# Supplementary material for: An integrated analysis of mRNA and sRNA transcriptional profiles in tomato root: Insights on tomato wilt disease
Source: PLoS One. 2018 Nov 5;13(11):e0206765. doi: 10.1371/journal.pone.0206765 (PMC6218063; doi:10.1371/journal.pone.0206765)
Supplement: S1 Table — (XLSX) [file pone.0206765.s001.xlsx]

## Sheet: mRNA
gene_id	transcript_id(s)	MM_FOL_FPKM	MM_H2O_FPKM	MOT_FOL_FPKM	MOT_H2O_FPKM	Description	KEGG Orthology	GO Component	GO Function	GO Process	Blast nr
Solyc07g064130.1.1	Solyc07g064130.1.1	2995.79	3257.76	2428.11	2851.67	evidence_code:10F1H1E1IEG genomic_reference:SL2.40ch07 gene_region:63629717-63631090 transcript_region:SL2.40ch07:63629717..63631090+ go_terms:GO:0031386,GO:0043008 functional_description:"Ubiquitin (AHRD V1 ***- Q39257_PEA); contains Interpro domain(s) IPR019956 Ubiquitin subgroup "	K08770|1|0.0|881|sly:101258282|ubiquitin C	GO:0043231//intracellular membrane-bounded organelle	-	GO:0043412//macromolecule modification;GO:0010033//response to organic substance;GO:0032502//developmental process	gi|723718419|ref|XP_010324326.1|/0/PREDICTED: polyubiquitin isoform X1 [Solanum lycopersicum]
Solyc01g099770.2.1	Solyc01g099770.2.1	2972.08	3334.11	2740.83	3119.97	genomic_reference:SL2.40ch01 gene_region:81675491-81677536 transcript_region:SL2.40ch01:81675491..81677536+ go_terms:GO:0005515 functional_description:"Translationally-controlled tumor protein homolog (AHRD V1 ***- B5XDL0_SALSA); contains Interpro domain(s) IPR001983 Translationally controlled tumour-associated TCTP "	-	GO:0044424	-	-	gi|926657623|ref|NP_001234566.2|/2.90037e-92/translationally-controlled tumor protein homolog [Solanum lycopersicum]
Solyc09g090980.2.1	Solyc09g090980.2.1	2916.31	1867.22	2654.77	1756.29	genomic_reference:SL2.40ch09 gene_region:65698002-65700023 transcript_region:SL2.40ch09:65698002..65700023- go_terms:GO:0009607 functional_description:"Major allergen Mal d 1 (AHRD V1 ***- Q84LA7_MALDO); contains Interpro domain(s) IPR000916 Bet v I allergen "	K02553|1|2e-17|90.1|bvg:104906773|regulator of ribonuclease activity A;K14496|2|7e-06|51.6|sly:104646035|abscisic acid receptor PYR/PYL family	-	-	GO:0006950//response to stress	gi|568786980|ref|NP_001275580.1|/5.42531e-87/pathogenesis-related protein STH-2-like [Solanum lycopersicum]
Solyc06g061200.1.1	Solyc06g061200.1.1	2814.12	2827.36	1755.19	2539.97	evidence_code:10F0H0E1IEG genomic_reference:SL2.40ch06 gene_region:35593437-35594348 transcript_region:SL2.40ch06:35593437..35594348- functional_description:"Glycine-rich protein TomR2 (AHRD V1 *-*- Q7XJI7_SOLLC)"	-	-	-	-	gi|970036920|ref|XP_015079808.1|/3.94356e-09/PREDICTED: glycine-rich cell wall structural protein 1.8-like [Solanum pennellii]
Solyc01g111170.2.1	Solyc01g111170.2.1	2714.38	2291.9	2922.7	2500.16	genomic_reference:SL2.40ch01 gene_region:89284136-89285146 transcript_region:SL2.40ch01:89284136..89285146+ go_terms:GO:0006457 functional_description:"Peptidyl-prolyl cis-trans isomerase (AHRD V1 ***- Q9XF12_SOLTU); contains Interpro domain(s) IPR002130 Peptidyl-prolyl cis-trans isomerase, cyclophilin-type "	K01802|1|2e-88|326|sly:100736432|peptidylprolyl isomerase [EC:5.2.1.8]	GO:0044424	GO:0005488;GO:0016859//cis-trans isomerase activity	GO:0044267//cellular protein metabolic process	gi|350539643|ref|NP_001234488.1|/1.11491e-87/peptidyl-prolyl cis-trans isomerase [Solanum lycopersicum]
Solyc07g009230.2.1	Solyc07g009230.2.1	2629.15	1105.16	1474.35	746.88	genomic_reference:SL2.40ch07 gene_region:4263204-4264470 transcript_region:SL2.40ch07:4263204..4264470+ functional_description:"Unknown Protein (AHRD V1)"	-	-	-	-	gi|697178210|ref|XP_009598086.1|/1.95627e-33/PREDICTED: defensin Lc-def {ECO:0000303|PubMed:18468512, ECO:0000312|EMBL:ABP04037.1}-like [Nicotiana tomentosiformis]
Solyc05g010420.1.1	Solyc05g010420.1.1	2535.7	2491.22	2508.06	2654.21	evidence_code:10F1H1E1IEG genomic_reference:SL2.40ch05 gene_region:4654381-4655463 transcript_region:SL2.40ch05:4654381..4655463- go_terms:GO:0004014 functional_description:"S-adenosylmethionine decarboxylase proenzyme (AHRD V1 **** Q7XZQ9_VITVI); contains Interpro domain(s) IPR018167 S-adenosylmethionine decarboxylase subgroup IPR001985 S-adenosylmethionine decarboxylase "	K01611|1|0.0|686|sly:100134880|S-adenosylmethionine decarboxylase [EC:4.1.1.50]	-	GO:0016831//carboxy-lyase activity	GO:0006596//polyamine biosynthetic process	gi|350535302|ref|NP_001234699.1|/0/S-adenosylmethionine decarboxylase [Solanum lycopersicum]
Solyc04g071070.2.1	Solyc04g071070.2.1	2534.77	2212.67	2578.74	2194.54	genomic_reference:SL2.40ch04 gene_region:55575932-55577439 transcript_region:SL2.40ch04:55575932..55577439+ go_terms:GO:0009664 functional_description:"Unknown Protein (AHRD V1); contains Interpro domain(s) IPR006706 Extensin-like region "	-	-	-	-	-
Solyc09g010800.2.1	Solyc09g010800.2.1	2465.42	2677.48	2752.28	2552.34	genomic_reference:SL2.40ch09 gene_region:4094901-4096611 transcript_region:SL2.40ch09:4094901..4096611+ go_terms:GO:0046872 functional_description:"Type 2 metallothionein (AHRD V1 ***- B3VKV4_SOLNI); contains Interpro domain(s) IPR000347 Plant metallothionein, family 15 "	-	-	-	-	gi|970052567|ref|XP_015087895.1|/1.25164e-18/PREDICTED: metallothionein-like protein type 2 B [Solanum pennellii]
Solyc11g012320.1.1	Solyc11g012320.1.1	2272.37	2514.29	4177.13	3489.59	evidence_code:10F1H0E1IEG genomic_reference:SL2.40ch11 gene_region:5177396-5178689 transcript_region:SL2.40ch11:5177396..5178689+ functional_description:"Unknown Protein (AHRD V1)"	-	-	-	-	gi|723742168|ref|XP_010312746.1|/1.7326e-07/PREDICTED: induced stolen tip protein TUB8-like isoform X1 [Solanum lycopersicum]
Solyc09g090990.2.1	Solyc09g090990.2.1	2258.93	1133.76	1700.99	988.93	genomic_reference:SL2.40ch09 gene_region:65703511-65704905 transcript_region:SL2.40ch09:65703511..65704905- go_terms:GO:0009607 functional_description:"Major allergen Mal d 1 (AHRD V1 ***- Q43550_MALDO); contains Interpro domain(s) IPR000916 Bet v I allergen "	K02553|1|3e-20|99.0|bvg:104906773|regulator of ribonuclease activity A;K14496|2|2e-06|53.1|gmx:100805641|abscisic acid receptor PYR/PYL family	-	-	GO:0006950//response to stress	gi|2887310|emb|CAA75803.1|/8.99044e-95/TSI-1 protein [Solanum lycopersicum]
Solyc09g010630.2.1	Solyc09g010630.2.1	2211.47	2609.15	2008.09	2605.99	genomic_reference:SL2.40ch09 gene_region:3965253-3968837 transcript_region:SL2.40ch09:3965253..3968837+ go_terms:GO:0051082 functional_description:"heat shock protein (AHRD V1 ***- B2D2G5_CAPSN); contains Interpro domain(s) IPR013126 Heat shock protein 70 "	K03283|1|0.0|1172|sly:101247151|heat shock 70kDa protein 1/8;K06758|1|0.0|1172|sly:101247151|L1 cell adhesion molecule like protein	-	GO:0016628//oxidoreductase activity, acting on the CH-CH group of donors, NAD or NADP as acceptor;GO:0032559	GO:0008152//metabolic process;GO:0050896//response to stimulus	gi|460401797|ref|XP_004246402.1|/0/PREDICTED: heat shock cognate 70 kDa protein 2-like [Solanum lycopersicum]
Solyc08g006890.2.1	Solyc08g006890.2.1	2106.86	2285.53	2164.61	2127.62	genomic_reference:SL2.40ch08 gene_region:1457076-1460213 transcript_region:SL2.40ch08:1457076..1460213+ go_terms:GO:0046982,GO:0005200 functional_description:"Tubulin alpha-3 chain (AHRD V1 ***- B6SPX4_MAIZE); contains Interpro domain(s) IPR002452 Alpha tubulin "	K07374|1|0.0|836|sot:102604019|tubulin alpha	GO:0032991//macromolecular complex;GO:0015630//microtubule cytoskeleton	GO:0017111//nucleoside-triphosphatase activity;GO:0032561//guanyl ribonucleotide binding	GO:0043623//cellular protein complex assembly;GO:0009207;GO:0007017//microtubule-based process	gi|972777091|ref|NP_001305617.1|/0/tubulin alpha chain [Solanum tuberosum]
Solyc05g014470.2.1	Solyc05g014470.2.1	2047.28	2011.04	2068.19	1970.85	genomic_reference:SL2.40ch05 gene_region:8322381-8324881 transcript_region:SL2.40ch05:8322381..8324881+ go_terms:GO:0004365 functional_description:"Glyceraldehyde 3-phosphate dehydrogenase (AHRD V1 **** Q8LK04_SOLTU); contains Interpro domain(s) IPR000173 Glyceraldehyde 3-phosphate dehydrogenase "	K00134|1|2e-171|602|sly:101258368|glyceraldehyde 3-phosphate dehydrogenase [EC:1.2.1.12]	GO:0044424	GO:0000166//nucleotide binding	GO:0006007//glucose catabolic process	gi|806776532|ref|NP_001266254.2|/1.19918e-170/glyceraldehyde-3-phosphate dehydrogenase [Solanum lycopersicum]
Solyc11g069430.1.1	Solyc11g069430.1.1	2041.84	3144.85	1788.79	2670.23	evidence_code:10F1H1E1IEG genomic_reference:SL2.40ch11 gene_region:51094793-51097463 transcript_region:SL2.40ch11:51094793..51097463- go_terms:GO:0015250 functional_description:"Aquaporin 1 (AHRD V1 ***- Q9M4T0_ALLCE); contains Interpro domain(s) IPR012269 Aquaporin "	K09872|1|9e-153|539|sot:102577769|aquaporin PIP	GO:0031224//intrinsic component of membrane	-	GO:0006810//transport	gi|970062901|ref|XP_015058362.1|/1.06703e-154/PREDICTED: probable aquaporin PIP2-1 [Solanum pennellii]
Solyc08g081190.2.1	Solyc08g081190.2.1	2022.73	2848.92	2097.86	2754.13	genomic_reference:SL2.40ch08 gene_region:61427665-61431015 transcript_region:SL2.40ch08:61427665..61431015+ go_terms:GO:0015250 functional_description:"Aquaporin 1 (AHRD V1 ***- O24662_TOBAC); contains Interpro domain(s) IPR012269 Aquaporin "	K09872|1|9e-166|583|sly:544086|aquaporin PIP	GO:0031224//intrinsic component of membrane	-	GO:0050896//response to stimulus;GO:0006810//transport	gi|350534408|ref|NP_001234139.1|/6.74509e-165/probable aquaporin PIP-type pTOM75 [Solanum lycopersicum]
Solyc06g005060.2.1	Solyc06g005060.2.1	1955.8	1941.55	2096.13	2065.18	genomic_reference:SL2.40ch06 gene_region:36352-38132 transcript_region:SL2.40ch06:36352..38132+ go_terms:GO:0051015 functional_description:"Elongation factor 1-alpha (AHRD V1 ***- Q8H9C0_SOLTU); contains Interpro domain(s) IPR004539 Translation elongation factor EF1A, eukaryotic and archaeal IPR000795 Protein synthesis factor, GTP-binding "	K03231|1|0.0|903|sly:544055|elongation factor 1-alpha	GO:0044424	GO:0017111//nucleoside-triphosphatase activity;GO:0008135//translation factor activity, RNA binding;GO:0032561//guanyl ribonucleotide binding	GO:0006412//translation;GO:0009207	gi|350537381|ref|NP_001234035.1|/0/elongation factor 1-alpha [Solanum lycopersicum]
Solyc09g091000.2.1	Solyc09g091000.2.1	1916.24	656.84	1782.55	736.64	genomic_reference:SL2.40ch09 gene_region:65708207-65709306 transcript_region:SL2.40ch09:65708207..65709306+ go_terms:GO:0009607 functional_description:"Major allergen Mal d 1 (AHRD V1 ***- Q84LA7_MALDO); contains Interpro domain(s) IPR000916 Bet v I allergen "	K02553|1|6e-20|98.2|bvg:104906773|regulator of ribonuclease activity A	-	-	GO:0006950//response to stress	gi|460404654|ref|XP_004247796.1|/1.0085e-84/PREDICTED: pathogenesis-related protein STH-2 [Solanum lycopersicum]
Solyc08g080660.1.1	Solyc08g080660.1.1	1915.39	1337.52	1317.84	853.95	evidence_code:10F1H1E1IEG genomic_reference:SL2.40ch08 gene_region:61053978-61054730 transcript_region:SL2.40ch08:61053978..61054730- go_terms:GO:0005515 functional_description:"Osmotin-like protein (Fragment) (AHRD V1 **-- Q8S4L1_SOLNI); contains Interpro domain(s) IPR001938 Thaumatin, pathogenesis-related "	K14297|1|3e-09|62.4|zma:103640102|nuclear pore complex protein Nup98-Nup96	-	-	GO:0006950//response to stress	gi|723724450|ref|XP_004245628.2|/7.80109e-161/PREDICTED: osmotin-like protein OSML15 [Solanum lycopersicum]
Solyc12g094620.1.1	Solyc12g094620.1.1	1896.8	1292.44	2048.29	1037.22	evidence_code:10F0H1E1IEG genomic_reference:SL2.40ch12 gene_region:63142846-63144894 transcript_region:SL2.40ch12:63142846..63144894+ go_terms:GO:0055114 functional_description:"Catalase (AHRD V1 ***- Q2PYW5_SOLTU); contains Interpro domain(s) IPR018028 Catalase related subgroup "	K03781|1|0.0|1029|sly:543990|catalase [EC:1.11.1.6]	GO:0005777//peroxisome	GO:0005506//iron ion binding;GO:0004601//peroxidase activity	GO:0042743//hydrogen peroxide metabolic process;GO:0006950//response to stress	gi|350537883|ref|NP_001234827.1|/0/catalase isozyme 1 [Solanum lycopersicum]
Solyc01g106630.2.1	Solyc01g106630.2.1	1884.72	1016.13	928.92	675.86	genomic_reference:SL2.40ch01 gene_region:86187797-86190869 transcript_region:SL2.40ch01:86187797..86190869- functional_description:"Unknown Protein (AHRD V1)"	K13449|1|4e-108|391|sly:100191111|pathogenesis-related protein 1	-	-	GO:0006950//response to stress	gi|350538759|ref|NP_001234358.1|/3.01054e-107/PR1 protein precursor [Solanum lycopersicum]
Solyc01g106620.2.1	Solyc01g106620.2.1	1851.18	988.91	944.16	668.81	genomic_reference:SL2.40ch01 gene_region:86187760-86188655 transcript_region:SL2.40ch01:86187760..86188655+ go_terms:GO:0005515 functional_description:"Pathogenesis-related protein 1a (AHRD V1 **-- Q00MX6_MALDO); contains Interpro domain(s) IPR018244 Allergen V5/Tpx-1 related, conserved site "	K13449|1|4e-108|391|sly:100191111|pathogenesis-related protein 1	-	-	GO:0006950//response to stress	gi|350538759|ref|NP_001234358.1|/3.02868e-107/PR1 protein precursor [Solanum lycopersicum]
Solyc07g007240.2.1	Solyc07g007240.2.1	1821.57	848.97	961.51	704.27	genomic_reference:SL2.40ch07 gene_region:1983917-1984868 transcript_region:SL2.40ch07:1983917..1984868+ go_terms:GO:0008191,GO:0004866 functional_description:"Metallocarboxypeptidase inhibitor (AHRD V1 ***- MCPI_SOLLC); contains Interpro domain(s) IPR009632 Putative metallocarboxypeptidase inhibitor "	-	-	GO:0004866//endopeptidase inhibitor activity	-	gi|460394244|ref|XP_004242714.1|/1.98078e-43/PREDICTED: metallocarboxypeptidase inhibitor-like [Solanum lycopersicum]
Solyc01g109660.2.1	Solyc01g109660.2.1	1809.93	1701.18	1597.93	1473.69	genomic_reference:SL2.40ch01 gene_region:88321513-88322795 transcript_region:SL2.40ch01:88321513..88322795+ go_terms:GO:0008266 functional_description:"Glycine-rich RNA-binding protein (AHRD V1 *-** B2YKT9_TOBAC); contains Interpro domain(s) IPR015465 RNA recognition motif, glycine rich protein "	K13195|1|2e-37|156|pop:POPTR_0004s16260g|cold-inducible RNA-binding protein;K12885|4|3e-27|122|zma:100283145|heterogeneous nuclear ribonucleoprotein G	-	GO:0005488	-	gi|992319561|ref|NP_001307045.1|/4.2299e-41/glycine-rich RNA-binding protein [Solanum lycopersicum]
Solyc10g086100.1.1	Solyc10g086100.1.1	1773.36	920.57	934.32	790.61	evidence_code:10F0H0E0IEG genomic_reference:SL2.40ch10 gene_region:64373881-64374896 transcript_region:SL2.40ch10:64373881..64374896- go_terms:GO:0009611 functional_description:"Chymotrypsin inhibitor-2 (AHRD V1 ***- A8V445_HORSP); contains Interpro domain(s) IPR000864 Proteinase inhibitor I13, potato inhibitor I "	-	GO:0043231//intracellular membrane-bounded organelle	GO:0004866//endopeptidase inhibitor activity	GO:0006950//response to stress;GO:0051346//negative regulation of hydrolase activity	gi|460408499|ref|XP_004249682.1|/6.68938e-47/PREDICTED: trypsin inhibitor 1-like [Solanum lycopersicum]
Solyc06g060760.2.1	Solyc06g060760.2.1	1703.93	1862.53	1926.84	2125.65	genomic_reference:SL2.40ch06 gene_region:35181267-35182590 transcript_region:SL2.40ch06:35181267..35182590+ go_terms:GO:0015250 functional_description:"Aquaporin (AHRD V1 ***- Q39956_HELAN); contains Interpro domain(s) IPR012269 Aquaporin "	K09873|1|2e-138|492|sly:543951|aquaporin TIP	GO:0031224//intrinsic component of membrane;GO:0031090//organelle membrane;GO:0043231//intracellular membrane-bounded organelle	-	GO:0006810//transport	gi|567757473|ref|NP_001274703.1|/1.51918e-137/TIP protein [Solanum lycopersicum]
Solyc10g083880.1.1	Solyc10g083880.1.1	1656.9	1994.83	940.76	2268.98	evidence_code:10F0H1E1IEG genomic_reference:SL2.40ch10 gene_region:62931204-62932616 transcript_region:SL2.40ch10:62931204..62932616+ go_terms:GO:0016020,GO:0016021 functional_description:"Aquaporin (AHRD V1 ***- D6BRE1_9ROSI); contains Interpro domain(s) IPR012269 Aquaporin "	K09873|1|1e-130|466|sly:101267949|aquaporin TIP	GO:0031224//intrinsic component of membrane	-	GO:0006810//transport	gi|460408074|ref|XP_004249473.1|/7.0048e-130/PREDICTED: aquaporin TIP1-1 [Solanum lycopersicum]
Solyc08g080640.1.1	Solyc08g080640.1.1	1550.45	1114.53	869.23	770.21	evidence_code:10F1H1E1IEG genomic_reference:SL2.40ch08 gene_region:61048109-61048852 transcript_region:SL2.40ch08:61048109..61048852+ go_terms:GO:0005515 functional_description:"Osmotin-like protein (Fragment) (AHRD V1 **-- Q8S4L1_SOLNI); contains Interpro domain(s) IPR017949 Thaumatin, conserved site IPR001938 Thaumatin, pathogenesis-related "	K14297|1|1e-10|67.4|zma:103640102|nuclear pore complex protein Nup98-Nup96	GO:0043231//intracellular membrane-bounded organelle	-	GO:0001906//cell killing;GO:0006952//defense response	gi|806776583|ref|NP_001292922.1|/6.89827e-154/protein NP24 precursor [Solanum lycopersicum]
Solyc03g079880.2.1	Solyc03g079880.2.1	1495.75	2026.52	1052.09	1552.17	genomic_reference:SL2.40ch03 gene_region:45233490-45234191 transcript_region:SL2.40ch03:45233490..45234191+ go_terms:GO:0008289 functional_description:"Protease inhibitor/seed storage/lipid transfer protein family protein (AHRD V1 **** D7LUP2_ARALY); contains Interpro domain(s) IPR003612 Plant lipid transfer protein/seed storage/trypsin-alpha amylase inhibitor "	-	-	-	GO:0010876//lipid localization	gi|983173850|ref|NP_001306089.1|/2.87987e-60/xylem sap protein 10 kDa precursor [Solanum lycopersicum]
Solyc09g075210.2.1	Solyc09g075210.2.1	1455.97	1975.89	884.95	1919.36	genomic_reference:SL2.40ch09 gene_region:62481770-62483310 transcript_region:SL2.40ch09:62481770..62483310+ go_terms:GO:0006950 functional_description:"Late embryogenesis abundant protein 5 (AHRD V1 ***- Q1HGG0_9ROSI); contains Interpro domain(s) IPR004926 Late embryogenesis abundant protein 3 "	-	-	-	GO:0050896//response to stimulus	gi|460403872|ref|XP_004247410.1|/1.68524e-37/PREDICTED: indole-3-acetic acid-induced protein ARG2 [Solanum lycopersicum]
Solyc04g080960.2.1	Solyc04g080960.2.1	1400.9	1709.5	1100.38	1351.72	genomic_reference:SL2.40ch04 gene_region:62610006-62612431 transcript_region:SL2.40ch04:62610006..62612431+ go_terms:GO:0004197 functional_description:"Cysteine proteinase cathepsin F (AHRD V1 **-* D3TN89_GLOMM); contains Interpro domain(s) IPR013128 Peptidase C1A, papain "	K01373|1|0.0|721|sly:544144|cathepsin F [EC:3.4.22.41]	-	GO:0004175//endopeptidase activity	GO:0019538//protein metabolic process	gi|460385244|ref|XP_004238314.1|/0/PREDICTED: cysteine proteinase 15A [Solanum lycopersicum]
Solyc12g056220.1.1	Solyc12g056220.1.1	1363.28	1603.15	1558.45	1655.68	evidence_code:10F1H1E1IEG genomic_reference:SL2.40ch12 gene_region:47535351-47537122 transcript_region:SL2.40ch12:47535351..47537122- go_terms:GO:0016020,GO:0016021 functional_description:"Aquaporin (AHRD V1 ***- Q8W507_TOBAC); contains Interpro domain(s) IPR012269 Aquaporin "	K09872|1|6e-166|583|sly:101264708|aquaporin PIP	GO:0031224//intrinsic component of membrane	-	GO:0050896//response to stimulus;GO:0006810//transport	gi|565324189|ref|NP_001274291.1|/3.93402e-165/probable aquaporin PIP-type pTOM75-like [Solanum lycopersicum]
Solyc06g005160.2.1	Solyc06g005160.2.1	1351.9	1197.4	1390.24	1220.53	genomic_reference:SL2.40ch06 gene_region:182627-185280 transcript_region:SL2.40ch06:182627..185280+ go_terms:GO:0055114 functional_description:"Ascorbate peroxidase (AHRD V1 ***- Q9SMD3_SOLLC); contains Interpro domain(s) IPR019793 Peroxidases heam-ligand binding site IPR019794 Peroxidase, active site IPR002016 Haem peroxidase, plant/fungal/bacterial "	K00434|1|4e-135|481|sly:778223|L-ascorbate peroxidase [EC:1.11.1.11]	-	GO:0005506//iron ion binding;GO:0004601//peroxidase activity	GO:0008152//metabolic process;GO:0006950//response to stress	gi|350536897|ref|NP_001234782.1|/3.05498e-134/cytosolic ascorbate peroxidase 1 [Solanum lycopersicum]
Solyc01g101060.2.1	Solyc01g101060.2.1	1242.34	1754.19	1064.75	1333.66	genomic_reference:SL2.40ch01 gene_region:82678819-82681422 transcript_region:SL2.40ch01:82678819..82681422+ go_terms:GO:0006730 functional_description:"S-adenosylmethionine synthase (AHRD V1 ***- B8LFH4_IPOBA); contains Interpro domain(s) IPR002133 S-adenosylmethionine synthetase "	K00789|1|0.0|772|sly:544155|S-adenosylmethionine synthetase [EC:2.5.1.6]	GO:0044424	GO:0046872//metal ion binding;GO:0016765//transferase activity, transferring alkyl or aryl (other than methyl) groups;GO:0032559	GO:0044237//cellular metabolic process	gi|350534978|ref|NP_001234425.1|/0/S-adenosylmethionine synthase 1 [Solanum lycopersicum]
Solyc09g098510.2.1	Solyc09g098510.2.1	1236.72	1091.31	1082.31	885.53	genomic_reference:SL2.40ch09 gene_region:67576134-67581158 transcript_region:SL2.40ch09:67576134..67581158- go_terms:GO:0009664 functional_description:"Unknown Protein (AHRD V1); contains Interpro domain(s) IPR006706 Extensin-like region "	-	-	-	-	gi|970052379|ref|XP_015087797.1|/6.84316e-13/PREDICTED: extensin-2-like isoform X3 [Solanum pennellii]
Solyc03g020050.2.1	Solyc03g020050.2.1	1208.26	426.55	716.09	219.2	genomic_reference:SL2.40ch03 gene_region:6917987-6918924 transcript_region:SL2.40ch03:6917987..6918924- go_terms:GO:0004867 functional_description:"Proteinase inhibitor II (AHRD V1 ***- B3F0C1_TOBAC); contains Interpro domain(s) IPR003465 Proteinase inhibitor I20, Pin2 "	-	-	GO:0004866//endopeptidase inhibitor activity	GO:0051346//negative regulation of hydrolase activity	gi|908212427|ref|NP_001234246.2|/1.79083e-107/proteinase inhibitor type-2 CEVI57 precursor [Solanum lycopersicum]
Solyc07g065840.2.1	Solyc07g065840.2.1	1190.96	1496.14	1236.1	1648.31	genomic_reference:SL2.40ch07 gene_region:64658676-64662396 transcript_region:SL2.40ch07:64658676..64662396- go_terms:GO:0042623 functional_description:"Heat shock protein 90 (AHRD V1 ***- Q14TB1_TOBAC); contains Interpro domain(s) IPR003594 ATP-binding region, ATPase-like IPR001404 Heat shock protein Hsp90 "	K04079|1|0.0|1192|sly:543903|molecular chaperone HtpG	GO:0044424	GO:0005515//protein binding;GO:0032559	GO:0044267//cellular protein metabolic process;GO:0050896//response to stimulus	gi|970040986|ref|XP_015081882.1|/0/PREDICTED: heat shock cognate protein 80 isoform X1 [Solanum pennellii]
Solyc11g062130.1.1	Solyc11g062130.1.1	1178.59	1262.31	985.82	998.07	evidence_code:10F0H1E1IEG genomic_reference:SL2.40ch11 gene_region:46084210-46085851 transcript_region:SL2.40ch11:46084210..46085851+ go_terms:GO:0016020,GO:0005743 functional_description:"Mitochondrial ADP/ATP carrier proteins (AHRD V1 ***- Q2UU95_ASPOR); contains Interpro domain(s) IPR002113 Adenine nucleotide translocator 1 "	K05863|1|0.0|725|sly:544050|solute carrier family 25 (mitochondrial adenine nucleotide translocator), member 4/5/6/31	GO:0019866//organelle inner membrane;GO:0043231//intracellular membrane-bounded organelle;GO:0031224//intrinsic component of membrane	-	GO:0006810//transport	gi|807066340|ref|NP_001234018.2|/0/ADP/ATP translocator [Solanum lycopersicum]
Solyc06g074820.2.1	Solyc06g074820.2.1	1155.78	1428.61	1334.57	1290.12	genomic_reference:SL2.40ch06 gene_region:42747475-42749825 transcript_region:SL2.40ch06:42747475..42749825+ go_terms:GO:0015250 functional_description:"Aquaporin-like protein (AHRD V1 ***- D1M6Z5_CAPAN); contains Interpro domain(s) IPR012269 Aquaporin "	K09873|1|7e-141|500|sly:778315|aquaporin TIP	GO:0031224//intrinsic component of membrane;GO:0031090//organelle membrane;GO:0043231//intracellular membrane-bounded organelle	-	GO:0006810//transport	gi|350538783|ref|NP_001234103.1|/4.82393e-140/aquaporin-like [Solanum lycopersicum]
Solyc06g076140.2.1	Solyc06g076140.2.1	1125.73	1131.19	1465.67	1470.88	genomic_reference:SL2.40ch06 gene_region:43665663-43666838 transcript_region:SL2.40ch06:43665663..43666838+ go_terms:GO:0005507 functional_description:"Metallothionein-like protein (AHRD V1 ***- A9YTZ3_SOLTU); contains Interpro domain(s) IPR000347 Plant metallothionein, family 15 "	-	-	GO:0043169//cation binding	-	gi|350537383|ref|NP_001234291.1|/2.64136e-16/metallothionein-like protein type 2 [Solanum lycopersicum]
Solyc05g013630.1.1	Solyc05g013630.1.1	1115.07	1214.59	1329.07	1266.43	evidence_code:10F1H0E1IEG genomic_reference:SL2.40ch05 gene_region:6934325-6934771 transcript_region:SL2.40ch05:6934325..6934771+ functional_description:"Unknown protein (Fragment) (AHRD V1 ***- Q43520_SOLLC)"	-	-	-	-	gi|1418988|emb|CAA99759.1|/5.62904e-46/unknown [Solanum lycopersicum]
Solyc11g011380.1.1	Solyc11g011380.1.1	1105.82	1009.88	1000.63	995.41	evidence_code:10F1H1E1IEG genomic_reference:SL2.40ch11 gene_region:4456053-4460206 transcript_region:SL2.40ch11:4456053..4460206+ go_terms:GO:0006807,GO:0003824 functional_description:"Glutamine synthetase (AHRD V1 ***- Q42950_TOBAC); contains Interpro domain(s) IPR008146 Glutamine synthetase, catalytic region "	K01915|1|0.0|714|sly:544275|glutamine synthetase [EC:6.3.1.2]	GO:0044424	GO:0016211;GO:0032559	GO:0006541//glutamine metabolic process;GO:0071941	gi|1000232033|ref|NP_001306784.1|/0/glutamine synthetase [Solanum lycopersicum]
Solyc06g009020.2.1	Solyc06g009020.2.1	1103.37	828.73	1160.99	912.68	genomic_reference:SL2.40ch06 gene_region:2965668-2967884 transcript_region:SL2.40ch06:2965668..2967884+ go_terms:GO:0004364 functional_description:"Glutathione S-transferase (AHRD V1 **** A5YWI8_SOLCO); contains Interpro domain(s) IPR004046 Glutathione S-transferase, C-terminal "	K00799|1|1e-118|427|sly:101256384|glutathione S-transferase [EC:2.5.1.18]	-	GO:0016765//transferase activity, transferring alkyl or aryl (other than methyl) groups	GO:0009755//hormone-mediated signaling pathway	gi|460389800|ref|XP_004240536.1|/9.68566e-118/PREDICTED: glutathione S-transferase [Solanum lycopersicum]
Solyc02g084780.2.1	Solyc02g084780.2.1	1082.61	907.7	1016.6	956.56	genomic_reference:SL2.40ch02 gene_region:42452623-42454443 transcript_region:SL2.40ch02:42452623..42454443- go_terms:GO:0055114 functional_description:"Peroxidase (AHRD V1 ***- Q0ZA68_9ROSI); contains Interpro domain(s) IPR002016 Haem peroxidase, plant/fungal/bacterial "	K00430|1|0.0|666|sly:101244438|peroxidase [EC:1.11.1.7]	-	GO:0005506//iron ion binding;GO:0003824//catalytic activity;GO:0016209//antioxidant activity	GO:0008152//metabolic process;GO:0006950//response to stress	gi|723672399|ref|XP_004232442.2|/0/PREDICTED: peroxidase 49-like [Solanum lycopersicum]
Solyc01g060020.2.1	Solyc01g060020.2.1	1079.83	516.46	678.34	313.01	genomic_reference:SL2.40ch01 gene_region:62224181-62226272 transcript_region:SL2.40ch01:62224181..62226272- go_terms:GO:0005975 functional_description:"Beta-glucanase (AHRD V1 ***- Q53X08_NICPL); contains Interpro domain(s) IPR000490 Glycoside hydrolase, family 17 "	K15429|1|1e-43|177|cic:CICLE_v10007363mg|tRNA (guanine37-N1)-methyltransferase [EC:2.1.1.228];K13098|2|1e-40|167|crb:CARUB_v10028073mg|RNA-binding protein FUS;K19619|5|5e-39|162|eus:EUTSA_v10006713mg|tyrosyl-DNA phosphodiesterase 2 [EC:3.1.4.-]	GO:0043231//intracellular membrane-bounded organelle	GO:0043167//ion binding;GO:0008422//beta-glucosidase activity	GO:0044238//primary metabolic process;GO:0006950//response to stress	gi|350537435|ref|NP_001234805.1|/0/glucan endo-1,3-beta-glucosidase B precursor [Solanum lycopersicum]
Solyc10g081510.1.1	Solyc10g081510.1.1	1050.34	1137.91	1202.9	1148.31	evidence_code:10F1H1E1IEG genomic_reference:SL2.40ch10 gene_region:61890862-61894137 transcript_region:SL2.40ch10:61890862..61894137+ go_terms:GO:0008705 functional_description:"5-methyltetrahydropteroyltriglutamate--homocysteine methyltransferase (AHRD V1 ***- B6UF55_MAIZE); contains Interpro domain(s) IPR006276 5-methyltetrahydropteroyltriglutamate--homocysteine S-methyltransferase "	K00549|1|0.0|1467|sly:101264078|5-methyltetrahydropteroyltriglutamate--homocysteine methyltransferase [EC:2.1.1.14]	GO:0044424	GO:0046914//transition metal ion binding;GO:0008172//S-methyltransferase activity	GO:0006730//one-carbon metabolic process;GO:0000097//sulfur amino acid biosynthetic process	gi|987996456|ref|NP_001306983.1|/0/5-methyltetrahydropteroyltriglutamate--homocysteine methyltransferase [Solanum lycopersicum]
Solyc09g009020.2.1	Solyc09g009020.2.1	1036.04	926.38	1067.96	989.36	genomic_reference:SL2.40ch09 gene_region:2370061-2375045 transcript_region:SL2.40ch09:2370061..2375045+ go_terms:GO:0004634 functional_description:"Enolase (AHRD V1 ***- C5J0G6_TOBAC); contains Interpro domain(s) IPR000941 Enolase "	K01689|1|0.0|881|sly:544068|enolase [EC:4.2.1.11]	GO:0043234//protein complex;GO:0031967;GO:0009536//plastid;GO:0005576//extracellular region;GO:0016020//membrane	GO:0003676//nucleic acid binding;GO:0046914//transition metal ion binding;GO:0016836//hydro-lyase activity	GO:0009314//response to radiation;GO:0006007//glucose catabolic process;GO:0010038//response to metal ion;GO:0009725//response to hormone;GO:0006970//response to osmotic stress	gi|350538295|ref|NP_001234080.1|/0/enolase [Solanum lycopersicum]
Solyc02g084800.2.1	Solyc02g084800.2.1	1030.82	807.95	881.37	789.77	genomic_reference:SL2.40ch02 gene_region:42466310-42467675 transcript_region:SL2.40ch02:42466310..42467675- go_terms:GO:0055114 functional_description:"Peroxidase (AHRD V1 ***- Q0ZA68_9ROSI); contains Interpro domain(s) IPR002016 Haem peroxidase, plant/fungal/bacterial "	K00430|1|9e-156|550|sly:101243845|peroxidase [EC:1.11.1.7]	-	-	-	gi|460373262|ref|XP_004232440.1|/6.47935e-155/PREDICTED: peroxidase 72-like [Solanum lycopersicum]
Solyc06g009970.2.1	Solyc06g009970.2.1	1021.5	991.09	1177.75	1018.94	genomic_reference:SL2.40ch06 gene_region:4379727-4382219 transcript_region:SL2.40ch06:4379727..4382219+ go_terms:GO:0051015 functional_description:"Elongation factor 1-alpha (AHRD V1 ***- Q8H9C0_SOLTU); contains Interpro domain(s) IPR004539 Translation elongation factor EF1A, eukaryotic and archaeal IPR000795 Protein synthesis factor, GTP-binding "	K03231|1|0.0|903|sly:544055|elongation factor 1-alpha	GO:0044424	GO:0017111//nucleoside-triphosphatase activity;GO:0008135//translation factor activity, RNA binding;GO:0032561//guanyl ribonucleotide binding	GO:0006412//translation;GO:0009207	gi|350537381|ref|NP_001234035.1|/0/elongation factor 1-alpha [Solanum lycopersicum]
Solyc10g055800.1.1	Solyc10g055800.1.1	1010.39	543.56	604.24	319.48	evidence_code:10F1H1E1IEG genomic_reference:SL2.40ch10 gene_region:52885305-52886445 transcript_region:SL2.40ch10:52885305..52886445- go_terms:GO:0005975,GO:0008061,GO:0016998 functional_description:"Chitinase (AHRD V1 ***- B9VRK7_CAPAN); contains Interpro domain(s) IPR016283 Glycoside hydrolase, family 19 "	K01183|1|8e-167|586|sly:101267358|chitinase [EC:3.2.1.14]	GO:0043231//intracellular membrane-bounded organelle;GO:0030312//external encapsulating structure	GO:0004553//hydrolase activity, hydrolyzing O-glycosyl compounds;GO:0030247//polysaccharide binding	GO:0033554//cellular response to stress;GO:0006026	gi|460406368|ref|XP_004248637.1|/5.80164e-166/PREDICTED: endochitinase 4 [Solanum lycopersicum]
Solyc04g072000.2.1	Solyc04g072000.2.1	965.39	564.05	876.17	602.25	genomic_reference:SL2.40ch04 gene_region:56659743-56661631 transcript_region:SL2.40ch04:56659743..56661631- go_terms:GO:0008843 functional_description:"Chitinase (AHRD V1 ***- D0QU15_LACSA); contains Interpro domain(s) IPR016283 Glycoside hydrolase, family 19 "	K01183|1|4e-158|558|sly:101256086|chitinase [EC:3.2.1.14]	-	-	-	gi|460384265|ref|XP_004237833.1|/2.55715e-157/PREDICTED: chitinase 6 [Solanum lycopersicum]
Solyc09g007920.2.1	Solyc09g007920.2.1	962.35	1328.17	649.27	873.24	genomic_reference:SL2.40ch09 gene_region:1435451-1440492 transcript_region:SL2.40ch09:1435451..1440492+ go_terms:GO:0004397,GO:0045548 functional_description:"Phenylalanine ammonia-lyase (AHRD V1 **** B5LAW0_CAPAN); contains Interpro domain(s) IPR005922 Phenylalanine ammonia-lyase "	K10775|1|0.0|1417|sly:101243922|phenylalanine ammonia-lyase [EC:4.3.1.24]	GO:0044424	GO:0016840	GO:0006558//L-phenylalanine metabolic process	gi|460402297|ref|XP_004246650.1|/0/PREDICTED: phenylalanine ammonia-lyase-like [Solanum lycopersicum]
Solyc04g074480.2.1	Solyc04g074480.2.1	937.53	799.04	978.11	762.09	genomic_reference:SL2.40ch04 gene_region:58061772-58065403 transcript_region:SL2.40ch04:58061772..58065403+ go_terms:GO:0005515,GO:0003849 functional_description:"3-deoxy-7-phosphoheptulonate synthase (Phospho-2-dehydro-3-deoxyheptonate aldolase) (DAHP synthetase class II) (AHRD V1 **** A4YX08_BRASO); contains Interpro domain(s) IPR002480 DAHP synthetase, class II "	K01626|1|0.0|975|sly:544153|3-deoxy-7-phosphoheptulonate synthase [EC:2.5.1.54]	GO:0009536//plastid	GO:0016765//transferase activity, transferring alkyl or aryl (other than methyl) groups	GO:0008652//cellular amino acid biosynthetic process	gi|350534836|ref|NP_001234418.1|/0/phospho-2-dehydro-3-deoxyheptonate aldolase 2, chloroplastic [Solanum lycopersicum]
Solyc04g071090.2.1	Solyc04g071090.2.1	926.64	919.84	910.3	845.95	genomic_reference:SL2.40ch04 gene_region:55597501-55598202 transcript_region:SL2.40ch04:55597501..55598202- functional_description:"Unknown Protein (AHRD V1)"	-	-	-	-	-
Solyc06g007510.2.1	Solyc06g007510.2.1	907.6	1193.38	704.61	1042.74	genomic_reference:SL2.40ch06 gene_region:1501286-1506397 transcript_region:SL2.40ch06:1501286..1506397- go_terms:GO:0004842 functional_description:"Ubiquitin-conjugating enzyme E2 8 (AHRD V1 **** UBC8_ARATH); contains Interpro domain(s) IPR000608 Ubiquitin-conjugating enzyme, E2 "	K06689|1|3e-84|312|sot:102577791|ubiquitin-conjugating enzyme E2 D/E [EC:2.3.2.23]	-	GO:0019787//ubiquitin-like protein transferase activity;GO:0032559	GO:0032446//protein modification by small protein conjugation	gi|350536447|ref|NP_001234247.1|/2.05855e-83/ubiquitin conjugating enzyme [Solanum lycopersicum]
Solyc08g075700.2.1	Solyc08g075700.2.1	896.97	898.7	855.15	842.69	genomic_reference:SL2.40ch08 gene_region:56989912-56992165 transcript_region:SL2.40ch08:56989912..56992165- go_terms:GO:0003735 functional_description:"60S ribosomal protein L13 (AHRD V1 ***- Q3HRY7_SOLTU); contains Interpro domain(s) IPR001380 Ribosomal protein L13e "	K02873|1|1e-98|360|sly:101264241|large subunit ribosomal protein L13e	GO:0030529//intracellular ribonucleoprotein complex	GO:0005198//structural molecule activity	GO:0010467//gene expression	gi|460400892|ref|XP_004245965.1|/8.20729e-98/PREDICTED: 60S ribosomal protein L13-1-like [Solanum lycopersicum]
Solyc02g082000.2.1	Solyc02g082000.2.1	894.89	890.99	996.02	945.39	genomic_reference:SL2.40ch02 gene_region:40322179-40324715 transcript_region:SL2.40ch02:40322179..40324715- go_terms:GO:0003735,GO:0005515 functional_description:"30S ribosomal protein S19 (AHRD V1 *-*- RS19_BRAHW); contains Interpro domain(s) IPR005713 Ribosomal protein S15, eukaryotic/archaeal "	K02958|1|1e-81|303|sly:101249784|small subunit ribosomal protein S15e	GO:0030529//intracellular ribonucleoprotein complex	GO:0003676//nucleic acid binding;GO:0005198//structural molecule activity	GO:0010467//gene expression	gi|460373626|ref|XP_004232616.1|/9.19302e-81/PREDICTED: 40S ribosomal protein S15-like [Solanum lycopersicum]
Solyc03g020010.1.1	Solyc03g020010.1.1	892.2	284.74	520.45	182.39	evidence_code:10F1H1E1IEG genomic_reference:SL2.40ch03 gene_region:6869908-6870525 transcript_region:SL2.40ch03:6869908..6870525+ go_terms:GO:0004867,GO:0015066 functional_description:"Kunitz-type trypsin inhibitor alpha chain (AHRD V1 **** ID5A_PROJU); contains Interpro domain(s) IPR002160 Proteinase inhibitor I3, Kunitz legume "	-	-	GO:0061135	GO:0010466//negative regulation of peptidase activity	gi|999808997|ref|NP_001307321.1|/1.3339e-116/miraculin precursor [Solanum lycopersicum]
Solyc02g084790.2.1	Solyc02g084790.2.1	888.7	813.36	931.7	871.03	genomic_reference:SL2.40ch02 gene_region:42458582-42460282 transcript_region:SL2.40ch02:42458582..42460282- go_terms:GO:0055114 functional_description:"Peroxidase (AHRD V1 ***- Q0ZA68_9ROSI); contains Interpro domain(s) IPR002016 Haem peroxidase, plant/fungal/bacterial "	K00430|1|6e-178|624|sly:101244141|peroxidase [EC:1.11.1.7]	-	-	-	gi|460373264|ref|XP_004232441.1|/4.55272e-177/PREDICTED: peroxidase 72-like [Solanum lycopersicum]
Solyc08g078900.1.1	Solyc08g078900.1.1	876.97	625.84	1262.59	748.46	evidence_code:10F1H0E1IEG genomic_reference:SL2.40ch08 gene_region:59741865-59742281 transcript_region:SL2.40ch08:59741865..59742281- go_terms:GO:0006869 functional_description:"Cortical cell-delineating protein (AHRD V1 *--- B6U436_MAIZE); contains Interpro domain(s) IPR013770 Plant lipid transfer protein and hydrophobic protein, helical "	K02883|1|2e-17|88.2|zma:103646289|large subunit ribosomal protein L18e;K11855|2|4e-12|70.1|bvg:104906049|ubiquitin carboxyl-terminal hydrolase 36/42 [EC:3.4.19.12]	-	-	-	gi|350539960|ref|NP_001233824.1|/1.35242e-23/arachidonic acid-induced DEA1 precursor [Solanum lycopersicum]
Solyc00g072400.2.1	Solyc00g072400.2.1	862.42	1143.14	1107.02	1037.83	genomic_reference:SL2.40ch00 gene_region:14656061-14657444 transcript_region:SL2.40ch00:14656061..14657444- go_terms:GO:0005515 functional_description:"Peroxidase 1 (AHRD V1 ***- A0SWU6_SESRO); contains Interpro domain(s) IPR002016 Haem peroxidase, plant/fungal/bacterial "	K00430|1|1e-171|602|sly:101246908|peroxidase [EC:1.11.1.7]	-	-	-	gi|460416125|ref|XP_004253400.1|/1.08614e-170/PREDICTED: peroxidase 70-like [Solanum lycopersicum]
Solyc04g014510.2.1	Solyc04g014510.2.1	855.49	666.3	672.95	492.15	genomic_reference:SL2.40ch04 gene_region:4779960-4784217 transcript_region:SL2.40ch04:4779960..4784217+ go_terms:GO:0004356 functional_description:"Glutamine synthetase (AHRD V1 ***- Q5QJ64_9SOLA); contains Interpro domain(s) IPR008146 Glutamine synthetase, catalytic region "	K01915|1|0.0|721|sly:543756|glutamine synthetase [EC:6.3.1.2]	-	GO:0016211;GO:0032559	GO:0006541//glutamine metabolic process	gi|460381914|ref|XP_004236686.1|/0/PREDICTED: glutamine synthetase cytosolic isozyme 1-1 [Solanum lycopersicum]
Solyc06g082140.2.1	Solyc06g082140.2.1	855.44	764.69	906.19	816.61	genomic_reference:SL2.40ch06 gene_region:44340967-44341735 transcript_region:SL2.40ch06:44340967..44341735- go_terms:GO:0005840 functional_description:"Unknown Protein (AHRD V1); contains Interpro domain(s) IPR007836 Ribosomal protein L41 "	-	-	-	-	gi|238008600|gb|ACR35335.1|/8.03327e-06/unknown [Zea mays]
Solyc01g056940.2.1	Solyc01g056940.2.1	849.46	777.15	914.89	797.19	genomic_reference:SL2.40ch01 gene_region:50504376-50505131 transcript_region:SL2.40ch01:50504376..50505131+ go_terms:GO:0005515 functional_description:"Ubiquitin (AHRD V1 ***- D3PHG3_9MAXI); contains Interpro domain(s) IPR019956 Ubiquitin subgroup "	K08770|1|5e-70|264|egr:104456611|ubiquitin C;K02977|3|1e-69|263|sot:102577606|small subunit ribosomal protein S27Ae	GO:0043231//intracellular membrane-bounded organelle;GO:0030529//intracellular ribonucleoprotein complex	GO:0043169//cation binding;GO:0005198//structural molecule activity	GO:0010467//gene expression	gi|117607067|gb|ABK42077.1|/3.74785e-70/ubiquitin extension protein [Capsicum annuum]
Solyc08g068730.1.1	Solyc08g068730.1.1	848.11	707.43	690.95	761.09	evidence_code:10F1H1E1IEG genomic_reference:SL2.40ch08 gene_region:55078743-55079438 transcript_region:SL2.40ch08:55078743..55079438- go_terms:GO:0008152 functional_description:"N-acetyltransferase (AHRD V1 ***- B6SUK9_MAIZE); contains Interpro domain(s) IPR000182 GCN5-related N-acetyltransferase "	-	-	GO:0016407//acetyltransferase activity	-	gi|350538913|ref|NP_001234877.1|/1.71327e-132/N-hydroxycinnamoyl-CoA:tyramine N-hydroxycinnamoyl transferase THT1-3 [Solanum lycopersicum]
Solyc09g008280.1.1	Solyc09g008280.1.1	847.85	1014.35	961.08	1026.5	evidence_code:10F1H1E1IEG genomic_reference:SL2.40ch09 gene_region:1749950-1751122 transcript_region:SL2.40ch09:1749950..1751122+ go_terms:GO:0004478,GO:0005507 functional_description:"S-adenosylmethionine synthase (AHRD V1 ***- B5LAW6_CAPAN); contains Interpro domain(s) IPR002133 S-adenosylmethionine synthetase "	K00789|1|0.0|763|sly:544302|S-adenosylmethionine synthetase [EC:2.5.1.6]	GO:0044424	GO:0016765//transferase activity, transferring alkyl or aryl (other than methyl) groups;GO:0043169//cation binding;GO:0032559	GO:0044237//cellular metabolic process	gi|350536693|ref|NP_001234004.1|/0/S-adenosylmethionine synthase 3 [Solanum lycopersicum]
Solyc01g105070.2.1	Solyc01g105070.2.1	845.19	586.97	684.51	605.62	genomic_reference:SL2.40ch01 gene_region:85115112-85116901 transcript_region:SL2.40ch01:85115112..85116901+ go_terms:GO:0004601 functional_description:"Peroxidase (AHRD V1 **** Q43499_SOLLC); contains Interpro domain(s) IPR002016 Haem peroxidase, plant/fungal/bacterial "	K00430|1|1e-165|583|sly:544293|peroxidase [EC:1.11.1.7]	-	GO:0016209//antioxidant activity;GO:0005506//iron ion binding;GO:0003824//catalytic activity	GO:0042743//hydrogen peroxide metabolic process;GO:0006950//response to stress	gi|906847345|ref|NP_001233970.2|/5.0036e-167/peroxidase cevi16 [Solanum lycopersicum]
Solyc00g323130.2.1	Solyc00g323130.2.1	838.57	859.88	714.89	671.15	genomic_reference:SL2.40ch00 gene_region:21749238-21751331 transcript_region:SL2.40ch00:21749238..21751331+ go_terms:GO:0009607 functional_description:"Major latex-like protein (AHRD V1 **-- B5THI3_PANGI); contains Interpro domain(s) IPR000916 Bet v I allergen "	-	-	GO:0005488	-	gi|723690248|ref|XP_010319391.1|/7.12242e-109/PREDICTED: kirola-like [Solanum lycopersicum]
Solyc10g006480.1.1	Solyc10g006480.1.1	836.64	834.46	778.39	793.16	evidence_code:10F1H1E1IEG genomic_reference:SL2.40ch10 gene_region:1071346-1072719 transcript_region:SL2.40ch10:1071346..1072719- go_terms:GO:0043008 functional_description:"Ubiquitin (AHRD V1 ***- Q39257_PEA); contains Interpro domain(s) IPR019956 Ubiquitin subgroup "	K08770|1|0.0|882|bvg:104907074|ubiquitin C	GO:0043231//intracellular membrane-bounded organelle	-	GO:0043412//macromolecule modification;GO:0010033//response to organic substance;GO:0032502//developmental process	gi|985444138|ref|XP_015384760.1|/0/PREDICTED: LOW QUALITY PROTEIN: polyubiquitin-A-like [Citrus sinensis]
Solyc10g086090.1.1	Solyc10g086090.1.1	836.09	627.57	359.14	665.66	evidence_code:10F0H1E0IEG genomic_reference:SL2.40ch10 gene_region:64370595-64371203 transcript_region:SL2.40ch10:64370595..64371203- go_terms:GO:0009611 functional_description:"Proteinase inhibitor I (AHRD V1 ***- Q53X28_SOLTU); contains Interpro domain(s) IPR000864 Proteinase inhibitor I13, potato inhibitor I "	-	GO:0043231//intracellular membrane-bounded organelle	GO:0004866//endopeptidase inhibitor activity	GO:0006950//response to stress;GO:0051346//negative regulation of hydrolase activity	gi|460408513|ref|XP_004249689.1|/2.29217e-47/PREDICTED: trypsin inhibitor 1-like [Solanum lycopersicum]
Solyc10g078960.1.1	Solyc10g078960.1.1	832.13	842.3	947	876.86	evidence_code:10F1H1E1IEG genomic_reference:SL2.40ch10 gene_region:59923974-59925902 transcript_region:SL2.40ch10:59923974..59925902- go_terms:GO:0005840 functional_description:"60S ribosomal protein L21-like protein (AHRD V1 ***- Q3HVK5_SOLTU); contains Interpro domain(s) IPR001147 Ribosomal protein L21e "	K02889|1|3e-91|333|sly:101257121|large subunit ribosomal protein L21e	-	-	-	gi|460407492|ref|XP_004249186.1|/1.52771e-90/PREDICTED: 60S ribosomal protein L21-2 [Solanum lycopersicum]
Solyc08g082120.2.1	Solyc08g082120.2.1	831.12	897.19	1033.77	740.46	genomic_reference:SL2.40ch08 gene_region:62171934-62173538 transcript_region:SL2.40ch08:62171934..62173538+ functional_description:"Methanol inducible protein (AHRD V1 ***- D1MAX5_NICBE)"	K14692|1|3e-08|60.1|pmum:103330195|solute carrier family 30 (zinc transporter), member 5/7	-	-	-	gi|460400009|ref|XP_004245528.1|/1.57337e-137/PREDICTED: hornerin-like [Solanum lycopersicum]
Solyc02g077880.2.1	Solyc02g077880.2.1	830.97	1098.4	506.46	718.68	genomic_reference:SL2.40ch02 gene_region:37291522-37292600 transcript_region:SL2.40ch02:37291522..37292600+ functional_description:"Auxin-repressed protein (AHRD V1 ***- Q6PXE1_9SOLN); contains Interpro domain(s) IPR008406 Dormancyauxin associated "	-	-	-	-	gi|1000814558|ref|NP_001307367.1|/2.85387e-57/auxin repressed/dormancy associated protein [Solanum lycopersicum]
Solyc09g090140.2.1	Solyc09g090140.2.1	782.34	772.15	763.77	782.65	genomic_reference:SL2.40ch09 gene_region:65031288-65034684 transcript_region:SL2.40ch09:65031288..65034684- go_terms:GO:0005515,GO:0030060 functional_description:"Malate dehydrogenase (AHRD V1 **** Q2PYY8_SOLTU); contains Interpro domain(s) IPR011274 Malate dehydrogenase, NAD-dependent, cytosolic "	K00025|1|0.0|634|sly:101253131|malate dehydrogenase [EC:1.1.1.37]	-	GO:0016615//malate dehydrogenase activity	GO:0009060//aerobic respiration;GO:0005975//carbohydrate metabolic process;GO:0043648//dicarboxylic acid metabolic process	gi|460404529|ref|XP_004247734.1|/4.00658e-180/PREDICTED: malate dehydrogenase [Solanum lycopersicum]
Solyc10g076240.1.1	Solyc10g076240.1.1	778.64	723.04	586.55	577.57	evidence_code:10F0H1E1IEG genomic_reference:SL2.40ch10 gene_region:58407522-58408651 transcript_region:SL2.40ch10:58407522..58408651- go_terms:GO:0055114 functional_description:"Peroxidase 1 (AHRD V1 ***- A0SWU6_SESRO); contains Interpro domain(s) IPR002016 Haem peroxidase, plant/fungal/bacterial "	K00430|1|0.0|639|sly:101268153|peroxidase [EC:1.11.1.7]	-	-	-	gi|460407226|ref|XP_004249055.1|/0/PREDICTED: cationic peroxidase 1 [Solanum lycopersicum]
Solyc04g077020.2.1	Solyc04g077020.2.1	775.92	910.53	839.02	806.9	genomic_reference:SL2.40ch04 gene_region:59583881-59586708 transcript_region:SL2.40ch04:59583881..59586708+ go_terms:GO:0046982,GO:0005200 functional_description:"Tubulin alpha-3 chain (AHRD V1 ***- B6SPX4_MAIZE); contains Interpro domain(s) IPR002452 Alpha tubulin "	K07374|1|0.0|836|sot:102596467|tubulin alpha	GO:0032991//macromolecular complex;GO:0015630//microtubule cytoskeleton	GO:0017111//nucleoside-triphosphatase activity;GO:0032561//guanyl ribonucleotide binding	GO:0043623//cellular protein complex assembly;GO:0009207;GO:0007017//microtubule-based process	gi|565380837|ref|XP_006356798.1|/0/PREDICTED: tubulin alpha chain [Solanum tuberosum]
Solyc04g071610.2.1	Solyc04g071610.2.1	772.49	1193.3	684.44	887.57	genomic_reference:SL2.40ch04 gene_region:56171807-56173673 transcript_region:SL2.40ch04:56171807..56173673+ go_terms:GO:0006950 functional_description:"Water-stress inducible protein 3 (Fragment) (AHRD V1 ---- Q5G112_PINTA); contains Interpro domain(s) IPR003496 ABA/WDS induced protein "	-	GO:0043231//intracellular membrane-bounded organelle	-	GO:0050896//response to stimulus	gi|970025390|ref|XP_015074007.1|/2.32986e-18/PREDICTED: abscisic stress-ripening protein 1 [Solanum pennellii]
Solyc01g090120.2.1	Solyc01g090120.2.1	763.59	684.92	664.3	615.32	genomic_reference:SL2.40ch01 gene_region:75523181-75524585 transcript_region:SL2.40ch01:75523181..75524585- go_terms:GO:0009055 functional_description:"Blue copper protein (AHRD V1 *--- B6UB13_MAIZE); contains Interpro domain(s) IPR003245 Plastocyanin-like "	-	-	-	-	gi|460367758|ref|XP_004229737.1|/1.82785e-87/PREDICTED: uclacyanin-3-like [Solanum lycopersicum]
Solyc11g006460.1.1	Solyc11g006460.1.1	760.68	908.78	644.49	904.59	evidence_code:10F1H1E1IEG genomic_reference:SL2.40ch11 gene_region:1149792-1152899 transcript_region:SL2.40ch11:1149792..1152899- go_terms:GO:0006457,GO:0031072 functional_description:"DNAJ chaperone (AHRD V1 ***- B0W7V8_CULQU); contains Interpro domain(s) IPR003095 Heat shock protein DnaJ "	K09503|1|0.0|659|sly:543595|DnaJ homolog subfamily A member 2	-	GO:0005515//protein binding	-	gi|806638830|ref|NP_001234241.2|/0/DnaJ-like protein [Solanum lycopersicum]
Solyc03g119210.1.1	Solyc03g119210.1.1	754.73	597.03	867.31	560.81	evidence_code:10F1H1E1IEG genomic_reference:SL2.40ch03 gene_region:61924637-61924918 transcript_region:SL2.40ch03:61924637..61924918+ go_terms:GO:0006869 functional_description:"Lipid transfer protein (AHRD V1 ***- Q42158_ARATH); contains Interpro domain(s) IPR013770 Plant lipid transfer protein and hydrophobic protein, helical "	K18857|1|4e-23|106|vvi:100232857|alcohol dehydrogenase class-P [EC:1.1.1.1]	-	-	GO:0010876//lipid localization	gi|460380176|ref|XP_004235834.1|/5.14928e-39/PREDICTED: non-specific lipid-transfer protein 2 [Solanum lycopersicum]
Solyc03g078400.2.1	Solyc03g078400.2.1	753.21	814.11	731.43	772.56	genomic_reference:SL2.40ch03 gene_region:44381441-44383329 transcript_region:SL2.40ch03:44381441..44383329+ go_terms:GO:0005200 functional_description:"Actin (AHRD V1 ***- Q7XZJ2_GOSHI); contains Interpro domain(s) IPR004000 Actin/actin-like "	K10355|1|0.0|759|sot:102584969|actin, other eukaryote	GO:0043232	GO:0032559	-	gi|957571263|ref|NP_001295376.1|/0/actin-7 [Solanum lycopersicum]
Solyc10g078620.1.1	Solyc10g078620.1.1	746.13	733.95	814.45	720.38	evidence_code:10F1H1E1IEG genomic_reference:SL2.40ch10 gene_region:59701774-59703879 transcript_region:SL2.40ch10:59701774..59703879- go_terms:GO:0003735 functional_description:"Ribosomal protein S5 (AHRD V1 ***- A8J2I5_CHLRE); contains Interpro domain(s) IPR005716 Ribosomal protein S7, eukaryotic/archaeal "	K02989|1|1e-108|392|sly:101248251|small subunit ribosomal protein S5e	-	-	-	gi|460407430|ref|XP_004249155.1|/9.60542e-108/PREDICTED: 40S ribosomal protein S5 [Solanum lycopersicum]
Solyc06g061230.2.1	Solyc06g061230.2.1	743.67	620.57	828.1	586.18	genomic_reference:SL2.40ch06 gene_region:35620304-35620987 transcript_region:SL2.40ch06:35620304..35620987+ functional_description:"Unknown Protein (AHRD V1); contains Interpro domain(s) IPR009632 Putative metallocarboxypeptidase inhibitor "	-	-	-	-	-
Solyc01g099900.2.1	Solyc01g099900.2.1	743.39	702.4	776.86	697.66	genomic_reference:SL2.40ch01 gene_region:81786875-81789836 transcript_region:SL2.40ch01:81786875..81789836+ go_terms:GO:0003735,GO:0003723 functional_description:"Ribosomal protein L18 (AHRD V1 ***- C5X0Q5_SORBI); contains Interpro domain(s) IPR000039 Ribosomal protein L18e "	K02883|1|5e-90|332|sly:104644735|large subunit ribosomal protein L18e	GO:0030529//intracellular ribonucleoprotein complex	GO:0005198//structural molecule activity	GO:0010467//gene expression	gi|723662958|ref|XP_010313195.1|/3.26614e-89/PREDICTED: 60S ribosomal protein L18-2-like [Solanum lycopersicum]
Solyc11g042930.1.1	Solyc11g042930.1.1	742.41	750.82	744.16	696.61	evidence_code:10F1H1E1IEG genomic_reference:SL2.40ch11 gene_region:34423755-34426084 transcript_region:SL2.40ch11:34423755..34426084- go_terms:GO:0005515 functional_description:"SKP1 (AHRD V1 ***- Q68GS0_TOBAC); contains Interpro domain(s) IPR016897 E3 ubiquitin ligase, SCF complex, Skp subunit "	K03094|1|3e-77|286|sly:101243954|S-phase kinase-associated protein 1	-	-	GO:0019941//modification-dependent protein catabolic process	gi|460410622|ref|XP_004250723.1|/1.80609e-76/PREDICTED: SKP1-like protein 1A [Solanum lycopersicum]
Solyc07g064150.2.1	Solyc07g064150.2.1	735.5	874.28	559.23	782.13	genomic_reference:SL2.40ch07 gene_region:63638382-63639895 transcript_region:SL2.40ch07:63638382..63639895+ go_terms:GO:0005515,GO:0003743 functional_description:"Translation initiation factor SUI1 (AHRD V1 **** A4QR10_MAGGR); contains Interpro domain(s) IPR005874 Eukaryotic translation initiation factor SUI1 "	K03113|1|2e-59|229|sly:101257488|translation initiation factor 1	-	GO:0008135//translation factor activity, RNA binding	GO:0006412//translation	gi|460397190|ref|XP_004244151.1|/1.05223e-58/PREDICTED: protein translation factor SUI1 homolog [Solanum lycopersicum]
Solyc06g073190.2.1	Solyc06g073190.2.1	731.83	756.02	679.99	673.05	genomic_reference:SL2.40ch06 gene_region:41483219-41485991 transcript_region:SL2.40ch06:41483219..41485991- go_terms:GO:0008865,GO:0008959 functional_description:"Fructokinase-like (AHRD V1 **-* Q307Z3_SOLTU); contains Interpro domain(s) IPR002173 Carbohydrate/puine kinase, PfkB, conserved site "	K00847|1|0.0|645|sly:544022|fructokinase [EC:2.7.1.4]	-	GO:0004396//hexokinase activity;GO:0032559	GO:0019321;GO:0006796//phosphate-containing compound metabolic process	gi|350534508|ref|NP_001233888.1|/0/fructokinase-2 [Solanum lycopersicum]
Solyc02g070310.2.1	Solyc02g070310.2.1	730.93	678.24	755.54	699.63	genomic_reference:SL2.40ch02 gene_region:34670896-34672676 transcript_region:SL2.40ch02:34670896..34672676- go_terms:GO:0003735,GO:0005515 functional_description:"Ribosomal protein L32 (AHRD V1 ***- Q45NI6_MEDSA); contains Interpro domain(s) IPR018263 Ribosomal protein L32e, conserved site IPR001515 Ribosomal protein L32e "	K02912|1|8e-65|247|sly:101253152|large subunit ribosomal protein L32e	GO:0030529//intracellular ribonucleoprotein complex	GO:0005198//structural molecule activity	GO:0010467//gene expression	gi|460374686|ref|XP_004233141.1|/5.54016e-64/PREDICTED: 60S ribosomal protein L32-1 [Solanum lycopersicum]
Solyc06g009210.2.1	Solyc06g009210.2.1	722.14	735.63	758.86	724.6	genomic_reference:SL2.40ch06 gene_region:3150991-3153904 transcript_region:SL2.40ch06:3150991..3153904+ go_terms:GO:0003735 functional_description:"Ribosomal protein L19 (AHRD V1 ***- Q2PYW9_SOLTU); contains Interpro domain(s) IPR000196 Ribosomal protein L19/L19e "	K02885|1|6e-98|357|sot:102577496|large subunit ribosomal protein L19e	GO:0030529//intracellular ribonucleoprotein complex	GO:0005198//structural molecule activity	GO:0010467//gene expression	gi|40287526|gb|AAR83877.1|/1.39695e-98/60S ribosomal protein L19 [Capsicum annuum]
Solyc10g086190.1.1	Solyc10g086190.1.1	715.92	607.85	888.35	698.45	evidence_code:10F1H1E1IEG genomic_reference:SL2.40ch10 gene_region:64429085-64433301 transcript_region:SL2.40ch10:64429085..64433301+ go_terms:GO:0006166 functional_description:"Adenosine kinase (AHRD V1 ***- D2D2Z6_GOSHI); contains Interpro domain(s) IPR001805 Adenosine kinase "	K00856|1|0.0|689|sly:101251530|adenosine kinase [EC:2.7.1.20]	-	GO:0019206//nucleoside kinase activity	GO:0043101//purine-containing compound salvage;GO:0006796//phosphate-containing compound metabolic process	gi|460408305|ref|XP_004249586.1|/0/PREDICTED: adenosine kinase 2 [Solanum lycopersicum]
Solyc08g080630.2.1	Solyc08g080630.2.1	709.94	394.21	393.46	324.76	genomic_reference:SL2.40ch08 gene_region:61046194-61048176 transcript_region:SL2.40ch08:61046194..61048176- go_terms:GO:0009611 functional_description:"Chymotrypsin inhibitor-2 (AHRD V1 *-*- A8V413_HORSP); contains Interpro domain(s) IPR000864 Proteinase inhibitor I13, potato inhibitor I "	-	-	GO:0004866//endopeptidase inhibitor activity	GO:0006950//response to stress;GO:0051346//negative regulation of hydrolase activity	gi|350538787|ref|NP_001234615.1|/7.16139e-60/ethylene-responsive proteinase inhibitor 1 precursor [Solanum lycopersicum]
Solyc01g100380.2.1	Solyc01g100380.2.1	703.65	634.34	772.92	653.57	genomic_reference:SL2.40ch01 gene_region:82188573-82192180 transcript_region:SL2.40ch01:82188573..82192180- go_terms:GO:0005509 functional_description:"Calreticulin 2 calcium-binding protein (AHRD V1 **** A8HMC0_CHLRE); contains Interpro domain(s) IPR009169 Calreticulin "	K08057|1|0.0|657|sly:101246093|calreticulin	GO:0044432	GO:0046872//metal ion binding;GO:0030246//carbohydrate binding;GO:0005515//protein binding	GO:0044267//cellular protein metabolic process	gi|460368893|ref|XP_004230299.1|/0/PREDICTED: calreticulin [Solanum lycopersicum]
Solyc07g005560.2.1	Solyc07g005560.2.1	689.06	654.18	688.8	672.46	genomic_reference:SL2.40ch07 gene_region:446870-450798 transcript_region:SL2.40ch07:446870..450798+ go_terms:GO:0047485 functional_description:"Eukaryotic translation initiation factor 5A (AHRD V1 ***- D6N3G5_GOSHI); contains Interpro domain(s) IPR019769 Translation elongation factor, IF5A, hypusine site "	K03263|1|1e-88|326|sly:543668|translation initiation factor 5A	-	GO:0043021//ribonucleoprotein complex binding;GO:0008135//translation factor activity, RNA binding	GO:0006448//regulation of translational elongation;GO:0006449//regulation of translational termination;GO:0018205//peptidyl-lysine modification	gi|350536449|ref|NP_001234503.1|/7.27294e-88/eukaryotic translation initiation factor 5A-2 [Solanum lycopersicum]
Solyc08g075690.2.1	Solyc08g075690.2.1	688.7	764.21	749.01	747.89	genomic_reference:SL2.40ch08 gene_region:56986351-56988984 transcript_region:SL2.40ch08:56986351..56988984- go_terms:GO:0004860 functional_description:"Acyl-CoA-binding protein (AHRD V1 ***- Q8RVT5_PANGI); contains Interpro domain(s) IPR000582 Acyl-CoA-binding protein, ACBP "	K08762|1|7e-35|145|sly:101245975|diazepam-binding inhibitor (GABA receptor modulator, acyl-CoA-binding protein)	-	GO:0005504//fatty acid binding	GO:0051234//establishment of localization	gi|460400944|ref|XP_004245991.1|/4.99529e-34/PREDICTED: acyl-CoA-binding protein [Solanum lycopersicum]
Solyc07g052510.2.1	Solyc07g052510.2.1	687.83	879.64	726.65	820.08	genomic_reference:SL2.40ch07 gene_region:58343610-58345412 transcript_region:SL2.40ch07:58343610..58345412+ go_terms:GO:0004601,GO:0005515 functional_description:"Peroxidase (AHRD V1 **** Q07446_SOLLC); contains Interpro domain(s) IPR002016 Haem peroxidase, plant/fungal/bacterial "	K00430|1|0.0|649|sly:101250523|peroxidase [EC:1.11.1.7]	-	GO:0005506//iron ion binding;GO:0003824//catalytic activity;GO:0016209//antioxidant activity	GO:0008152//metabolic process;GO:0006950//response to stress	gi|970038689|ref|XP_015080677.1|/0/PREDICTED: peroxidase 3-like [Solanum pennellii]
Solyc07g020860.2.1	Solyc07g020860.2.1	682.53	616.13	510.8	500.57	genomic_reference:SL2.40ch07 gene_region:14295272-14300912 transcript_region:SL2.40ch07:14295272..14300912+ go_terms:GO:0008379 functional_description:"Peroxiredoxin (AHRD V1 **-- D2D300_GOSHI); contains Interpro domain(s) IPR013740 Redoxin "	K03386|1|3e-71|269|ath:AT1G60740|peroxiredoxin (alkyl hydroperoxide reductase subunit C) [EC:1.11.1.15];K11187|2|5e-23|108|csl:COCSUDRAFT_52624|peroxiredoxin 5, atypical 2-Cys peroxiredoxin [EC:1.11.1.15]	GO:0016020//membrane;GO:0009536//plastid	GO:0016209//antioxidant activity;GO:0005506//iron ion binding;GO:0003824//catalytic activity	GO:0006950//response to stress;GO:0008152//metabolic process;GO:0019725//cellular homeostasis;GO:0010038//response to metal ion	gi|350535016|ref|NP_001234171.1|/9.53078e-87/thioredoxin peroxidase 1 [Solanum lycopersicum]
Solyc01g089970.2.1	Solyc01g089970.2.1	682.19	637.73	662.49	651.9	genomic_reference:SL2.40ch01 gene_region:75448922-75450433 transcript_region:SL2.40ch01:75448922..75450433+ go_terms:GO:0006241 functional_description:"Nucleoside diphosphate kinase (AHRD V1 ***- Q3Y5A4_SOLCH); contains Interpro domain(s) IPR001564 Nucleoside diphosphate kinase, core "	K00940|1|1e-79|296|sot:102578209|nucleoside-diphosphate kinase [EC:2.7.4.6]	GO:0044424	GO:0043169//cation binding;GO:0016776//phosphotransferase activity, phosphate group as acceptor;GO:0032559	GO:0009209;GO:0006796//phosphate-containing compound metabolic process;GO:0009206;GO:0009132//nucleoside diphosphate metabolic process	gi|914615352|ref|NP_001234174.2|/3.04119e-79/nucleoside diphosphate kinase [Solanum lycopersicum]
Solyc07g007760.2.1	Solyc07g007760.2.1	679.44	513.53	760.18	549.92	genomic_reference:SL2.40ch07 gene_region:2394467-2396320 transcript_region:SL2.40ch07:2394467..2396320- go_terms:GO:0030414 functional_description:"Defensin protein (AHRD V1 ***- B1N681_SOLPI); contains Interpro domain(s) IPR008177 Gamma Purothionin "	-	-	-	GO:0006950//response to stress	gi|460394316|ref|XP_004242750.1|/2.48386e-27/PREDICTED: defensin-like protein P322 [Solanum lycopersicum]
Solyc08g077910.2.1	Solyc08g077910.2.1	674.06	263.95	310.63	224.63	genomic_reference:SL2.40ch08 gene_region:58978783-58981044 transcript_region:SL2.40ch08:58978783..58981044+ go_terms:GO:0005576 functional_description:"Expansin-like protein (AHRD V1 ***- Q0WRS3_ARATH); contains Interpro domain(s) IPR007112 Expansin 45, endoglucanase-like "	-	-	-	-	gi|460400601|ref|XP_004245822.1|/6.73721e-149/PREDICTED: expansin-like B1 [Solanum lycopersicum]
Solyc07g043420.2.1	Solyc07g043420.2.1	671.63	726.07	513.86	533.57	genomic_reference:SL2.40ch07 gene_region:54503345-54505070 transcript_region:SL2.40ch07:54503345..54505070+ go_terms:GO:0010302,GO:0045431 functional_description:"2-oxoglutarate-dependent dioxygenase (AHRD V1 **-* Q9ZSH4_SOLCH); contains Interpro domain(s) IPR005123 Oxoglutarate and iron-dependent oxygenase "	K18054|1|5e-54|212|dosa:Os07t0169600-01|2'-deoxymugineic-acid 2'-dioxygenase / mugineic-acid 3-dioxygenase [EC:1.14.11.24 1.14.11.25]	-	GO:0003824//catalytic activity	GO:0008152//metabolic process	gi|350537251|ref|NP_001233775.1|/0/2-oxoglutarate-dependent dioxygenase 2 [Solanum lycopersicum]
Solyc05g050880.2.1	Solyc05g050880.2.1	669.37	538.38	871.11	609.04	genomic_reference:SL2.40ch05 gene_region:60237294-60239259 transcript_region:SL2.40ch05:60237294..60239259- go_terms:GO:0005515 functional_description:"Peroxidase (AHRD V1 ***- Q4W2V5_PICAB); contains Interpro domain(s) IPR002016 Haem peroxidase, plant/fungal/bacterial "	K00430|1|1e-161|569|sly:101267810|peroxidase [EC:1.11.1.7]	-	-	-	gi|460388806|ref|XP_004240055.1|/1.02264e-160/PREDICTED: cationic peroxidase 1-like [Solanum lycopersicum]
Solyc08g067510.1.1	Solyc08g067510.1.1	660.83	746.68	583.75	632.49	evidence_code:10F0H1E1IEG genomic_reference:SL2.40ch08 gene_region:53728036-53728404 transcript_region:SL2.40ch08:53728036..53728404+ go_terms:GO:0005516,GO:0005319 functional_description:"Non-specific lipid-transfer protein (AHRD V1 **** Q93YX9_DAVIN); contains Interpro domain(s) IPR013770 Plant lipid transfer protein and hydrophobic protein, helical "	-	-	-	-	gi|460399382|ref|XP_004245220.1|/2.65709e-64/PREDICTED: non-specific lipid-transfer protein 1-like [Solanum lycopersicum]
Solyc07g017780.2.1	Solyc07g017780.2.1	659.6	685.19	664.01	678.27	genomic_reference:SL2.40ch07 gene_region:8095828-8102636 transcript_region:SL2.40ch07:8095828..8102636+ go_terms:GO:0008553 functional_description:"H-ATPase (AHRD V1 **** Q8L6I3_ORYSJ); contains Interpro domain(s) IPR006534 ATPase, P-type, plasma-membrane proton-efflux "	K01535|1|0.0|1738|sly:101263827|H+-transporting ATPase [EC:3.6.3.6]	GO:0031224//intrinsic component of membrane	GO:0043169//cation binding;GO:0015662//ATPase activity, coupled to transmembrane movement of ions, phosphorylative mechanism;GO:0032559	GO:0006818//hydrogen transport;GO:0009206;GO:0006811//ion transport;GO:0009207	gi|1621440|gb|AAB17186.1|/0/plasma membrane H+-ATPase [Solanum lycopersicum]
Solyc05g054580.2.1	Solyc05g054580.2.1	649.7	612.4	721.2	656.85	genomic_reference:SL2.40ch05 gene_region:63611603-63614235 transcript_region:SL2.40ch05:63611603..63614235- go_terms:GO:0005515,GO:0005507 functional_description:"60S acidic ribosomal protein P0 (AHRD V1 ***- D7L9V8_ARALY); contains Interpro domain(s) IPR001790 Ribosomal protein L10 "	K02941|1|4e-139|495|sly:101261521|large subunit ribosomal protein LP0	GO:0030529//intracellular ribonucleoprotein complex	GO:0005198//structural molecule activity	GO:0022613//ribonucleoprotein complex biogenesis;GO:0006412//translation	gi|460388250|ref|XP_004239781.1|/2.93105e-138/PREDICTED: 60S acidic ribosomal protein P0 [Solanum lycopersicum]
Solyc10g009150.2.1	Solyc10g009150.2.1	648.44	661.68	449.41	506.61	genomic_reference:SL2.40ch10 gene_region:3151104-3152540 transcript_region:SL2.40ch10:3151104..3152540+ functional_description:"Organ-specific protein S2 (AHRD V1 ***- OSS2_PEA)"	-	-	-	-	gi|460405280|ref|XP_004248104.1|/2.76704e-107/PREDICTED: organ-specific protein S2-like [Solanum lycopersicum]
Solyc07g016220.2.1	Solyc07g016220.2.1	645.95	597.54	438.59	358.99	genomic_reference:SL2.40ch07 gene_region:6495754-6498403 transcript_region:SL2.40ch07:6495754..6498403+ functional_description:"Unknown Protein (AHRD V1)"	-	-	-	-	gi|460394595|ref|XP_004242887.1|/1.1283e-56/PREDICTED: organ-specific protein S2-like [Solanum lycopersicum]
Solyc12g008720.1.1	Solyc12g008720.1.1	645.52	611.16	782.43	629.18	evidence_code:10F1H1E1IEG genomic_reference:SL2.40ch12 gene_region:2087594-2089246 transcript_region:SL2.40ch12:2087594..2089246+ go_terms:GO:0005840 functional_description:"60S ribosomal protein L31 (AHRD V1 ***- B6VC52_VERFO); contains Interpro domain(s) IPR000054 Ribosomal protein L31e "	K02910|1|2e-50|197|sot:102583424|large subunit ribosomal protein L31e	GO:0030529//intracellular ribonucleoprotein complex	GO:0005198//structural molecule activity	GO:0010467//gene expression	gi|460412540|ref|XP_004251656.1|/1.42474e-49/PREDICTED: 60S ribosomal protein L31 [Solanum lycopersicum]
Solyc10g076220.1.1	Solyc10g076220.1.1	640.66	477.75	567.12	421.29	evidence_code:10F0H1E1IEG genomic_reference:SL2.40ch10 gene_region:58384360-58385493 transcript_region:SL2.40ch10:58384360..58385493- go_terms:GO:0055114 functional_description:"Peroxidase 1 (AHRD V1 ***- A0SWU6_SESRO); contains Interpro domain(s) IPR002016 Haem peroxidase, plant/fungal/bacterial "	K00430|1|1e-171|602|sly:101268440|peroxidase [EC:1.11.1.7]	-	-	-	gi|460407228|ref|XP_004249056.1|/7.42788e-171/PREDICTED: peroxidase 70-like [Solanum lycopersicum]
Solyc06g007470.2.1	Solyc06g007470.2.1	638.66	638.96	595.51	623.97	genomic_reference:SL2.40ch06 gene_region:1479427-1482088 transcript_region:SL2.40ch06:1479427..1482088- go_terms:GO:0005840 functional_description:"40S ribosomal protein S26 (AHRD V1 ***- B6TXN6_MAIZE); contains Interpro domain(s) IPR000892 Ribosomal protein S26e "	K02976|1|2e-33|142|sot:102580154|small subunit ribosomal protein S26e	-	-	-	gi|460389574|ref|XP_004240426.1|/1.23844e-32/PREDICTED: 40S ribosomal protein S26-3 [Solanum lycopersicum]
Solyc03g112360.1.1	Solyc03g112360.1.1	637.65	608.3	685.6	573.66	evidence_code:10F0H1E1IEG genomic_reference:SL2.40ch03 gene_region:56836935-56837381 transcript_region:SL2.40ch03:56836935..56837381+ go_terms:GO:0003735 functional_description:"60S ribosomal protein L27A (AHRD V1 ***- B6VC54_VERFO); contains Interpro domain(s) IPR001196 Ribosomal protein L15 "	K02900|1|3e-84|310|sly:101265118|large subunit ribosomal protein L27Ae	GO:0030529//intracellular ribonucleoprotein complex	GO:0005198//structural molecule activity	GO:0010467//gene expression	gi|460381027|ref|XP_004236254.1|/1.97899e-83/PREDICTED: 60S ribosomal protein L27a-3 [Solanum lycopersicum]
Solyc01g067740.2.1	Solyc01g067740.2.1	637.12	642.45	610.35	611.15	genomic_reference:SL2.40ch01 gene_region:69074003-69078931 transcript_region:SL2.40ch01:69074003..69078931+ go_terms:GO:0004784 functional_description:"Superoxide dismutase (AHRD V1 **** B1Q475_CAPCH); contains Interpro domain(s) IPR001424 Superoxide dismutase, copper/zinc binding "	K04565|1|6e-79|294|sot:102577750|superoxide dismutase, Cu-Zn family [EC:1.15.1.1]	GO:0044424	GO:0003824//catalytic activity;GO:0016209//antioxidant activity;GO:0043169//cation binding	GO:0072593//reactive oxygen species metabolic process	gi|902763183|ref|NP_001234031.2|/4.39346e-80/superoxide dismutase [Cu-Zn] 1 [Solanum lycopersicum]
Solyc09g005720.2.1	Solyc09g005720.2.1	631.57	594.52	647.79	599.69	genomic_reference:SL2.40ch09 gene_region:498274-500367 transcript_region:SL2.40ch09:498274..500367- go_terms:GO:0003735,GO:0019843 functional_description:"60S ribosomal protein L23a (AHRD V1 ***- B6TN30_MAIZE); contains Interpro domain(s) IPR001014 Ribosomal protein L23/L25, conserved site "	K02893|1|3e-62|238|sot:102588879|large subunit ribosomal protein L23Ae	GO:0030529//intracellular ribonucleoprotein complex	GO:0003723//RNA binding;GO:0005198//structural molecule activity	GO:0010467//gene expression	gi|568214545|ref|NP_001275353.1|/2.18959e-61/60S ribosomal protein L23a-like [Solanum tuberosum]
Solyc09g009260.2.1	Solyc09g009260.2.1	629.6	579.96	645.48	568.09	genomic_reference:SL2.40ch09 gene_region:2643600-2645801 transcript_region:SL2.40ch09:2643600..2645801- go_terms:GO:0005507 functional_description:"Fructose-bisphosphate aldolase (AHRD V1 ***- Q2PYX3_SOLTU); contains Interpro domain(s) IPR000741 Fructose-bisphosphate aldolase, class-I "	K01623|1|0.0|710|sly:101266063|fructose-bisphosphate aldolase, class I [EC:4.1.2.13]	-	GO:0016832//aldehyde-lyase activity	GO:0006007//glucose catabolic process	gi|460402100|ref|XP_004246552.1|/0/PREDICTED: fructose-bisphosphate aldolase cytoplasmic isozyme-like [Solanum lycopersicum]
Solyc07g066600.2.1	Solyc07g066600.2.1	628.51	599.05	663.15	581.4	genomic_reference:SL2.40ch07 gene_region:65205704-65208684 transcript_region:SL2.40ch07:65205704..65208684- go_terms:GO:0005524 functional_description:"Phosphoglycerate kinase (AHRD V1 ***- Q2VCK2_SOLTU); contains Interpro domain(s) IPR001576 Phosphoglycerate kinase "	K00927|1|0.0|773|sly:101254111|phosphoglycerate kinase [EC:2.7.2.3]	GO:0044424	GO:0016301//kinase activity;GO:0032559	GO:0006796//phosphate-containing compound metabolic process;GO:0006007//glucose catabolic process	gi|723717714|ref|XP_010324204.1|/0/PREDICTED: phosphoglycerate kinase, cytosolic [Solanum lycopersicum]
Solyc09g092390.2.1	Solyc09g092390.2.1	626.67	612.1	696.91	610.41	genomic_reference:SL2.40ch09 gene_region:66849458-66851791 transcript_region:SL2.40ch09:66849458..66851791+ go_terms:GO:0004013 functional_description:"Adenosylhomocysteinase (AHRD V1 **** Q2XTD0_SOLTU); contains Interpro domain(s) IPR000043 S-adenosyl-L-homocysteine hydrolase "	K01251|1|0.0|905|sly:101248518|adenosylhomocysteinase [EC:3.3.1.1]	GO:0044424	GO:0016802	GO:0044237//cellular metabolic process	gi|460404838|ref|XP_004247887.1|/0/PREDICTED: adenosylhomocysteinase [Solanum lycopersicum]
Solyc04g074580.1.1	Solyc04g074580.1.1	621.08	636.65	509.12	597.03	evidence_code:10F1H1E1IEG genomic_reference:SL2.40ch04 gene_region:58137965-58138375 transcript_region:SL2.40ch04:58137965..58138375- go_terms:GO:0042802 functional_description:"Histone H3 (AHRD V1 ***- A8MRL0_ARATH); contains Interpro domain(s) IPR000164 Histone H3 "	K11253|1|4e-71|266|ppp:PHYPADRAFT_111893|histone H3	GO:0000785//chromatin;GO:0043231//intracellular membrane-bounded organelle	GO:0003676//nucleic acid binding	GO:0034728//nucleosome organization	gi|147826736|emb|CAN70652.1|/3.30767e-70/hypothetical protein VITISV_010022 [Vitis vinifera]
Solyc12g042380.1.1	Solyc12g042380.1.1	613.09	383.08	567.61	404.89	evidence_code:10F0H1E1IEG genomic_reference:SL2.40ch12 gene_region:43016137-43018348 transcript_region:SL2.40ch12:43016137..43018348+ functional_description:"MtN19-like protein (AHRD V1 ***- Q64EX4_PEA); contains Interpro domain(s) IPR011692 Stress up-regulated Nod 19 "	-	-	-	-	gi|460413849|ref|XP_004252289.1|/0/PREDICTED: uncharacterized protein LOC101252852 [Solanum lycopersicum]
Solyc01g008090.2.1	Solyc01g008090.2.1	608.96	603.45	608.17	555.61	genomic_reference:SL2.40ch01 gene_region:2223864-2226034 transcript_region:SL2.40ch01:2223864..2226034- go_terms:GO:0003735 functional_description:"Ribosomal protein S27 (AHRD V1 ***- Q3HVK9_SOLTU); contains Interpro domain(s) IPR000592 Ribosomal protein S27e "	K02978|1|2e-46|185|sly:101247845|small subunit ribosomal protein S27e	GO:0030529//intracellular ribonucleoprotein complex	GO:0043169//cation binding;GO:0005198//structural molecule activity	GO:0010467//gene expression	gi|460365302|ref|XP_004228542.1|/1.33228e-45/PREDICTED: 40S ribosomal protein S27-2 [Solanum lycopersicum]
Solyc06g073310.2.1	Solyc06g073310.2.1	607.72	540.94	694.63	540.95	genomic_reference:SL2.40ch06 gene_region:41552819-41554750 transcript_region:SL2.40ch06:41552819..41554750- go_terms:GO:0032183,GO:0003735 functional_description:"Ribosomal L9-like protein (AHRD V1 ***- B3TLR1_ELAGV); contains Interpro domain(s) IPR000702 Ribosomal protein L6 "	K02940|1|5e-105|381|sly:101251592|large subunit ribosomal protein L9e	GO:0030529//intracellular ribonucleoprotein complex	GO:0003723//RNA binding;GO:0005198//structural molecule activity	GO:0010467//gene expression	gi|460391597|ref|XP_004241407.1|/3.34063e-104/PREDICTED: 60S ribosomal protein L9-1-like [Solanum lycopersicum]
Solyc06g073300.1.1	Solyc06g073300.1.1	606.09	595.51	634.46	572.2	evidence_code:10F1H1E1IEG genomic_reference:SL2.40ch06 gene_region:41549960-41550367 transcript_region:SL2.40ch06:41549960..41550367- go_terms:GO:0003735 functional_description:"60S ribosomal protein L27 (AHRD V1 ***- A5C1Z2_VITVI); contains Interpro domain(s) IPR001141 Ribosomal protein L27e "	K02901|1|2e-72|270|sot:102597208|large subunit ribosomal protein L27e	-	-	-	gi|460391599|ref|XP_004241408.1|/1.70229e-71/PREDICTED: 60S ribosomal protein L27 [Solanum lycopersicum]
Solyc01g066840.2.1	Solyc01g066840.2.1	605.42	572.67	681.3	620.37	genomic_reference:SL2.40ch01 gene_region:67445196-67447049 transcript_region:SL2.40ch01:67445196..67447049+ go_terms:GO:0003735 functional_description:"40S ribosomal protein S21 (AHRD V1 ***- D7M5J1_ARALY); contains Interpro domain(s) IPR001931 Ribosomal protein S21e "	K02971|1|5e-42|171|sly:101254027|small subunit ribosomal protein S21e	GO:0030529//intracellular ribonucleoprotein complex	GO:0005198//structural molecule activity	GO:0010467//gene expression	gi|460366748|ref|XP_004229241.1|/3.14001e-41/PREDICTED: 40S ribosomal protein S21-2 [Solanum lycopersicum]
Solyc12g057060.1.1	Solyc12g057060.1.1	601.9	568.57	421.25	466.03	evidence_code:10F0H1E1IEG genomic_reference:SL2.40ch12 gene_region:48483142-48484774 transcript_region:SL2.40ch12:48483142..48484774- go_terms:GO:0008152 functional_description:"UDP-glucuronosyltransferase (AHRD V1 **-- Q5UB81_ARATH); contains Interpro domain(s) IPR002213 UDP-glucuronosyl/UDP-glucosyltransferase "	K13030|1|2e-109|396|sbi:SORBI_01g001220|cyanohydrin beta-glucosyltransferase [EC:2.4.1.85];K00699|4|1e-70|267|sly:101262190|glucuronosyltransferase [EC:2.4.1.17];K13493|5|4e-70|266|eus:EUTSA_v10013500mg|cytokinin-N-glucosyltransferase [EC:2.4.1.-]	-	GO:0016757//transferase activity, transferring glycosyl groups	-	gi|460414347|ref|XP_004252533.1|/0/PREDICTED: 7-deoxyloganetin glucosyltransferase-like [Solanum lycopersicum]
Solyc01g109900.2.1	Solyc01g109900.2.1	600.85	634.2	489.43	482.91	genomic_reference:SL2.40ch01 gene_region:88504593-88506151 transcript_region:SL2.40ch01:88504593..88506151+ functional_description:"Unknown Protein (AHRD V1)"	-	-	-	-	gi|460370273|ref|XP_004230978.1|/5.57617e-26/PREDICTED: uncharacterized protein LOC101246971 isoform X1 [Solanum lycopersicum]
Solyc10g081190.1.1	Solyc10g081190.1.1	591.93	573.88	494.81	525.27	evidence_code:10F1H1E1IEG genomic_reference:SL2.40ch10 gene_region:61639261-61643658 transcript_region:SL2.40ch10:61639261..61643658+ go_terms:GO:0004675 functional_description:"Lrr, resistance protein fragment"	K13418|1|2e-65|249|sita:101764372|somatic embryogenesis receptor kinase 1 [EC:2.7.10.1 2.7.11.1]	-	-	-	gi|970058578|ref|XP_015055994.1|/2.20212e-118/PREDICTED: BRASSINOSTEROID INSENSITIVE 1-associated receptor kinase 1-like [Solanum pennellii]
Solyc06g070980.2.1	Solyc06g070980.2.1	587.36	725.53	492.15	675.78	genomic_reference:SL2.40ch06 gene_region:39977108-39982691 transcript_region:SL2.40ch06:39977108..39982691- go_terms:GO:0004842 functional_description:"Ubiquitin-conjugating enzyme E2 2 (AHRD V1 **** UBC2_MEDSA); contains Interpro domain(s) IPR019775 WD40 repeat, conserved site IPR000608 Ubiquitin-conjugating enzyme, E2 "	K10573|1|2e-86|319|egu:105047918|ubiquitin-conjugating enzyme E2 A [EC:2.3.2.23]	-	GO:0016879//ligase activity, forming carbon-nitrogen bonds;GO:0032559	GO:0006464//cellular protein modification process	gi|922335550|ref|XP_013445765.1|/3.94129e-86/ubiquitin-conjugating enzyme [Medicago truncatula]
Solyc07g009260.2.1	Solyc07g009260.2.1	586.24	857.14	367.78	766.05	genomic_reference:SL2.40ch07 gene_region:4313698-4315233 transcript_region:SL2.40ch07:4313698..4315233- go_terms:GO:0006952 functional_description:"Defensin-like protein (AHRD V1 ***- B5TGN1_VICFA); contains Interpro domain(s) IPR008176 Gamma thionin "	-	-	-	-	gi|460394521|ref|XP_004242851.1|/9.23478e-41/PREDICTED: defensin-like protein 1 [Solanum lycopersicum]
Solyc04g073990.2.1	Solyc04g073990.2.1	584.61	537.04	589.76	526.55	genomic_reference:SL2.40ch04 gene_region:57610227-57612650 transcript_region:SL2.40ch04:57610227..57612650- go_terms:GO:0005544 functional_description:"Annexin (AHRD V1 ***- Q42657_CAPAN); contains Interpro domain(s) IPR009118 Annexin, type plant "	K17095|1|1e-115|417|pop:POPTR_0007s05490g|annexin A7/11	-	GO:0005543//phospholipid binding;GO:0046872//metal ion binding	-	gi|350538805|ref|NP_001234104.1|/2.23396e-175/annexin p34 [Solanum lycopersicum]
Solyc02g080200.2.1	Solyc02g080200.2.1	580.88	555.8	542.87	443.87	genomic_reference:SL2.40ch02 gene_region:39056506-39058443 transcript_region:SL2.40ch02:39056506..39058443- go_terms:GO:0005618,GO:0030599 functional_description:"Pectinesterase (AHRD V1 ***- B9RXQ4_RICCO); contains Interpro domain(s) IPR000070 Pectinesterase, catalytic "	K01051|1|0.0|912|sly:101260197|pectinesterase [EC:3.1.1.11]	-	GO:0016788//hydrolase activity, acting on ester bonds	-	gi|460373872|ref|XP_004232737.1|/0/PREDICTED: pectinesterase-like [Solanum lycopersicum]
Solyc11g010230.1.1	Solyc11g010230.1.1	577.92	657.82	499.49	612.5	evidence_code:10F1H1E1IEG genomic_reference:SL2.40ch11 gene_region:3290641-3291380 transcript_region:SL2.40ch11:3290641..3291380- go_terms:GO:0003677,GO:0000786 functional_description:"Histone H3 (AHRD V1 ***- A8MRL0_ARATH); contains Interpro domain(s) IPR000164 Histone H3 "	K11253|1|4e-71|266|ppp:PHYPADRAFT_111893|histone H3	GO:0000785//chromatin;GO:0043231//intracellular membrane-bounded organelle	GO:0003676//nucleic acid binding	GO:0034728//nucleosome organization	gi|147826736|emb|CAN70652.1|/3.30767e-70/hypothetical protein VITISV_010022 [Vitis vinifera]
Solyc08g029000.2.1	Solyc08g029000.2.1	575.28	320.05	362.47	271.2	genomic_reference:SL2.40ch08 gene_region:21980663-21984456 transcript_region:SL2.40ch08:21980663..21984456+ go_terms:GO:0016165 functional_description:"Lipoxygenase (AHRD V1 **** Q43191_SOLTU); contains Interpro domain(s) IPR001246 Lipoxygenase, plant "	K15718|1|0.0|1750|sly:101263535|linoleate 9S-lipoxygenase [EC:1.13.11.58]	-	GO:0046914//transition metal ion binding;GO:0016702//oxidoreductase activity, acting on single donors with incorporation of molecular oxygen, incorporation of two atoms of oxygen	GO:0006633//fatty acid biosynthetic process	gi|460398697|ref|XP_004244890.1|/0/PREDICTED: probable linoleate 9S-lipoxygenase 5 [Solanum lycopersicum]
Solyc10g078630.1.1	Solyc10g078630.1.1	573.01	511.41	612.23	526.83	evidence_code:10F1H0E1IEG genomic_reference:SL2.40ch10 gene_region:59705341-59705538 transcript_region:SL2.40ch10:59705341..59705538- go_terms:GO:0005840 functional_description:"40S ribosomal protein S28 (AHRD V1 ***- B6T1V2_MAIZE); contains Interpro domain(s) IPR000289 Ribosomal protein S28e "	K02979|1|4e-22|103|sot:102603576|small subunit ribosomal protein S28e	GO:0030529//intracellular ribonucleoprotein complex	GO:0005198//structural molecule activity	GO:0010467//gene expression	gi|460371424|ref|XP_004231537.1|/3.7311e-21/PREDICTED: 40S ribosomal protein S28 [Solanum lycopersicum]
Solyc09g007930.2.1	Solyc09g007930.2.1	572.77	843.27	394.32	508.62	genomic_reference:SL2.40ch09 gene_region:1438321-1439339 transcript_region:SL2.40ch09:1438321..1439339- functional_description:"Unknown Protein (AHRD V1)"	K10775|1|2e-22|104|sly:101243631|phenylalanine ammonia-lyase [EC:4.3.1.24]	GO:0044424	GO:0016840	GO:0006558//L-phenylalanine metabolic process	gi|970052129|ref|XP_015087665.1|/1.63767e-21/PREDICTED: phenylalanine ammonia-lyase-like [Solanum pennellii]
Solyc07g006230.1.1	Solyc07g006230.1.1	568.27	638.45	406.69	588.69	evidence_code:10F1H0E1IEG genomic_reference:SL2.40ch07 gene_region:1047308-1047703 transcript_region:SL2.40ch07:1047308..1047703- functional_description:"Unknown Protein (AHRD V1)"	-	-	-	-	-
Solyc01g104590.2.1	Solyc01g104590.2.1	565.82	562.92	663.75	586.21	genomic_reference:SL2.40ch01 gene_region:84802263-84805701 transcript_region:SL2.40ch01:84802263..84805701- go_terms:GO:0003735,GO:0005515 functional_description:"Ribosomal protein L3 (AHRD V1 ***- Q6SKP4_SOLLC); contains Interpro domain(s) IPR019926 Ribosomal protein L3, conserved site IPR000597 Ribosomal protein L3 "	K02925|1|0.0|764|sly:778284|large subunit ribosomal protein L3e	GO:0030529//intracellular ribonucleoprotein complex	GO:0005198//structural molecule activity	GO:0010467//gene expression	gi|350539715|ref|NP_001233997.1|/0/ribosomal protein L3 [Solanum lycopersicum]
Solyc12g044330.1.1	Solyc12g044330.1.1	563.28	914.44	349.92	923.94	evidence_code:10F1H1E1IEG genomic_reference:SL2.40ch12 gene_region:44709498-44710732 transcript_region:SL2.40ch12:44709498..44710732+ go_terms:GO:0016020,GO:0016021 functional_description:"Aquaporin (AHRD V1 ***- O81186_VERFO); contains Interpro domain(s) IPR012269 Aquaporin "	K09873|1|3e-120|431|sly:101245626|aquaporin TIP	GO:0031224//intrinsic component of membrane	-	GO:0006810//transport	gi|970068735|ref|XP_015061505.1|/1.32412e-120/PREDICTED: aquaporin TIP2-1-like [Solanum pennellii]
Solyc06g007670.2.1	Solyc06g007670.2.1	562.63	529.06	635.12	551.5	genomic_reference:SL2.40ch06 gene_region:1672485-1676176 transcript_region:SL2.40ch06:1672485..1676176- go_terms:GO:0003735,GO:0008097 functional_description:"60S ribosomal protein L5-1 (AHRD V1 ***- B6THG9_MAIZE); contains Interpro domain(s) IPR005485 Ribosomal protein L5, eukaryotic "	K02932|1|4e-149|528|sly:101253089|large subunit ribosomal protein L5e	GO:0030529//intracellular ribonucleoprotein complex	GO:0019843//rRNA binding;GO:0005198//structural molecule activity	GO:0010467//gene expression	gi|808175949|ref|NP_001294939.1|/3.09309e-148/60S ribosomal protein L5-like [Solanum lycopersicum]
Solyc01g005560.2.1	Solyc01g005560.2.1	560.76	503.01	625.2	524.5	genomic_reference:SL2.40ch01 gene_region:394402-399248 transcript_region:SL2.40ch01:394402..399248+ go_terms:GO:0055114 functional_description:"Isocitrate dehydrogenase (AHRD V1 ***- D2D324_GOSHI); contains Interpro domain(s) IPR004790 Isocitrate dehydrogenase NADP-dependent, eukaryotic "	K00031|1|0.0|825|sly:101268602|isocitrate dehydrogenase [EC:1.1.1.42]	GO:0044424	GO:0046872//metal ion binding;GO:0004448//isocitrate dehydrogenase activity;GO:0000166//nucleotide binding	GO:0009060//aerobic respiration;GO:0044262//cellular carbohydrate metabolic process;GO:0019752//carboxylic acid metabolic process	gi|460365435|ref|XP_004228607.1|/0/PREDICTED: isocitrate dehydrogenase [NADP] [Solanum lycopersicum]
Solyc01g099830.2.1	Solyc01g099830.2.1	559.95	508.09	564.88	532.94	genomic_reference:SL2.40ch01 gene_region:81721206-81723201 transcript_region:SL2.40ch01:81721206..81723201+ go_terms:GO:0003735,GO:0008201 functional_description:"60S ribosomal protein L22-2 (AHRD V1 ***- D7L3W0_ARALY); contains Interpro domain(s) IPR002671 Ribosomal protein L22e "	K02891|1|5e-38|158|sot:102582943|large subunit ribosomal protein L22e	GO:0030529//intracellular ribonucleoprotein complex	GO:0005198//structural molecule activity	GO:0010467//gene expression	gi|460368799|ref|XP_004230252.1|/3.50158e-37/PREDICTED: 60S ribosomal protein L22-3 [Solanum lycopersicum]
Solyc11g062190.1.1	Solyc11g062190.1.1	557.02	618.28	630.91	644.88	evidence_code:10F0H1E1IEG genomic_reference:SL2.40ch11 gene_region:46162597-46164224 transcript_region:SL2.40ch11:46162597..46164224+ go_terms:GO:0016020,GO:0005743 functional_description:"Mitochondrial ADP/ATP carrier proteins (AHRD V1 ***- Q2UU95_ASPOR); contains Interpro domain(s) IPR002113 Adenine nucleotide translocator 1 "	K05863|1|0.0|721|sly:104644740|solute carrier family 25 (mitochondrial adenine nucleotide translocator), member 4/5/6/31	GO:0019866//organelle inner membrane;GO:0043231//intracellular membrane-bounded organelle;GO:0031224//intrinsic component of membrane	-	GO:0006810//transport	gi|807066316|ref|NP_001293067.1|/0/ADP, ATP carrier protein, mitochondrial-like [Solanum lycopersicum]
Solyc12g096540.1.1	Solyc12g096540.1.1	556.03	534	541.44	531.45	evidence_code:10F1H1E1IEG genomic_reference:SL2.40ch12 gene_region:63756243-63758593 transcript_region:SL2.40ch12:63756243..63758593- functional_description:"40S ribosomal protein S10-like (AHRD V1 ***- Q2XPV4_SOLTU); contains Interpro domain(s) IPR005326 Plectin/S10, N-terminal "	K02947|1|1e-53|209|sly:101253268|small subunit ribosomal protein S10e	-	-	-	gi|460415407|ref|XP_004253050.1|/7.46816e-53/PREDICTED: 40S ribosomal protein S10 [Solanum lycopersicum]
Solyc04g071890.2.1	Solyc04g071890.2.1	555.07	286.48	401.77	204.8	genomic_reference:SL2.40ch04 gene_region:56506704-56508808 transcript_region:SL2.40ch04:56506704..56508808+ go_terms:GO:0004601 functional_description:"Peroxidase 4 (AHRD V1 **** B7UCP4_LITCN); contains Interpro domain(s) IPR002016 Haem peroxidase, plant/fungal/bacterial "	K00430|1|0.0|655|sly:101253377|peroxidase [EC:1.11.1.7]	-	GO:0005506//iron ion binding;GO:0003824//catalytic activity;GO:0016209//antioxidant activity	GO:0008152//metabolic process;GO:0006950//response to stress	gi|460384249|ref|XP_004237825.1|/0/PREDICTED: peroxidase 12-like [Solanum lycopersicum]
Solyc01g104370.2.1	Solyc01g104370.2.1	554.8	504.5	610.75	528.64	genomic_reference:SL2.40ch01 gene_region:84525541-84526490 transcript_region:SL2.40ch01:84525541..84526490- go_terms:GO:0005515 functional_description:"60S acidic ribosomal protein P1 (AHRD V1 ***- B6T3C1_MAIZE); contains Interpro domain(s) IPR001813 Ribosomal protein 60S "	K02942|1|2e-29|129|sly:101259584|large subunit ribosomal protein LP1	-	-	-	gi|460369324|ref|XP_004230513.1|/1.5678e-28/PREDICTED: 60S acidic ribosomal protein P1 [Solanum lycopersicum]
Solyc04g080280.2.1	Solyc04g080280.2.1	552.98	564.82	472.21	607.91	genomic_reference:SL2.40ch04 gene_region:62108191-62110645 transcript_region:SL2.40ch04:62108191..62110645+ functional_description:"Unknown Protein (AHRD V1)"	-	-	-	-	-
Solyc01g099670.2.1	Solyc01g099670.2.1	551.19	493.39	579.54	512.17	genomic_reference:SL2.40ch01 gene_region:81603519-81605647 transcript_region:SL2.40ch01:81603519..81605647- functional_description:"40S ribosomal protein S10-like (AHRD V1 ***- Q2XTB2_SOLTU); contains Interpro domain(s) IPR005326 Plectin/S10, N-terminal "	K02947|1|4e-52|205|sot:102604938|small subunit ribosomal protein S10e	GO:0030529//intracellular ribonucleoprotein complex	-	-	gi|697136548|ref|XP_009622354.1|/2.8382e-58/PREDICTED: 40S ribosomal protein S10-1-like [Nicotiana tomentosiformis]
Solyc01g104400.2.1	Solyc01g104400.2.1	550.87	584.81	650.54	700.37	genomic_reference:SL2.40ch01 gene_region:84535674-84538317 transcript_region:SL2.40ch01:84535674..84538317- go_terms:GO:0009055 functional_description:"Blue copper protein (AHRD V1 **-- B6U7P6_MAIZE); contains Interpro domain(s) IPR003245 Plastocyanin-like "	-	-	GO:0046914//transition metal ion binding	-	gi|460369328|ref|XP_004230515.1|/2.23612e-66/PREDICTED: basic blue protein-like [Solanum lycopersicum]
Solyc07g008130.2.1	Solyc07g008130.2.1	549.94	525.93	449.73	593.96	genomic_reference:SL2.40ch07 gene_region:2838443-2840766 transcript_region:SL2.40ch07:2838443..2840766- go_terms:GO:0009055 functional_description:"Blue copper protein (Fragment) (AHRD V1 *--- O82576_MAIZE); contains Interpro domain(s) IPR003245 Plastocyanin-like "	-	-	-	-	gi|723713997|ref|XP_004242774.2|/5.64596e-66/PREDICTED: umecyanin-like [Solanum lycopersicum]
Solyc10g085480.1.1	Solyc10g085480.1.1	548.64	507.63	530.19	521.84	evidence_code:10F1H1E1IEG genomic_reference:SL2.40ch10 gene_region:63963193-63965907 transcript_region:SL2.40ch10:63963193..63965907+ go_terms:GO:0005840 functional_description:"60S ribosomal protein L24 (AHRD V1 ***- B3TM46_ELAGV); contains Interpro domain(s) IPR000988 Ribosomal protein L24e "	K02896|1|1e-54|212|sly:101252133|large subunit ribosomal protein L24e	GO:0030529//intracellular ribonucleoprotein complex	GO:0005198//structural molecule activity	GO:0010467//gene expression	gi|460408485|ref|XP_004249675.1|/6.70401e-54/PREDICTED: 60S ribosomal protein L24 [Solanum lycopersicum]
Solyc11g017010.1.1	Solyc11g017010.1.1	546.05	539.62	534.44	509.2	evidence_code:10F1H1E1IEG genomic_reference:SL2.40ch11 gene_region:7760827-7764617 transcript_region:SL2.40ch11:7760827..7764617+ go_terms:GO:0005887,GO:0016021 functional_description:"Sucrose transporter (AHRD V1 ***- A8E0N3_TOBAC); contains Interpro domain(s) IPR005989 Sucrose/H+ symporter, plant "	K15378|1|0.0|866|sly:544099|solute carrier family 45, member 1/2/4	GO:0016021//integral component of membrane	GO:0015154	GO:0015766	gi|970062788|ref|XP_015058300.1|/0/PREDICTED: sucrose transport protein [Solanum pennellii]
Solyc01g102380.2.1	Solyc01g102380.2.1	545.43	362.28	297.54	292.46	genomic_reference:SL2.40ch01 gene_region:82973903-82974888 transcript_region:SL2.40ch01:82973903..82974888+ go_terms:GO:0045735,GO:0048046 functional_description:"Germin-like protein (AHRD V1 ***- O64439_SOLLC); contains Interpro domain(s) IPR019780 Germin, manganese binding site "	K11426|1|4e-32|139|sly:101250545|SET and MYND domain-containing protein;K19476|3|6e-19|95.1|mdm:103418875|vacuolar protein sorting-associated protein IST1	GO:0005576//extracellular region	GO:0046914//transition metal ion binding	-	gi|350539073|ref|NP_001233861.1|/1.37753e-123/germin-like protein precursor [Solanum lycopersicum]
Solyc09g075430.2.1	Solyc09g075430.2.1	543.67	493.39	638.47	541.32	genomic_reference:SL2.40ch09 gene_region:62629212-62631565 transcript_region:SL2.40ch09:62629212..62631565+ go_terms:GO:0003735 functional_description:"Ribosomal protein L19 (AHRD V1 ***- Q2PYW9_SOLTU); contains Interpro domain(s) IPR000196 Ribosomal protein L19/L19e "	K02885|1|8e-98|357|sot:102578588|large subunit ribosomal protein L19e	GO:0030529//intracellular ribonucleoprotein complex	GO:0005198//structural molecule activity	GO:0010467//gene expression	gi|970052286|ref|XP_015087748.1|/5.43546e-97/PREDICTED: 60S ribosomal protein L19-3-like [Solanum pennellii]
Solyc04g012120.2.1	Solyc04g012120.2.1	543.54	530.68	615.27	531.99	genomic_reference:SL2.40ch04 gene_region:4428571-4430128 transcript_region:SL2.40ch04:4428571..4430128- go_terms:GO:0050815 functional_description:"14-3-3 protein beta/alpha-1 (AHRD V1 **-- 143B1_ONCMY); contains Interpro domain(s) IPR000308 14-3-3 protein "	K06630|1|2e-140|499|sly:543565|14-3-3 protein epsilon	-	GO:0005515//protein binding	-	gi|802083923|ref|NP_001234107.2|/1.10751e-139/14-3-3 family protein [Solanum lycopersicum]
Solyc03g115360.2.1	Solyc03g115360.2.1	539.58	489.21	544.22	488.08	genomic_reference:SL2.40ch03 gene_region:59143720-59146034 transcript_region:SL2.40ch03:59143720..59146034+ go_terms:GO:0005840 functional_description:"40S ribosomal protein S19-like (AHRD V1 ***- Q2VCJ6_SOLTU); contains Interpro domain(s) IPR001266 Ribosomal protein S19e "	K02966|1|6e-66|251|sly:101249905|small subunit ribosomal protein S19e	GO:0030529//intracellular ribonucleoprotein complex	GO:0005198//structural molecule activity	GO:0010467//gene expression	gi|460380586|ref|XP_004236036.1|/3.98425e-65/PREDICTED: 40S ribosomal protein S19-3 [Solanum lycopersicum]
Solyc11g067100.1.1	Solyc11g067100.1.1	538.07	543.97	558.21	525.27	evidence_code:10F1H0E1IEG genomic_reference:SL2.40ch11 gene_region:49928225-49929780 transcript_region:SL2.40ch11:49928225..49929780- go_terms:GO:0005840 functional_description:"60s acidic ribosomal protein-like protein (AHRD V1 ***- Q3HVP0_SOLTU); contains Interpro domain(s) IPR001813 Ribosomal protein 60S "	K02943|1|7e-28|122|sly:101253452|large subunit ribosomal protein LP2	-	-	-	gi|460411270|ref|XP_004251036.1|/5.75296e-27/PREDICTED: 60S acidic ribosomal protein P2-2 [Solanum lycopersicum]
Solyc03g112850.2.1	Solyc03g112850.2.1	537.74	504.85	612.86	533.2	genomic_reference:SL2.40ch03 gene_region:57204158-57205860 transcript_region:SL2.40ch03:57204158..57205860- go_terms:GO:0003735,GO:0005515 functional_description:"60S ribosomal protein L44 (AHRD V1 ***- B9RH89_RICCO); contains Interpro domain(s) IPR000552 Ribosomal protein L44e "	K02929|1|6e-54|210|sot:102592650|large subunit ribosomal protein L44e	GO:0030529//intracellular ribonucleoprotein complex	GO:0005198//structural molecule activity	GO:0010467//gene expression	gi|565353168|ref|XP_006343505.1|/4.31986e-53/PREDICTED: 60S ribosomal protein L44-like, partial [Solanum tuberosum]
Solyc01g067730.2.1	Solyc01g067730.2.1	533.86	539.85	583.92	591.66	genomic_reference:SL2.40ch01 gene_region:69065032-69067385 transcript_region:SL2.40ch01:69065032..69067385+ go_terms:GO:0006633,GO:0031177,GO:0048037,GO:0000036 functional_description:"Acyl carrier protein (AHRD V1 ***- Q9XF20_CAPCH); contains Interpro domain(s) IPR003231 Acyl carrier protein (ACP) "	K03955|1|6e-07|55.1|mis:MICPUN_57396|NADH dehydrogenase (ubiquinone) 1 alpha/beta subcomplex 1	-	-	-	gi|460366652|ref|XP_004229194.1|/4.7097e-61/PREDICTED: acyl carrier protein 1, chloroplastic-like [Solanum lycopersicum]
Solyc11g012110.1.1	Solyc11g012110.1.1	532.69	488.52	540.64	475.41	evidence_code:10F1H1E1IEG genomic_reference:SL2.40ch11 gene_region:5037370-5038787 transcript_region:SL2.40ch11:5037370..5038787+ go_terms:GO:0005840 functional_description:"60S ribosomal protein L6 (AHRD V1 ***- B9RHH3_RICCO); contains Interpro domain(s) IPR000915 Ribosomal protein L6E "	K02934|1|1e-101|369|sly:101252946|large subunit ribosomal protein L6e	GO:0030529//intracellular ribonucleoprotein complex	-	-	gi|970063661|ref|XP_015058771.1|/9.94277e-101/PREDICTED: 60S ribosomal protein L6-like [Solanum pennellii]
Solyc03g115650.2.1	Solyc03g115650.2.1	531.77	598.67	432.89	599.61	genomic_reference:SL2.40ch03 gene_region:59340664-59343595 transcript_region:SL2.40ch03:59340664..59343595+ go_terms:GO:0003743,GO:0047485 functional_description:"Eukaryotic translation initiation factor 5A (AHRD V1 **** D6N3G5_GOSHI); contains Interpro domain(s) IPR001884 Translation elongation factor, IF5A "	K03263|1|3e-77|288|sly:543667|translation initiation factor 5A;K02180|4|1e-73|276|fve:101296375|cell cycle arrest protein BUB3	-	GO:0043021//ribonucleoprotein complex binding;GO:0008135//translation factor activity, RNA binding	GO:0006448//regulation of translational elongation;GO:0006449//regulation of translational termination;GO:0018205//peptidyl-lysine modification	gi|350536367|ref|NP_001234499.1|/2.13516e-76/eukaryotic translation initiation factor 5A-1 [Solanum lycopersicum]
Solyc04g079970.2.1	Solyc04g079970.2.1	530.78	661.48	386.13	614.67	genomic_reference:SL2.40ch04 gene_region:61876931-61880760 transcript_region:SL2.40ch04:61876931..61880760+ go_terms:GO:0019788 functional_description:"Ubiquitin-conjugating enzyme E2 11 (AHRD V1 ***- UBC11_ARATH); contains Interpro domain(s) IPR000608 Ubiquitin-conjugating enzyme, E2 "	K10579|1|6e-107|387|sot:102589332|ubiquitin-conjugating enzyme E2 M	-	GO:0016879//ligase activity, forming carbon-nitrogen bonds;GO:0032559	GO:0006464//cellular protein modification process	gi|568214808|ref|NP_001275186.1|/4.50434e-106/NEDD8-conjugating enzyme Ubc12-like [Solanum tuberosum]
Solyc05g053440.2.1	Solyc05g053440.2.1	525.88	477.42	592	507.97	genomic_reference:SL2.40ch05 gene_region:62664607-62665774 transcript_region:SL2.40ch05:62664607..62665774+ go_terms:GO:0003735 functional_description:"60S ribosomal protein L29 (AHRD V1 ***- B6SPH4_MAIZE); contains Interpro domain(s) IPR002673 Ribosomal protein L29e "	K02905|1|2e-26|118|sly:101263912|large subunit ribosomal protein L29e	GO:0030529//intracellular ribonucleoprotein complex	GO:0005198//structural molecule activity	GO:0010467//gene expression	gi|460388442|ref|XP_004239876.1|/9.8891e-26/PREDICTED: 60S ribosomal protein L29-2-like [Solanum lycopersicum]
Solyc11g005330.1.1	Solyc11g005330.1.1	523.83	601	551.16	592.92	evidence_code:10F1H1E1IEG genomic_reference:SL2.40ch11 gene_region:263971-265417 transcript_region:SL2.40ch11:263971..265417- go_terms:GO:0005515,GO:0005524 functional_description:"Actin (AHRD V1 ***- Q7XZK0_GOSHI); contains Interpro domain(s) IPR004000 Actin/actin-like "	K10355|1|0.0|759|sot:102599168|actin, other eukaryote	GO:0043232	GO:0032559	-	gi|460408874|ref|XP_004249866.1|/0/PREDICTED: actin-7-like [Solanum lycopersicum]
Solyc12g010060.1.1	Solyc12g010060.1.1	522.05	578.37	566.26	557.96	evidence_code:10F1H1E1IEG genomic_reference:SL2.40ch12 gene_region:3203778-3206878 transcript_region:SL2.40ch12:3203778..3206878- go_terms:GO:0045905 functional_description:"Eukaryotic translation initiation factor 5A (AHRD V1 ***- Q207T7_GYMCO); contains Interpro domain(s) IPR019769 Translation elongation factor, IF5A, hypusine site "	K03263|1|2e-79|294|sly:544227|translation initiation factor 5A	-	GO:0043021//ribonucleoprotein complex binding;GO:0008135//translation factor activity, RNA binding	GO:0006448//regulation of translational elongation;GO:0006449//regulation of translational termination;GO:0018205//peptidyl-lysine modification	gi|350535609|ref|NP_001234715.1|/9.58935e-79/eukaryotic translation initiation factor 5A-4 [Solanum lycopersicum]
Solyc04g074300.2.1	Solyc04g074300.2.1	519.66	494.59	541.48	481.35	genomic_reference:SL2.40ch04 gene_region:57894185-57896333 transcript_region:SL2.40ch04:57894185..57896333+ go_terms:GO:0003735 functional_description:"30S ribosomal protein S5 (AHRD V1 ***- C5K1T7_AJEDS); contains Interpro domain(s) IPR005711 Ribosomal protein S5, eukaryotic/archaeal "	K02981|1|9e-137|487|sot:102581781|small subunit ribosomal protein S2e	-	-	-	gi|565379864|ref|XP_006356337.1|/6.38669e-136/PREDICTED: 40S ribosomal protein S2-4-like [Solanum tuberosum]
Solyc03g044000.1.1	Solyc03g044000.1.1	518.71	526.76	555.9	466.67	evidence_code:10F1H1E1IEG genomic_reference:SL2.40ch03 gene_region:11762616-11763056 transcript_region:SL2.40ch03:11762616..11763056+ go_terms:GO:0003735,GO:0003723 functional_description:"Ribosomal protein L26 (AHRD V1 ***- A8HMG7_CHLRE); contains Interpro domain(s) IPR005756 Ribosomal protein L26, eukaryotic/archaeal "	K02898|1|3e-51|200|sly:101267290|large subunit ribosomal protein L26e	-	-	-	gi|460377743|ref|XP_004234648.1|/2.22408e-50/PREDICTED: 60S ribosomal protein L26-1 [Solanum lycopersicum]
Solyc01g079880.2.1	Solyc01g079880.2.1	516.66	432.78	550.83	328.51	genomic_reference:SL2.40ch01 gene_region:71536915-71541059 transcript_region:SL2.40ch01:71536915..71541059- functional_description:"Asparagine synthetase (AHRD V1 *--- Q9ZST6_ARATH)"	K01953|1|2e-10|67.8|ppp:PHYPADRAFT_173106|asparagine synthase (glutamine-hydrolysing) [EC:6.3.5.4]	-	-	-	gi|460367130|ref|XP_004229428.1|/4.78397e-130/PREDICTED: stem-specific protein TSJT1 [Solanum lycopersicum]
Solyc12g096300.1.1	Solyc12g096300.1.1	516.3	430.68	560.71	470.85	evidence_code:10F1H1E1IEG genomic_reference:SL2.40ch12 gene_region:63621756-63624205 transcript_region:SL2.40ch12:63621756..63624205- go_terms:GO:0005840 functional_description:"40S ribosomal protein S6 (AHRD V1 ***- B6T1H0_MAIZE); contains Interpro domain(s) IPR014401 Ribosomal protein S6, eukaryotic "	K02991|1|4e-115|414|sly:101258840|small subunit ribosomal protein S6e	GO:0030529//intracellular ribonucleoprotein complex	GO:0005198//structural molecule activity	GO:0010467//gene expression	gi|460415445|ref|XP_004253069.1|/2.43887e-114/PREDICTED: 40S ribosomal protein S6 [Solanum lycopersicum]
Solyc03g118040.2.1	Solyc03g118040.2.1	515.11	438.77	514.68	430.42	genomic_reference:SL2.40ch03 gene_region:61077682-61081165 transcript_region:SL2.40ch03:61077682..61081165- go_terms:GO:0005509 functional_description:"Calcium-binding protein Calnexin (AHRD V1 **-* Q9BLH3_HALRO); contains Interpro domain(s) IPR018124 Calreticulin/calnexin, conserved site IPR001580 Calreticulin/calnexin "	K08054|1|0.0|889|sly:778323|calnexin	GO:0043231//intracellular membrane-bounded organelle	GO:0046872//metal ion binding;GO:0005515//protein binding	GO:0044267//cellular protein metabolic process	gi|350539281|ref|NP_001234129.1|/0/calnexin-like protein precursor [Solanum lycopersicum]
Solyc05g054090.2.1	Solyc05g054090.2.1	514.27	412.5	897.61	628.95	genomic_reference:SL2.40ch05 gene_region:63213682-63214912 transcript_region:SL2.40ch05:63213682..63214912- functional_description:"Unknown Protein (AHRD V1)"	-	-	-	-	gi|460388347|ref|XP_004239829.1|/1.92176e-19/PREDICTED: induced stolen tip protein TUB8-like [Solanum lycopersicum]
Solyc09g092380.2.1	Solyc09g092380.2.1	513.15	549.63	601.96	579.32	genomic_reference:SL2.40ch09 gene_region:66843541-66848047 transcript_region:SL2.40ch09:66843541..66848047+ go_terms:GO:0004013 functional_description:"Adenosylhomocysteinase (AHRD V1 **** Q2XTD0_SOLTU); contains Interpro domain(s) IPR000043 S-adenosyl-L-homocysteine hydrolase "	K01251|1|0.0|905|sly:544304|adenosylhomocysteinase [EC:3.3.1.1]	GO:0044424	GO:0016802	GO:0044237//cellular metabolic process	gi|807201089|ref|NP_001234012.2|/0/adenosylhomocysteinase [Solanum lycopersicum]
Solyc03g025520.2.1	Solyc03g025520.2.1	511.94	433.36	486.61	419.74	genomic_reference:SL2.40ch03 gene_region:7288938-7290880 transcript_region:SL2.40ch03:7288938..7290880+ go_terms:GO:0003735,GO:0003723 functional_description:"60S ribosomal protein L36 (AHRD V1 ***- B9I1L9_POPTR); contains Interpro domain(s) IPR000509 Ribosomal protein L36e "	K02920|1|9e-55|213|sly:101254763|large subunit ribosomal protein L36e	-	-	-	gi|460377251|ref|XP_004234407.1|/5.87011e-54/PREDICTED: 60S ribosomal protein L36-2 [Solanum lycopersicum]
Solyc06g074430.2.1	Solyc06g074430.2.1	511.49	440.26	547.56	496.97	genomic_reference:SL2.40ch06 gene_region:42457712-42460408 transcript_region:SL2.40ch06:42457712..42460408+ go_terms:GO:0003735 functional_description:"60s acidic ribosomal protein-like protein (AHRD V1 ***- Q3HVP0_SOLTU); contains Interpro domain(s) IPR001813 Ribosomal protein 60S "	K02943|1|2e-33|117|sot:102577788|large subunit ribosomal protein LP2	GO:0030529//intracellular ribonucleoprotein complex	GO:0005198//structural molecule activity	GO:0006412//translation	gi|568214637|ref|NP_001275119.1|/1.15959e-32/uncharacterized protein LOC102577788 [Solanum tuberosum]
Solyc09g082060.2.1	Solyc09g082060.2.1	510.63	346.28	527.15	344.5	genomic_reference:SL2.40ch09 gene_region:63298831-63303187 transcript_region:SL2.40ch09:63298831..63303187+ go_terms:GO:0004124 functional_description:"Cysteine synthase (AHRD V1 **** Q3LAG5_TOBAC); contains Interpro domain(s) IPR005859 Cysteine synthase A "	K01738|1|3e-159|561|sly:101244415|cysteine synthase A [EC:2.5.1.47]	GO:0044424	GO:0016835//carbon-oxygen lyase activity;GO:0048037//cofactor binding	GO:0006563//L-serine metabolic process;GO:0000097//sulfur amino acid biosynthetic process	gi|460404180|ref|XP_004247562.1|/2.09397e-158/PREDICTED: cysteine synthase [Solanum lycopersicum]
Solyc12g088670.1.1	Solyc12g088670.1.1	510.52	621.62	422.51	559.84	evidence_code:10F1H1E1IEG genomic_reference:SL2.40ch12 gene_region:62390540-62394311 transcript_region:SL2.40ch12:62390540..62394311- go_terms:GO:0006508,GO:0008234 functional_description:"Cathepsin B-like cysteine proteinase (AHRD V1 **-- CYSP_SCHMA); contains Interpro domain(s) IPR013128 Peptidase C1A, papain IPR000169 Peptidase, cysteine peptidase active site IPR000668 Peptidase C1A, papain C-…	K16292|1|3e-135|482|ppp:PHYPADRAFT_204314|KDEL-tailed cysteine endopeptidase [EC:3.4.22.-];K01365|3|4e-124|445|rcu:RCOM_1152900|cathepsin L [EC:3.4.22.15]	-	GO:0016628//oxidoreductase activity, acting on the CH-CH group of donors, NAD or NADP as acceptor;GO:0004175//endopeptidase activity	GO:0019538//protein metabolic process;GO:0050896//response to stimulus	gi|350538043|ref|NP_001234324.1|/0/low-temperature-induced cysteine proteinase precursor [Solanum lycopersicum]
Solyc03g096360.2.1	Solyc03g096360.2.1	510.09	431.51	569.98	508.35	genomic_reference:SL2.40ch03 gene_region:51851878-51853772 transcript_region:SL2.40ch03:51851878..51853772- go_terms:GO:0003735 functional_description:"60S ribosomal protein L33-B (AHRD V1 ***- B6T1L8_MAIZE); contains Interpro domain(s) IPR001780 Ribosomal protein L35Ae "	K02917|1|9e-56|210|sly:101265413|large subunit ribosomal protein L35Ae	GO:0030529//intracellular ribonucleoprotein complex	GO:0005198//structural molecule activity	GO:0010467//gene expression	gi|460379010|ref|XP_004235258.1|/6.37692e-55/PREDICTED: 60S ribosomal protein L35a-2 [Solanum lycopersicum]
Solyc06g069070.1.1	Solyc06g069070.1.1	509.23	278.61	563.58	353.88	evidence_code:10F0H1E0IEG genomic_reference:SL2.40ch06 gene_region:39258795-39259079 transcript_region:SL2.40ch06:39258795..39259079+ go_terms:GO:0006869 functional_description:"Lipid transfer protein (AHRD V1 ***- A5JUZ7_SESIN); contains Interpro domain(s) IPR013770 Plant lipid transfer protein and hydrophobic protein, helical "	K18857|1|6e-21|99.4|vvi:100232857|alcohol dehydrogenase class-P [EC:1.1.1.1];K18592|2|1e-05|48.9|egr:104429120|gamma-glutamyltranspeptidase / glutathione hydrolase / leukotriene-C4 hydrolase [EC:2.3.2.2 3.4.19.13 3.4.19.14]	-	-	GO:0010876//lipid localization	gi|460392057|ref|XP_004241634.1|/1.10518e-41/PREDICTED: non-specific lipid-transfer protein 2-like [Solanum lycopersicum]
Solyc09g009390.2.1	Solyc09g009390.2.1	507.2	451.59	469.45	457.6	genomic_reference:SL2.40ch09 gene_region:2835367-2840425 transcript_region:SL2.40ch09:2835367..2840425+ go_terms:GO:0016656 functional_description:"Monodehydroascorbate reductase (NADH)-like protein (AHRD V1 **** Q0WUJ1_ARATH); contains Interpro domain(s) IPR013027 FAD-dependent pyridine nucleotide-disulphide oxidoreductase "	K08232|1|0.0|822|sly:101264360|monodehydroascorbate reductase (NADH) [EC:1.6.5.4]	GO:0044424	GO:0016655//oxidoreductase activity, acting on NAD(P)H, quinone or similar compound as acceptor;GO:0050662//coenzyme binding	GO:0008152//metabolic process;GO:0019725//cellular homeostasis	gi|460402090|ref|XP_004246547.1|/0/PREDICTED: monodehydroascorbate reductase [Solanum lycopersicum]
Solyc03g113730.2.1	Solyc03g113730.2.1	505.73	625.86	356.02	489.38	genomic_reference:SL2.40ch03 gene_region:57844615-57845617 transcript_region:SL2.40ch03:57844615..57845617+ functional_description:"B12D protein (AHRD V1 ***- Q9XHD5_IPOBA); contains Interpro domain(s) IPR010530 B12D "	-	-	-	-	gi|460380826|ref|XP_004236155.1|/7.91494e-46/PREDICTED: uncharacterized protein LOC101260417 [Solanum lycopersicum]
Solyc10g084120.1.1	Solyc10g084120.1.1	504.32	645.95	635.89	864.64	evidence_code:10F0H1E1IEG genomic_reference:SL2.40ch10 gene_region:63096816-63098911 transcript_region:SL2.40ch10:63096816..63098911- go_terms:GO:0015250 functional_description:"Aquaporin (AHRD V1 ***- Q2Z1Z2_PRUMU); contains Interpro domain(s) IPR012269 Aquaporin "	K09872|1|7e-163|573|sly:101247873|aquaporin PIP	-	-	-	gi|565324173|ref|NP_001274308.1|/5.13437e-162/aquaporin PIP2-1-like [Solanum lycopersicum]
Solyc11g010470.1.1	Solyc11g010470.1.1	501.27	586.51	451.66	563.14	evidence_code:10F1H1E1IEG genomic_reference:SL2.40ch11 gene_region:3533525-3537417 transcript_region:SL2.40ch11:3533525..3537417- go_terms:GO:0019904 functional_description:"14-3-3 protein beta/alpha (AHRD V1 **-- 1433B_XENTR); contains Interpro domain(s) IPR000308 14-3-3 protein "	K06630|1|6e-136|483|sot:102580766|14-3-3 protein epsilon	-	GO:0005515//protein binding	-	gi|972780230|ref|NP_001305469.1|/4.27515e-135/uncharacterized protein LOC102580766 [Solanum tuberosum]
Solyc03g121330.2.1	Solyc03g121330.2.1	499.35	471.73	555.5	494.57	genomic_reference:SL2.40ch03 gene_region:63514413-63516687 transcript_region:SL2.40ch03:63514413..63516687+ go_terms:GO:0005515 functional_description:"60S ribosomal protein L28 (AHRD V1 ***- B3TLS3_ELAGV); contains Interpro domain(s) IPR002672 Ribosomal protein L28e "	K02903|1|8e-76|283|sly:101247801|large subunit ribosomal protein L28e	GO:0030529//intracellular ribonucleoprotein complex	GO:0005198//structural molecule activity	GO:0010467//gene expression	gi|460379740|ref|XP_004235619.1|/5.30016e-75/PREDICTED: 60S ribosomal protein L28-1 [Solanum lycopersicum]
Solyc11g039840.1.1	Solyc11g039840.1.1	498.52	517.88	487.26	483.82	evidence_code:10F1H1E1IEG genomic_reference:SL2.40ch11 gene_region:26506797-26509759 transcript_region:SL2.40ch11:26506797..26509759+ go_terms:GO:0008121,GO:0046872 functional_description:"Ubiquinol-cytochrome c reductase iron-sulfur subunit (AHRD V1 **** Q38M54_SOLTU); contains Interpro domain(s) IPR005805 Rieske iron-sulphur protein, C-terminal "	K00411|1|2e-126|451|sot:102591978|ubiquinol-cytochrome c reductase iron-sulfur subunit [EC:1.10.2.2]	GO:0019866//organelle inner membrane;GO:0043231//intracellular membrane-bounded organelle;GO:0031224//intrinsic component of membrane	GO:0043169//cation binding;GO:0016491//oxidoreductase activity;GO:0051536//iron-sulfur cluster binding;GO:0015078//hydrogen ion transmembrane transporter activity	GO:0051234//establishment of localization;GO:0006091//generation of precursor metabolites and energy	gi|568815709|ref|NP_001275627.1|/1.54355e-125/cytochrome b-c1 complex subunit Rieske, mitochondrial [Solanum tuberosum]
Solyc04g082200.2.1	Solyc04g082200.2.1	498.44	636.49	686.29	761.71	genomic_reference:SL2.40ch04 gene_region:63550865-63552237 transcript_region:SL2.40ch04:63550865..63552237- go_terms:GO:0009415 functional_description:"Dehydrin (AHRD V1 *-*- Q1A4H3_COFCA); contains Interpro domain(s) IPR000167 Dehydrin "	-	-	-	-	gi|559807365|gb|AHB20199.1|/2.51579e-41/dehydrin [Solanum habrochaites]
Solyc04g011510.2.1	Solyc04g011510.2.1	498.38	459.97	489.44	433.86	genomic_reference:SL2.40ch04 gene_region:3944572-3949105 transcript_region:SL2.40ch04:3944572..3949105+ go_terms:GO:0004807 functional_description:"Triosephosphate isomerase (AHRD V1 **** Q38JI4_SOLTU); contains Interpro domain(s) IPR000652 Triosephosphate isomerase "	K01803|1|5e-117|421|sly:101260332|triosephosphate isomerase (TIM) [EC:5.3.1.1]	GO:0044424	GO:0016861//intramolecular oxidoreductase activity, interconverting aldoses and ketoses	GO:0006007//glucose catabolic process;GO:0006631//fatty acid metabolic process	gi|460382036|ref|XP_004236746.1|/3.62189e-116/PREDICTED: triosephosphate isomerase, cytosolic [Solanum lycopersicum]
Solyc12g043160.1.1	Solyc12g043160.1.1	494.81	522.17	412.71	421.99	evidence_code:10F1H0E1IEG genomic_reference:SL2.40ch12 gene_region:44345439-44347101 transcript_region:SL2.40ch12:44345439..44347101+ functional_description:"Unknown Protein (AHRD V1); contains Interpro domain(s) IPR015157 Translation machinery associated TMA7 "	-	-	-	-	gi|247421936|gb|ACS96448.1|/7.30346e-06/unknown protein [Jatropha curcas]
Solyc04g071100.1.1	Solyc04g071100.1.1	494.44	518.38	524.93	533.48	evidence_code:10F1H0E1IEG genomic_reference:SL2.40ch04 gene_region:55598252-55598533 transcript_region:SL2.40ch04:55598252..55598533+ functional_description:"Unknown Protein (AHRD V1)"	-	-	-	-	-
Solyc11g011210.1.1	Solyc11g011210.1.1	492.97	463.95	642.71	483.55	evidence_code:10F0H1E1IEG genomic_reference:SL2.40ch11 gene_region:4263748-4264776 transcript_region:SL2.40ch11:4263748..4264776- go_terms:GO:0005515 functional_description:"Gibberellin regulated protein (AHRD V1 **-- A2Q374_MEDTR); contains Interpro domain(s) IPR003854 Gibberellin regulated protein "	-	-	-	-	gi|350534694|ref|NP_001234666.1|/1.74973e-47/protein RSI-1 precursor [Solanum lycopersicum]
Solyc06g048820.1.1	Solyc06g048820.1.1	491.07	384.25	268.87	364.3	evidence_code:10F1H1E1IEG genomic_reference:SL2.40ch06 gene_region:28279621-28279947 transcript_region:SL2.40ch06:28279621..28279947+ functional_description:"Wound-induced protein 1 (AHRD V1 ***- WUN1_SOLTU); contains Interpro domain(s) IPR016533 Wound-induced protein, Wun1, subgroup "	-	-	-	-	gi|723706819|ref|XP_010322279.1|/5.42008e-57/PREDICTED: wound-induced protein 1 [Solanum lycopersicum]
Solyc01g006430.2.1	Solyc01g006430.2.1	489.4	512.01	435.31	469.22	genomic_reference:SL2.40ch01 gene_region:1033539-1035178 transcript_region:SL2.40ch01:1033539..1035178- go_terms:GO:0042389 functional_description:"Omega-6 fatty acid desaturase (AHRD V1 **** Q461Q1_HEVBR); contains Interpro domain(s) IPR005804 Fatty acid desaturase, type 1 "	K10256|1|0.0|822|sly:101259966|omega-6 fatty acid desaturase (delta-12 desaturase) [EC:1.14.19.-]	-	GO:0016705//oxidoreductase activity, acting on paired donors, with incorporation or reduction of molecular oxygen	GO:0044238//primary metabolic process	gi|460365552|ref|XP_004228665.1|/0/PREDICTED: omega-6 fatty acid desaturase, endoplasmic reticulum isozyme 2-like [Solanum lycopersicum]
Solyc06g064630.2.1	Solyc06g064630.2.1	485.99	433.91	485.07	456.29	genomic_reference:SL2.40ch06 gene_region:36660253-36662744 transcript_region:SL2.40ch06:36660253..36662744- go_terms:GO:0005840 functional_description:"Ribosomal protein L15 (AHRD V1 ***- B9GPA1_POPTR); contains Interpro domain(s) IPR000439 Ribosomal protein L15e "	K02877|1|4e-101|368|sot:102577484|large subunit ribosomal protein L15e	GO:0030529//intracellular ribonucleoprotein complex	GO:0005198//structural molecule activity	GO:0010467//gene expression	gi|460392627|ref|XP_004241917.1|/2.558e-100/PREDICTED: 60S ribosomal protein L15 [Solanum lycopersicum]
Solyc01g097270.2.1	Solyc01g097270.2.1	483.88	242.96	261.24	120.69	genomic_reference:SL2.40ch01 gene_region:79940651-79942014 transcript_region:SL2.40ch01:79940651..79942014- go_terms:GO:0005515 functional_description:"Chitinase (Fragment) (AHRD V1 *--- Q38777_ALLSA); contains Interpro domain(s) IPR000726 Glycoside hydrolase, family 19, catalytic IPR001153 Barwin "	K01183|1|7e-15|82.0|tcc:TCM_006498|chitinase [EC:3.2.1.14]	-	GO:0030247//polysaccharide binding	GO:0006952//defense response	gi|460368474|ref|XP_004230091.1|/4.61815e-118/PREDICTED: wound-induced protein WIN2 [Solanum lycopersicum]
Solyc05g008460.2.1	Solyc05g008460.2.1	482.81	498.75	463.69	478.68	genomic_reference:SL2.40ch05 gene_region:2805741-2809779 transcript_region:SL2.40ch05:2805741..2809779- go_terms:GO:0005507 functional_description:"ATP synthase subunit beta (AHRD V1 ***- O82722_NICSY); contains Interpro domain(s) IPR005722 ATPase, F1 complex, beta subunit "	K02133|1|0.0|1018|sly:101261919|F-type H+-transporting ATPase subunit beta [EC:3.6.3.14]	GO:0033178//proton-transporting two-sector ATPase complex, catalytic domain;GO:0005753//mitochondrial proton-transporting ATP synthase complex	GO:0019829//cation-transporting ATPase activity;GO:0015078//hydrogen ion transmembrane transporter activity;GO:0032559;GO:0015662//ATPase activity, coupled to transmembrane movement of ions, phosphorylative mechanism	GO:0015988//energy coupled proton transmembrane transport, against electrochemical gradient;GO:0009207;GO:0015986//ATP synthesis coupled proton transport	gi|460386362|ref|XP_004238867.1|/0/PREDICTED: ATP synthase subunit beta, mitochondrial-like [Solanum lycopersicum]
Solyc06g071720.1.1	Solyc06g071720.1.1	481.99	539.12	484.63	534.14	evidence_code:10F0H1E1IEG genomic_reference:SL2.40ch06 gene_region:40574165-40574611 transcript_region:SL2.40ch06:40574165..40574611- go_terms:GO:0003735 functional_description:"60S ribosomal protein L27A (AHRD V1 ***- B6VC54_VERFO); contains Interpro domain(s) IPR001196 Ribosomal protein L15 "	K02900|1|1e-84|311|sly:101268580|large subunit ribosomal protein L27Ae	GO:0030529//intracellular ribonucleoprotein complex	GO:0005198//structural molecule activity	GO:0010467//gene expression	gi|460391879|ref|XP_004241546.1|/6.8017e-84/PREDICTED: 60S ribosomal protein L27a-3-like [Solanum lycopersicum]
Solyc04g010240.2.1	Solyc04g010240.2.1	481.7	476.31	563.57	498.01	genomic_reference:SL2.40ch04 gene_region:3562006-3565042 transcript_region:SL2.40ch04:3562006..3565042- go_terms:GO:0003735 functional_description:"60S ribosomal protein L35 (AHRD V1 ***- D7M7V2_ARALY); contains Interpro domain(s) IPR001854 Ribosomal protein L29 "	K02918|1|5e-61|234|sly:101267698|large subunit ribosomal protein L35e	GO:0030529//intracellular ribonucleoprotein complex	GO:0005198//structural molecule activity	GO:0010467//gene expression	gi|460382083|ref|XP_004236769.1|/3.24678e-60/PREDICTED: 60S ribosomal protein L35-like [Solanum lycopersicum]
Solyc03g019690.1.1	Solyc03g019690.1.1	479.99	203.9	262.37	95.26	evidence_code:10F1H1E1IEG genomic_reference:SL2.40ch03 gene_region:6639686-6640339 transcript_region:SL2.40ch03:6639686..6640339- go_terms:GO:0004867,GO:0015066 functional_description:"Kunitz-type protease inhibitor (AHRD V1 **** Q3S477_SOLTU); contains Interpro domain(s) IPR002160 Proteinase inhibitor I3, Kunitz legume "	-	-	GO:0030414//peptidase inhibitor activity	-	gi|460377050|ref|XP_004234308.1|/2.18795e-107/PREDICTED: serine protease inhibitor 5-like [Solanum lycopersicum]
Solyc05g053670.2.1	Solyc05g053670.2.1	478.74	438.24	526.42	441.35	genomic_reference:SL2.40ch05 gene_region:62873908-62876249 transcript_region:SL2.40ch05:62873908..62876249+ go_terms:GO:0003735,GO:0005515 functional_description:"60S ribosomal protein L13a-like protein (AHRD V1 ***- Q3HRW1_SOLTU); contains Interpro domain(s) IPR005755 Ribosomal protein L13, eukaryotic/archaeal "	K02872|1|8e-114|410|sly:101259442|large subunit ribosomal protein L13Ae	GO:0030529//intracellular ribonucleoprotein complex	GO:0005198//structural molecule activity	GO:0010467//gene expression	gi|460388412|ref|XP_004239861.1|/5.46786e-113/PREDICTED: 60S ribosomal protein L13a-4-like [Solanum lycopersicum]
Solyc09g082780.2.1	Solyc09g082780.2.1	477.28	532.87	389.96	456.11	genomic_reference:SL2.40ch09 gene_region:63852368-63856111 transcript_region:SL2.40ch09:63852368..63856111+ functional_description:"Asparagine synthetase B (AHRD V1 *-*- A1JQ99_YERE8)"	K07904|1|5e-12|72.8|sbi:SORBI_07g008850|Ras-related protein Rab-11A;K01953|2|4e-07|56.6|ppp:PHYPADRAFT_226188|asparagine synthase (glutamine-hydrolysing) [EC:6.3.5.4]	-	-	-	gi|460404279|ref|XP_004247611.1|/1.51922e-144/PREDICTED: stem-specific protein TSJT1 [Solanum lycopersicum]
Solyc03g111230.2.1	Solyc03g111230.2.1	476.4	439.39	493.48	433.34	genomic_reference:SL2.40ch03 gene_region:55909296-55910449 transcript_region:SL2.40ch03:55909296..55910449- go_terms:GO:0003735 functional_description:"60S ribosomal protein L17 (AHRD V1 ***- D7KV33_ARALY); contains Interpro domain(s) IPR018260 Ribosomal protein L22/L17, conserved site "	K02880|1|1e-68|259|sot:102577682|large subunit ribosomal protein L17e	GO:0030529//intracellular ribonucleoprotein complex	GO:0005198//structural molecule activity	GO:0010467//gene expression	gi|568215015|ref|NP_001274819.1|/7.56061e-68/ribosomal protein PETRP-like [Solanum tuberosum]
Solyc07g009330.2.1	Solyc07g009330.2.1	475.13	431.11	558.09	469.33	genomic_reference:SL2.40ch07 gene_region:4378704-4380091 transcript_region:SL2.40ch07:4378704..4380091- go_terms:GO:0005840 functional_description:"60S acidic ribosomal protein P3 (AHRD V1 ***- B4G1B3_MAIZE); contains Interpro domain(s) IPR001813 Ribosomal protein 60S "	K02942|1|8e-25|114|sly:101246068|large subunit ribosomal protein LP1	-	-	-	gi|460394533|ref|XP_004242857.1|/5.78644e-24/PREDICTED: 60S acidic ribosomal protein P3-like [Solanum lycopersicum]
Solyc06g005360.2.1	Solyc06g005360.2.1	473.57	494.92	462.52	462.4	genomic_reference:SL2.40ch06 gene_region:372206-374775 transcript_region:SL2.40ch06:372206..374775+ go_terms:GO:0051015 functional_description:"Actin depolymerizing factor 3 (AHRD V1 **** A1XJ46_GOSHI); contains Interpro domain(s) IPR002108 Actin-binding, cofilin/tropomyosin type "	K05765|1|2e-74|279|sot:102598836|cofilin	GO:0044464	GO:0008092//cytoskeletal protein binding	-	gi|460389429|ref|XP_004240356.1|/1.17831e-73/PREDICTED: actin-depolymerizing factor 2-like [Solanum lycopersicum]
Solyc05g055160.2.1	Solyc05g055160.2.1	473.18	605.16	367.68	541.76	genomic_reference:SL2.40ch05 gene_region:64069121-64073511 transcript_region:SL2.40ch05:64069121..64073511- go_terms:GO:0050750 functional_description:"DNAJ chaperone (AHRD V1 ***- B0W7V8_CULQU); contains Interpro domain(s) IPR003095 Heat shock protein DnaJ "	K09503|1|0.0|660|sly:101248484|DnaJ homolog subfamily A member 2	GO:0044424	GO:0043169//cation binding;GO:0005515//protein binding;GO:0032559	GO:0006950//response to stress;GO:0044267//cellular protein metabolic process	gi|460388160|ref|XP_004239737.1|/0/PREDICTED: dnaJ protein homolog [Solanum lycopersicum]
Solyc06g084020.2.1	Solyc06g084020.2.1	472.48	488.04	384.17	363.54	genomic_reference:SL2.40ch06 gene_region:45575496-45576696 transcript_region:SL2.40ch06:45575496..45576696- go_terms:GO:0005634,GO:0000786 functional_description:"Histone H1 (AHRD V1 *-*- O65820_SOLLC); contains Interpro domain(s) IPR005818 Histone H1/H5 "	K11275|1|8e-41|168|sly:778281|histone H1/5	GO:0043229//intracellular organelle	-	-	gi|970036582|ref|XP_015079632.1|/5.94766e-40/PREDICTED: histone H1-like [Solanum pennellii]
Solyc10g047650.1.1	Solyc10g047650.1.1	471.91	477.31	385.87	405.8	evidence_code:10F1H0E1IEG genomic_reference:SL2.40ch10 gene_region:37017583-37019644 transcript_region:SL2.40ch10:37017583..37019644+ go_terms:GO:0005515 functional_description:"p8MTCP1 (AHRD V1 ***- B6TKB9_MAIZE); contains Interpro domain(s) IPR010625 CHCH "	-	-	-	-	gi|970059343|ref|XP_015056403.1|/1.42674e-33/PREDICTED: uncharacterized protein C6C3.02c [Solanum pennellii]
Solyc01g100970.2.1	Solyc01g100970.2.1	471.83	552.67	425.26	512.25	genomic_reference:SL2.40ch01 gene_region:82607558-82613025 transcript_region:SL2.40ch01:82607558..82613025+ go_terms:GO:0008233 functional_description:"Pyrrolidone-carboxylate peptidase (AHRD V1 **** B6SP89_MAIZE); contains Interpro domain(s) IPR000816 Peptidase C15, pyroglutamyl peptidase I "	K01304|1|2e-117|422|sly:101258789|pyroglutamyl-peptidase [EC:3.4.19.3]	-	GO:0003824//catalytic activity	GO:0019538//protein metabolic process	gi|723663309|ref|XP_010313752.1|/1.34531e-116/PREDICTED: uncharacterized protein LOC101258789 [Solanum lycopersicum]
Solyc05g007560.2.1	Solyc05g007560.2.1	466.63	409.77	552.89	472.73	genomic_reference:SL2.40ch05 gene_region:2100690-2103376 transcript_region:SL2.40ch05:2100690..2103376- go_terms:GO:0003735,GO:0005515 functional_description:"60S ribosomal protein L34 (AHRD V1 ***- B6UH15_MAIZE); contains Interpro domain(s) IPR008195 Ribosomal protein L34e "	K02915|1|7e-49|194|sly:101266720|large subunit ribosomal protein L34e	GO:0030529//intracellular ribonucleoprotein complex	GO:0005198//structural molecule activity	GO:0010467//gene expression	gi|970031189|ref|XP_015076882.1|/4.42643e-48/PREDICTED: 60S ribosomal protein L34-like [Solanum pennellii]
Solyc11g072190.1.1	Solyc11g072190.1.1	465.26	465.23	493.02	455.73	evidence_code:10F1H1E1IEG genomic_reference:SL2.40ch11 gene_region:52501034-52504379 transcript_region:SL2.40ch11:52501034..52504379- go_terms:GO:0005853 functional_description:"Elongation factor beta-1 (AHRD V1 ***- A2YPM1_ORYSI); contains Interpro domain(s) IPR014038 Translation elongation factor EF1B, beta and delta chains, guanine nucleotide exchange "	K03232|1|3e-87|321|sly:101268350|elongation factor 1-beta	-	-	GO:0006412//translation	gi|970063407|ref|XP_015058632.1|/1.8093e-86/PREDICTED: elongation factor 1-beta 2 [Solanum pennellii]
Solyc10g078550.1.1	Solyc10g078550.1.1	464.86	401.94	368.89	386.62	evidence_code:10F1H1E1IEG genomic_reference:SL2.40ch10 gene_region:59665351-59668393 transcript_region:SL2.40ch10:59665351..59668393- go_terms:GO:0004353 functional_description:"Glutamate dehydrogenase (AHRD V1 **** Q8L6A0_TOBAC); contains Interpro domain(s) IPR014362 Glutamate dehydrogenase "	K00261|1|0.0|806|sly:544015|glutamate dehydrogenase (NAD(P)+) [EC:1.4.1.3]	GO:0044429	GO:0016639//oxidoreductase activity, acting on the CH-NH2 group of donors, NAD or NADP as acceptor	GO:0019752//carboxylic acid metabolic process	gi|795881066|ref|NP_001292722.1|/0/glutamate dehydrogenase [Solanum lycopersicum]
Solyc08g082190.2.1	Solyc08g082190.2.1	464.44	563.77	637.53	586.31	genomic_reference:SL2.40ch08 gene_region:62209518-62210732 transcript_region:SL2.40ch08:62209518..62210732+ functional_description:"Unknown Protein (AHRD V1)"	-	-	-	-	gi|723724023|ref|XP_004245524.2|/1.18006e-48/PREDICTED: uncharacterized protein LOC101259182 [Solanum lycopersicum]
Solyc08g061960.2.1	Solyc08g061960.2.1	464	458.35	503.39	474.79	genomic_reference:SL2.40ch08 gene_region:47365396-47368389 transcript_region:SL2.40ch08:47365396..47368389+ go_terms:GO:0003735 functional_description:"Ribosomal protein (AHRD V1 ***- B3TLR8_ELAGV); contains Interpro domain(s) IPR005703 Ribosomal protein S3, eukaryotic/archaeal "	K02985|1|2e-116|419|sly:101244604|small subunit ribosomal protein S3e	GO:0030529//intracellular ribonucleoprotein complex	GO:0003676//nucleic acid binding;GO:0005198//structural molecule activity	GO:0010467//gene expression	gi|460399041|ref|XP_004245053.1|/1.08206e-115/PREDICTED: 40S ribosomal protein S3-3-like [Solanum lycopersicum]
Solyc07g051850.2.1	Solyc07g051850.2.1	462.59	521.06	371.54	490.72	genomic_reference:SL2.40ch07 gene_region:57713505-57718748 transcript_region:SL2.40ch07:57713505..57718748+ go_terms:GO:0004190 functional_description:"Aspartic proteinase (AHRD V1 **-* Q96383_CENCA); contains Interpro domain(s) IPR001461 Peptidase A1 "	K08245|1|0.0|955|sly:101258673|phytepsin [EC:3.4.23.40]	-	-	-	gi|460395832|ref|XP_004243484.1|/0/PREDICTED: cyprosin-like [Solanum lycopersicum]
Solyc01g068530.2.1	Solyc01g068530.2.1	462.14	452.28	504.05	467	genomic_reference:SL2.40ch01 gene_region:70146434-70147153 transcript_region:SL2.40ch01:70146434..70147153- go_terms:GO:0005840 functional_description:"30S ribosomal protein S9 (AHRD V1 ***- C5JX04_AJEDS); contains Interpro domain(s) IPR000754 Ribosomal protein S9 "	K02960|1|2e-80|298|sot:102600569|small subunit ribosomal protein S16e	GO:0030529//intracellular ribonucleoprotein complex	GO:0005198//structural molecule activity	GO:0010467//gene expression	gi|460366574|ref|XP_004229156.1|/1.3875e-79/PREDICTED: 40S ribosomal protein S16-like [Solanum lycopersicum]
Solyc04g076880.2.1	Solyc04g076880.2.1	461.82	430.71	355.72	381.09	genomic_reference:SL2.40ch04 gene_region:59409918-59415730 transcript_region:SL2.40ch04:59409918..59415730+ go_terms:GO:0004612,GO:0042802 functional_description:"Phosphoenolpyruvate carboxykinase (AHRD V1 **** Q8W505_SOLLC); contains Interpro domain(s) IPR001272 Phosphoenolpyruvate carboxykinase, ATP-utilising "	K01610|1|0.0|1253|sly:543812|phosphoenolpyruvate carboxykinase (ATP) [EC:4.1.1.49]	-	-	-	gi|917957353|ref|NP_001234079.2|/0/phosphoenolpyruvate carboxykinase [Solanum lycopersicum]
Solyc03g019780.2.1	Solyc03g019780.2.1	461.72	429.92	452.72	424.68	genomic_reference:SL2.40ch03 gene_region:6711619-6713828 transcript_region:SL2.40ch03:6711619..6713828- go_terms:GO:0043236 functional_description:"40S ribosomal protein SA (AHRD V1 ***- B6T6X2_MAIZE); contains Interpro domain(s) IPR005707 Ribosomal protein S2, eukaryotic/archaeal "	K02998|1|9e-152|536|sly:101250574|small subunit ribosomal protein SAe	GO:0030529//intracellular ribonucleoprotein complex	GO:0005198//structural molecule activity	GO:0010467//gene expression	gi|970018288|ref|XP_015070306.1|/6.44732e-151/PREDICTED: 40S ribosomal protein SA-like [Solanum pennellii]
Solyc01g100860.2.1	Solyc01g100860.2.1	461.7	478.64	465.52	447.28	genomic_reference:SL2.40ch01 gene_region:82524862-82533922 transcript_region:SL2.40ch01:82524862..82533922- go_terms:GO:0042802 functional_description:"ADP-ribosylation factor (AHRD V1 ***- D7KT27_ARALY); contains Interpro domain(s) IPR006688 ADP-ribosylation factor "	K07937|1|8e-101|367|sot:102577687|ADP-ribosylation factor 1	GO:0044464	GO:0032561//guanyl ribonucleotide binding	GO:0035556//intracellular signal transduction	gi|747080533|ref|XP_011087519.1|/5.20551e-101/PREDICTED: ADP-ribosylation factor 1 isoform X1 [Sesamum indicum]
Solyc03g097900.2.1	Solyc03g097900.2.1	461.52	507.63	513.19	508.89	genomic_reference:SL2.40ch03 gene_region:53729328-53731821 transcript_region:SL2.40ch03:53729328..53731821- go_terms:GO:0032183 functional_description:"40S ribosomal protein S1 (AHRD V1 ***- RS3A_LENED); contains Interpro domain(s) IPR001593 Ribosomal protein S3Ae "	K02984|1|8e-122|437|sly:101260518|small subunit ribosomal protein S3Ae	GO:0030529//intracellular ribonucleoprotein complex	GO:0005198//structural molecule activity	GO:0010467//gene expression	gi|460379144|ref|XP_004235324.1|/5.91246e-121/PREDICTED: 40S ribosomal protein S3a [Solanum lycopersicum]
Solyc02g064970.2.1	Solyc02g064970.2.1	459.79	470.2	266.69	363.73	genomic_reference:SL2.40ch02 gene_region:30673468-30675393 transcript_region:SL2.40ch02:30673468..30675393+ go_terms:GO:0004601 functional_description:"Peroxidase (AHRD V1 **** Q43499_SOLLC); contains Interpro domain(s) IPR002016 Haem peroxidase, plant/fungal/bacterial "	K00430|1|0.0|650|sly:101267376|peroxidase [EC:1.11.1.7]	-	GO:0005506//iron ion binding;GO:0003824//catalytic activity;GO:0016209//antioxidant activity	GO:0008152//metabolic process;GO:0006950//response to stress	gi|460375295|ref|XP_004233442.1|/0/PREDICTED: peroxidase 25 [Solanum lycopersicum]
Solyc06g069090.2.1	Solyc06g069090.2.1	458.9	431.07	534.79	470.04	genomic_reference:SL2.40ch06 gene_region:39269885-39272377 transcript_region:SL2.40ch06:39269885..39272377- go_terms:GO:0005840 functional_description:"40S ribosomal protein S7-like protein (AHRD V1 ***- Q3HRX6_SOLTU); contains Interpro domain(s) IPR000554 Ribosomal protein S7e "	K02993|1|3e-103|375|sly:101268693|small subunit ribosomal protein S7e	GO:0030529//intracellular ribonucleoprotein complex	GO:0005198//structural molecule activity	GO:0010467//gene expression	gi|460392049|ref|XP_004241630.1|/2.17886e-102/PREDICTED: 40S ribosomal protein S7-1 [Solanum lycopersicum]
Solyc03g096540.2.1	Solyc03g096540.2.1	453.87	302.12	327.66	201.17	genomic_reference:SL2.40ch03 gene_region:52147104-52148707 transcript_region:SL2.40ch03:52147104..52148707- functional_description:"Wound/stress protein (AHRD V1 **-- Q672Q3_SOLLC); contains Interpro domain(s) IPR001024 Lipoxygenase, LH2 "	-	-	-	-	gi|460379015|ref|XP_004235260.1|/4.67016e-96/PREDICTED: lipoxygenase homology domain-containing protein 1-like [Solanum lycopersicum]
Solyc08g068780.1.1	Solyc08g068780.1.1	452.1	471.48	460.48	543.33	evidence_code:10F1H1E1IEG genomic_reference:SL2.40ch08 gene_region:55111272-55111991 transcript_region:SL2.40ch08:55111272..55111991- go_terms:GO:0008152 functional_description:"N-acetyltransferase (AHRD V1 ***- B6SUK9_MAIZE); contains Interpro domain(s) IPR000182 GCN5-related N-acetyltransferase "	-	-	GO:0016407//acetyltransferase activity	-	gi|350537063|ref|NP_001234022.1|/9.45398e-137/N-hydroxycinnamoyl-CoA:tyramine N-hydroxycinnamoyl transferase THT7-8 [Solanum lycopersicum]
Solyc09g007520.2.1	Solyc09g007520.2.1	451.27	394.61	438.48	430.46	genomic_reference:SL2.40ch09 gene_region:1092950-1099568 transcript_region:SL2.40ch09:1092950..1099568- go_terms:GO:0004601,GO:0005515 functional_description:"Peroxidase (AHRD V1 **** C1KA92_POPTR); contains Interpro domain(s) IPR000823 Plant peroxidase "	K00430|1|0.0|644|sly:101251503|peroxidase [EC:1.11.1.7]	-	GO:0005506//iron ion binding;GO:0003824//catalytic activity;GO:0016209//antioxidant activity	GO:0008152//metabolic process;GO:0006950//response to stress	gi|460402345|ref|XP_004246673.1|/0/PREDICTED: peroxidase 21 [Solanum lycopersicum]
Solyc05g055640.2.1	Solyc05g055640.2.1	450.67	448.85	488.53	434	genomic_reference:SL2.40ch05 gene_region:64354473-64356655 transcript_region:SL2.40ch05:64354473..64356655+ go_terms:GO:0003735 functional_description:"60S ribosomal protein L38 (AHRD V1 ***- D7LK18_ARALY); contains Interpro domain(s) IPR002675 Ribosomal protein L38e "	K02923|1|2e-33|140|sot:102598365|large subunit ribosomal protein L38e	GO:0030529//intracellular ribonucleoprotein complex	GO:0005198//structural molecule activity	GO:0010467//gene expression	gi|350535449|ref|NP_001233939.1|/1.57887e-32/60S ribosomal protein L38 [Solanum lycopersicum]
Solyc06g075180.1.1	Solyc06g075180.1.1	449.81	419.04	490.95	421.97	evidence_code:10F1H1E1IEG genomic_reference:SL2.40ch06 gene_region:43050786-43051286 transcript_region:SL2.40ch06:43050786..43051286+ go_terms:GO:0005515 functional_description:"Ribosomal protein L12 (AHRD V1 ***- A8J597_CHLRE); contains Interpro domain(s) IPR000911 Ribosomal protein L11 "	K02870|1|3e-89|327|sly:101262318|large subunit ribosomal protein L12e	GO:0030529//intracellular ribonucleoprotein complex	GO:0005198//structural molecule activity	GO:0010467//gene expression	gi|460391326|ref|XP_004241274.1|/1.95436e-88/PREDICTED: 60S ribosomal protein L12 [Solanum lycopersicum]
Solyc03g006700.2.1	Solyc03g006700.2.1	449.68	336.79	359.88	270.96	genomic_reference:SL2.40ch03 gene_region:1259766-1262506 transcript_region:SL2.40ch03:1259766..1262506- go_terms:GO:0004601,GO:0005515 functional_description:"Peroxidase (AHRD V1 **** Q50LG4_TOBAC); contains Interpro domain(s) IPR002016 Haem peroxidase, plant/fungal/bacterial "	K00430|1|0.0|671|sly:101265511|peroxidase [EC:1.11.1.7]	-	GO:0046872//metal ion binding;GO:0003824//catalytic activity	GO:0006950//response to stress;GO:0008152//metabolic process	gi|460376706|ref|XP_004234138.1|/0/PREDICTED: suberization-associated anionic peroxidase 2-like [Solanum lycopersicum]
Solyc12g042080.1.1	Solyc12g042080.1.1	449.37	428.55	411.74	400.25	evidence_code:10F1H1E1IEG genomic_reference:SL2.40ch12 gene_region:42568261-42570658 transcript_region:SL2.40ch12:42568261..42570658- go_terms:GO:0005840 functional_description:"40S ribosomal protein S11 (AHRD V1 ***- Q1H8R1_CHERU); contains Interpro domain(s) IPR000266 Ribosomal protein S17 "	K02949|1|6e-76|282|sot:102584890|small subunit ribosomal protein S11e	-	-	-	gi|460413833|ref|XP_004252282.1|/3.67662e-75/PREDICTED: 40S ribosomal protein S11 [Solanum lycopersicum]
Solyc09g007350.2.1	Solyc09g007350.2.1	448.95	409.91	518.54	447.91	genomic_reference:SL2.40ch09 gene_region:950238-952160 transcript_region:SL2.40ch09:950238..952160- go_terms:GO:0003735,GO:0005515 functional_description:"30S ribosomal protein S12 (AHRD V1 ***- RS12_MYCPU); contains Interpro domain(s) IPR005680 Ribosomal protein S23, eukaryotic/archaeal "	K02973|1|4e-77|287|sot:102577739|small subunit ribosomal protein S23e	GO:0030529//intracellular ribonucleoprotein complex	GO:0005198//structural molecule activity	GO:0010467//gene expression	gi|661889986|emb|CDP06706.1|/2.12288e-77/unnamed protein product [Coffea canephora]
Solyc08g080670.1.1	Solyc08g080670.1.1	448.56	305.64	273.46	149.66	evidence_code:10F1H1E1IEG genomic_reference:SL2.40ch08 gene_region:61057123-61057875 transcript_region:SL2.40ch08:61057123..61057875- go_terms:GO:0005515 functional_description:"Osmotin-like protein (Fragment) (AHRD V1 **-- Q6TGR8_SOLTU); contains Interpro domain(s) IPR001938 Thaumatin, pathogenesis-related "	K14297|1|1e-09|63.9|zma:103640102|nuclear pore complex protein Nup98-Nup96	-	-	GO:0006950//response to stress	gi|930425318|ref|NP_001234351.2|/3.87164e-160/PR5-like protein precursor [Solanum lycopersicum]
Solyc12g098940.1.1	Solyc12g098940.1.1	447.8	462.41	427.15	439.82	evidence_code:10F1H1E1IEG genomic_reference:SL2.40ch12 gene_region:64627947-64628417 transcript_region:SL2.40ch12:64627947..64628417- go_terms:GO:0005840 functional_description:"Ubiquitin (AHRD V1 ***- D3PHG3_9MAXI); contains Interpro domain(s) IPR019956 Ubiquitin subgroup "	K02977|1|4e-71|266|sot:102593024|small subunit ribosomal protein S27Ae	GO:0030529//intracellular ribonucleoprotein complex	GO:0005198//structural molecule activity	GO:0010467//gene expression	gi|743918324|ref|XP_011003162.1|/2.59621e-70/PREDICTED: ubiquitin-40S ribosomal protein S27a-like [Populus euphratica]
Solyc05g008600.2.1	Solyc05g008600.2.1	445.72	432.23	451.91	410.75	genomic_reference:SL2.40ch05 gene_region:2916906-2920232 transcript_region:SL2.40ch05:2916906..2920232- go_terms:GO:0005507 functional_description:"Fructose-bisphosphate aldolase (AHRD V1 ***- B9SJY9_RICCO); contains Interpro domain(s) IPR000741 Fructose-bisphosphate aldolase, class-I "	K01623|1|0.0|756|sly:101264821|fructose-bisphosphate aldolase, class I [EC:4.1.2.13]	-	-	-	gi|460386382|ref|XP_004238877.1|/0/PREDICTED: probable fructose-bisphosphate aldolase 3, chloroplastic [Solanum lycopersicum]
Solyc01g107870.2.1	Solyc01g107870.2.1	445.25	421.74	408.48	399.14	genomic_reference:SL2.40ch01 gene_region:87021438-87028206 transcript_region:SL2.40ch01:87021438..87028206+ go_terms:GO:0008143 functional_description:"Poly(A) RNA binding protein (AHRD V1 **** B2CJ74_9HYPO); contains Interpro domain(s) IPR006515 Polyadenylate binding protein, human types 1, 2, 3, 4 "	K13126|1|0.0|1038|sly:101258105|polyadenylate-binding protein	-	GO:0003676//nucleic acid binding	-	gi|460369827|ref|XP_004230758.1|/0/PREDICTED: polyadenylate-binding protein 8-like [Solanum lycopersicum]
Solyc05g046010.2.1	Solyc05g046010.2.1	445.17	385.33	449.66	291.3	genomic_reference:SL2.40ch05 gene_region:57193737-57195733 transcript_region:SL2.40ch05:57193737..57195733- go_terms:GO:0004601,GO:0005515 functional_description:"Peroxidase (AHRD V1 **** Q07446_SOLLC); contains Interpro domain(s) IPR002016 Haem peroxidase, plant/fungal/bacterial "	K00430|1|2e-178|625|sly:101244958|peroxidase [EC:1.11.1.7]	-	-	-	gi|460388982|ref|XP_004240142.1|/1.23229e-177/PREDICTED: peroxidase 3-like [Solanum lycopersicum]
Solyc09g007770.2.1	Solyc09g007770.2.1	443.15	388.18	689.04	593.47	genomic_reference:SL2.40ch09 gene_region:1300967-1302708 transcript_region:SL2.40ch09:1300967..1302708+ go_terms:GO:0015250 functional_description:"Aquaporin 2 (AHRD V1 ***- O65357_SAMSA); contains Interpro domain(s) IPR012269 Aquaporin "	K09872|1|9e-150|523|sly:101248037|aquaporin PIP	-	-	-	gi|723728331|ref|XP_010325989.1|/6.88513e-151/PREDICTED: aquaporin PIP2-1-like [Solanum lycopersicum]
Solyc05g050120.2.1	Solyc05g050120.2.1	441.86	376.11	395.31	266.59	genomic_reference:SL2.40ch05 gene_region:59250938-59255250 transcript_region:SL2.40ch05:59250938..59255250+ go_terms:GO:0004473 functional_description:"Malic enzyme (AHRD V1 ***- O04936_SOLLC); contains Interpro domain(s) IPR012302 Malic enzyme, NAD-binding "	K00029|1|0.0|1130|sly:543522|malate dehydrogenase (oxaloacetate-decarboxylating)(NADP+) [EC:1.1.1.40]	-	GO:0016615//malate dehydrogenase activity;GO:0000166//nucleotide binding;GO:0043169//cation binding	GO:0043648//dicarboxylic acid metabolic process	gi|922959905|ref|NP_001233951.2|/0/cytosolic NADP-malic enzyme [Solanum lycopersicum]
Solyc10g080940.1.1	Solyc10g080940.1.1	441.41	550.83	449.6	441.67	evidence_code:10F0H1E1IEG genomic_reference:SL2.40ch10 gene_region:61453818-61456401 transcript_region:SL2.40ch10:61453818..61456401- go_terms:GO:0005874,GO:0043234,GO:0016021 functional_description:"Tubulin beta chain (AHRD V1 ***- B9HNJ2_POPTR); contains Interpro domain(s) IPR002453 Beta tubulin "	K07375|1|0.0|853|bvg:104889522|tubulin beta	GO:0032991//macromolecular complex;GO:0015630//microtubule cytoskeleton	GO:0017111//nucleoside-triphosphatase activity;GO:0032561//guanyl ribonucleotide binding	GO:0043623//cellular protein complex assembly;GO:0009207;GO:0007017//microtubule-based process	gi|218196797|gb|EEC79224.1|/0/hypothetical protein OsI_19960 [Oryza sativa Indica Group]
Solyc04g055170.2.1	Solyc04g055170.2.1	439.95	415.5	455.01	417.63	genomic_reference:SL2.40ch04 gene_region:52933311-52937146 transcript_region:SL2.40ch04:52933311..52937146- go_terms:GO:0005544,GO:0019834 functional_description:"Annexin 2 (AHRD V1 ***- A9X4R2_BRAJU); contains Interpro domain(s) IPR009118 Annexin, type plant "	K17095|1|5e-179|627|sly:543563|annexin A7/11	-	GO:0005543//phospholipid binding;GO:0046872//metal ion binding	-	gi|802083925|ref|NP_001234101.2|/3.28824e-178/annexin p35 [Solanum lycopersicum]
Solyc08g007220.2.1	Solyc08g007220.2.1	439.72	360.35	492.56	421.33	genomic_reference:SL2.40ch08 gene_region:1786907-1790103 transcript_region:SL2.40ch08:1786907..1790103- go_terms:GO:0003723 functional_description:"Nuclear RNA binding protein (Fragment) (AHRD V1 **** Q9SQ56_TOBAC); contains Interpro domain(s) IPR006861 Hyaluronan/mRNA binding protein "	K13199|1|3e-97|355|sly:101260416|plasminogen activator inhibitor 1 RNA-binding protein	-	-	-	gi|970046609|ref|XP_015084815.1|/1.20849e-97/PREDICTED: plasminogen activator inhibitor 1 RNA-binding protein-like [Solanum pennellii]
Solyc12g088720.1.1	Solyc12g088720.1.1	438.86	425.78	393.1	382.51	evidence_code:10F0H1E1IEG genomic_reference:SL2.40ch12 gene_region:62418023-62421876 transcript_region:SL2.40ch12:62418023..62421876+ go_terms:GO:0003676,GO:0003723,GO:0000166 functional_description:"Polyadenylate-binding protein 2 (AHRD V1 ***- B6U4M0_MAIZE); contains Interpro domain(s) IPR006515 Polyadenylate binding protein, human types 1, 2, 3, 4 "	K13126|1|0.0|1152|sly:101261596|polyadenylate-binding protein	-	GO:0003676//nucleic acid binding	-	gi|460414815|ref|XP_004252758.1|/0/PREDICTED: polyadenylate-binding protein 2-like [Solanum lycopersicum]
Solyc02g063450.2.1	Solyc02g063450.2.1	438.02	512.99	376.45	407.58	genomic_reference:SL2.40ch02 gene_region:30120817-30126388 transcript_region:SL2.40ch02:30120817..30126388- functional_description:"Hypothetical YFW family protein 5 (AHRD V1 *--- Q5AP84_CANAL); contains Interpro domain(s) IPR009836 Protein of unknown function DUF1399 "	-	-	-	-	gi|460375349|ref|XP_004233469.1|/0/PREDICTED: uncharacterized protein LOC101249886 [Solanum lycopersicum]
Solyc10g079820.1.1	Solyc10g079820.1.1	437.05	407.48	357.77	383.01	evidence_code:10F1H1E1IEG genomic_reference:SL2.40ch10 gene_region:60636659-60637440 transcript_region:SL2.40ch10:60636659..60637440+ functional_description:"Early response to dehydration 15-like protein (Fragment) (AHRD V1 **-- Q5MED0_PSEMZ); contains Interpro domain(s) IPR009818 Ataxin-2, C-terminal "	-	-	-	-	gi|350535643|ref|NP_001234461.1|/2.33731e-87/dehydration-induced protein ERD15 [Solanum lycopersicum]
Solyc04g063290.2.1	Solyc04g063290.2.1	435.65	400.45	437.67	391.65	genomic_reference:SL2.40ch04 gene_region:54541016-54543059 transcript_region:SL2.40ch04:54541016..54543059- go_terms:GO:0003735 functional_description:"30S ribosomal protein S5 (AHRD V1 ***- C5K1T7_AJEDS); contains Interpro domain(s) IPR005711 Ribosomal protein S5, eukaryotic/archaeal "	K02981|1|6e-134|477|sot:102581781|small subunit ribosomal protein S2e	-	-	-	gi|565379864|ref|XP_006356337.1|/4.54507e-133/PREDICTED: 40S ribosomal protein S2-4-like [Solanum tuberosum]
Solyc03g096840.2.1	Solyc03g096840.2.1	434.57	522.76	248.95	416.3	genomic_reference:SL2.40ch03 gene_region:52656957-52659784 transcript_region:SL2.40ch03:52656957..52659784- functional_description:"Seed specific protein Bn15D1B (AHRD V1 ***- B6TIB8_MAIZE)"	-	-	-	-	gi|460379214|ref|XP_004235359.1|/4.48797e-65/PREDICTED: uncharacterized protein LOC101245530 isoform X1 [Solanum lycopersicum]
Solyc03g112100.2.1	Solyc03g112100.2.1	434.04	425.65	328.27	403.2	genomic_reference:SL2.40ch03 gene_region:56672702-56674150 transcript_region:SL2.40ch03:56672702..56674150- go_terms:GO:0015112 functional_description:"Component of high affinity nitrate transporter (AHRD V1 **-* D2KTV0_LOTJA); contains Interpro domain(s) IPR016605 Transporter, high affinity nitrate, Nar2 "	K01517|1|3e-40|166|atr:18442745|manganese-dependent ADP-ribose/CDP-alcohol diphosphatase [EC:3.6.1.13 3.6.1.16 3.6.1.53]	-	-	-	gi|723688012|ref|XP_010319027.1|/7.04391e-102/PREDICTED: high-affinity nitrate transporter 3.2-like [Solanum lycopersicum]
Solyc06g007520.2.1	Solyc06g007520.2.1	433.8	386.57	452.05	412.65	genomic_reference:SL2.40ch06 gene_region:1513302-1514864 transcript_region:SL2.40ch06:1513302..1514864+ go_terms:GO:0003735,GO:0005515 functional_description:"Ribosomal protein L10 (AHRD V1 ***- A8IZK3_CHLRE); contains Interpro domain(s) IPR001197 Ribosomal protein L10e "	K02866|1|1e-125|449|sly:778217|large subunit ribosomal protein L10e	GO:0030529//intracellular ribonucleoprotein complex	GO:0005198//structural molecule activity	GO:0010467//gene expression	gi|350536291|ref|NP_001234751.1|/1.00628e-124/60S ribosomal protein L10 [Solanum lycopersicum]
Solyc12g008590.1.1	Solyc12g008590.1.1	428.17	572.59	440.46	456.4	evidence_code:10F0H1E1IEG genomic_reference:SL2.40ch12 gene_region:1974943-1979725 transcript_region:SL2.40ch12:1974943..1979725- go_terms:GO:0003785 functional_description:"Profilin (AHRD V1 ***- D6BRE6_9ROSI); contains Interpro domain(s) IPR005455 Profilin, plant "	K05759|1|1e-47|181|sly:101261989|profilin	GO:0005856//cytoskeleton	GO:0008092//cytoskeletal protein binding	GO:0007010//cytoskeleton organization	gi|970068141|ref|XP_015061195.1|/1.17993e-46/PREDICTED: profilin-1-like [Solanum pennellii]
Solyc01g099410.2.1	Solyc01g099410.2.1	427.29	465.91	439.18	428.45	genomic_reference:SL2.40ch01 gene_region:81438054-81439018 transcript_region:SL2.40ch01:81438054..81439018- go_terms:GO:0005634,GO:0003677 functional_description:"Histone H2A (AHRD V1 ***- Q8H0G7_TOBAC); contains Interpro domain(s) IPR002119 Histone H2A "	K11251|1|7e-43|174|sly:101250163|histone H2A	GO:0000785//chromatin;GO:0043231//intracellular membrane-bounded organelle	GO:0003676//nucleic acid binding	GO:0034728//nucleosome organization	gi|823683761|ref|NP_001296309.1|/4.83225e-42/histone H2A.1 [Solanum lycopersicum]
Solyc06g011280.2.1	Solyc06g011280.2.1	425.58	375.48	470.23	396.49	genomic_reference:SL2.40ch06 gene_region:6257892-6260968 transcript_region:SL2.40ch06:6257892..6260968- go_terms:GO:0003713,GO:0005507 functional_description:"Elongation factor 1-gamma (AHRD V1 ***- B7SDI2_ORYSJ); contains Interpro domain(s) IPR001662 Translation elongation factor EF1B, gamma chain, conserved "	K03233|1|0.0|730|sly:101248107|elongation factor 1-gamma	GO:0043234//protein complex	GO:0008135//translation factor activity, RNA binding	GO:0006412//translation	gi|460389912|ref|XP_004240589.1|/0/PREDICTED: elongation factor 1-gamma 2-like [Solanum lycopersicum]
Solyc04g017690.2.1	Solyc04g017690.2.1	425.01	446.92	460.94	436.08	genomic_reference:SL2.40ch04 gene_region:7761810-7762863 transcript_region:SL2.40ch04:7761810..7762863- go_terms:GO:0005515 functional_description:"Early response to dehydration 15-like protein (Fragment) (AHRD V1 *--- Q5MEE1_PSEMZ); contains Interpro domain(s) IPR009818 Ataxin-2, C-terminal "	-	-	-	-	gi|723688603|ref|XP_010319139.1|/6.50813e-80/PREDICTED: protein EARLY RESPONSIVE TO DEHYDRATION 15 [Solanum lycopersicum]
Solyc09g008800.2.1	Solyc09g008800.2.1	424.02	389.13	436.45	394.54	genomic_reference:SL2.40ch09 gene_region:2221397-2223878 transcript_region:SL2.40ch09:2221397..2223878+ go_terms:GO:0003735 functional_description:"60S ribosomal protein L24 (AHRD V1 ***- B3TM46_ELAGV); contains Interpro domain(s) IPR000988 Ribosomal protein L24e "	K02896|1|7e-60|225|sot:102577564|large subunit ribosomal protein L24e	GO:0030529//intracellular ribonucleoprotein complex	GO:0005198//structural molecule activity	GO:0010467//gene expression	gi|568215441|ref|NP_001275204.1|/4.51221e-59/ribosomal protein L24-like protein [Solanum tuberosum]
Solyc07g005050.2.1	Solyc07g005050.2.1	423.85	405.75	465.7	387.2	genomic_reference:SL2.40ch07 gene_region:101157-103579 transcript_region:SL2.40ch07:101157..103579- go_terms:GO:0003735,GO:0003723 functional_description:"60S ribosomal protein L39 (AHRD V1 ***- D3GC11_9ROSI); contains Interpro domain(s) IPR000077 Ribosomal protein L39e "	K02924|1|5e-22|104|sot:102586829|large subunit ribosomal protein L39e	-	-	-	gi|629122004|gb|KCW86494.1|/5.35959e-22/hypothetical protein EUGRSUZ_B03153 [Eucalyptus grandis]
Solyc01g102890.2.1	Solyc01g102890.2.1	423.45	26.39	219.99	13.8	genomic_reference:SL2.40ch01 gene_region:83326699-83327827 transcript_region:SL2.40ch01:83326699..83327827- go_terms:GO:0050162 functional_description:"Germin-like protein 4 (AHRD V1 ***- A8QK90_VITVI); contains Interpro domain(s) IPR014710 RmlC-like jelly roll fold "	K11426|1|1e-65|250|sly:101250545|SET and MYND domain-containing protein;K19476|3|2e-18|93.6|mdm:103418875|vacuolar protein sorting-associated protein IST1	-	-	-	gi|460369103|ref|XP_004230403.1|/1.36046e-128/PREDICTED: putative germin-like protein 2-1 [Solanum lycopersicum]
Solyc01g080010.2.1	Solyc01g080010.2.1	420.87	237.1	269.75	213.3	genomic_reference:SL2.40ch01 gene_region:71649995-71651531 transcript_region:SL2.40ch01:71649995..71651531- go_terms:GO:0006508 functional_description:"Xylanase inhibitor (Fragment) (AHRD V1 **-- Q53IQ4_WHEAT); contains Interpro domain(s) IPR001461 Peptidase A1 "	K00924|1|4e-09|63.5|ath:AT5G22850|	-	GO:0004175//endopeptidase activity	GO:0019538//protein metabolic process	gi|928197639|ref|NP_001234249.2|/0/xyloglucan-specific fungal endoglucanase inhibitor protein precursor [Solanum lycopersicum]
Solyc09g082280.2.1	Solyc09g082280.2.1	420.7	156.2	248.82	149.68	genomic_reference:SL2.40ch09 gene_region:63458128-63460205 transcript_region:SL2.40ch09:63458128..63460205- functional_description:"Non-specific lipid-transfer protein (AHRD V1 ***- Q5MJA5_CAPAN); contains Interpro domain(s) IPR003612 Plant lipid transfer protein/seed storage/trypsin-alpha amylase inhibitor "	-	-	GO:0005488	GO:0051234//establishment of localization;GO:0010876//lipid localization	gi|460404208|ref|XP_004247576.1|/3.182e-81/PREDICTED: non-specific lipid-transfer protein-like protein At2g13820 isoform X1 [Solanum lycopersicum]
Solyc06g005150.2.1	Solyc06g005150.2.1	420.37	395.04	461.31	418.79	genomic_reference:SL2.40ch06 gene_region:170218-173338 transcript_region:SL2.40ch06:170218..173338- go_terms:GO:0055114 functional_description:"Ascorbate peroxidase (AHRD V1 ***- Q52QQ4_SOLLC); contains Interpro domain(s) IPR019793 Peroxidases heam-ligand binding site IPR019794 Peroxidase, active site IPR002016 Haem peroxidase, plant/fungal/bacterial "	K00434|1|6e-132|471|sly:778224|L-ascorbate peroxidase [EC:1.11.1.11]	-	GO:0005506//iron ion binding;GO:0004601//peroxidase activity	GO:0008152//metabolic process;GO:0006950//response to stress	gi|929524247|ref|NP_001234788.2|/6.56306e-132/cytosolic ascorbate peroxidase 2 [Solanum lycopersicum]
Solyc06g008170.2.1	Solyc06g008170.2.1	420.09	438.54	520.46	420.72	genomic_reference:SL2.40ch06 gene_region:2052601-2055059 transcript_region:SL2.40ch06:2052601..2055059+ go_terms:GO:0005840 functional_description:"50S ribosomal protein L14 (AHRD V1 ***- RL14_DEHE1); contains Interpro domain(s) IPR000218 Ribosomal protein L14b/L23e "	K02894|1|3e-76|284|bdi:100826448|large subunit ribosomal protein L23e	GO:0030529//intracellular ribonucleoprotein complex	GO:0005198//structural molecule activity	GO:0010467//gene expression	gi|568215140|ref|NP_001274965.1|/2.26702e-75/ribosomal protein L17-like protein [Solanum tuberosum]
Solyc12g042650.1.1	Solyc12g042650.1.1	416.37	408.77	441.94	405.18	evidence_code:10F1H1E1IEG genomic_reference:SL2.40ch12 gene_region:43448722-43449792 transcript_region:SL2.40ch12:43448722..43449792- go_terms:GO:0005840 functional_description:"40S ribosomal protein S12 (AHRD V1 ***- Q8H2J8_ORYSJ); contains Interpro domain(s) IPR000530 Ribosomal protein S12e "	K02951|1|3e-57|220|sot:102582055|small subunit ribosomal protein S12e	-	-	-	gi|460413882|ref|XP_004252305.1|/2.04592e-56/PREDICTED: 40S ribosomal protein S12 [Solanum lycopersicum]
Solyc09g075890.2.1	Solyc09g075890.2.1	416.31	409.38	275.93	385.32	genomic_reference:SL2.40ch09 gene_region:63027202-63029749 transcript_region:SL2.40ch09:63027202..63029749- go_terms:GO:0047405,GO:0008252 functional_description:"Pyrimidine 5&apos-nucleotidase (AHRD V1 **** B4WF69_9CAUL); contains Interpro domain(s) IPR010237 Pyrimidine 5-nucleotidase "	K07025|1|2e-132|472|sly:101255829|putative hydrolase of the HAD superfamily	-	GO:0003824//catalytic activity	-	gi|460403780|ref|XP_004247365.1|/1.73305e-131/PREDICTED: uncharacterized protein LOC101255829 [Solanum lycopersicum]
Solyc06g069010.2.1	Solyc06g069010.2.1	415.71	389.41	468.7	412.94	genomic_reference:SL2.40ch06 gene_region:39208568-39211380 transcript_region:SL2.40ch06:39208568..39211380+ go_terms:GO:0005080,GO:0000166 functional_description:"Guanine nucleotide-binding protein beta subunit-like protein (AHRD V1 **-* B6SJ21_MAIZE); contains Interpro domain(s) IPR020472 G-protein beta WD-40 repeat, region "	K14753|1|0.0|665|sly:543508|guanine nucleotide-binding protein subunit beta-2-like 1 protein	-	-	-	gi|922959909|ref|NP_001233876.2|/0/ArcA1 protein [Solanum lycopersicum]
Solyc10g083970.1.1	Solyc10g083970.1.1	414.66	506.57	486.32	511.3	evidence_code:10F0H1E1IEG genomic_reference:SL2.40ch10 gene_region:62989745-62990917 transcript_region:SL2.40ch10:62989745..62990917- go_terms:GO:0006730 functional_description:"S-adenosylmethionine synthase (AHRD V1 ***- B5LAW6_CAPAN); contains Interpro domain(s) IPR002133 S-adenosylmethionine synthetase "	K00789|1|0.0|764|sly:101245012|S-adenosylmethionine synthetase [EC:2.5.1.6]	GO:0044424	GO:0046872//metal ion binding;GO:0016765//transferase activity, transferring alkyl or aryl (other than methyl) groups;GO:0032559	GO:0044237//cellular metabolic process	gi|723739250|ref|XP_010312254.1|/0/PREDICTED: S-adenosylmethionine synthase 3-like [Solanum lycopersicum]
Solyc06g083780.2.1	Solyc06g083780.2.1	413.46	398.71	421.11	380.98	genomic_reference:SL2.40ch06 gene_region:45395413-45397278 transcript_region:SL2.40ch06:45395413..45397278+ go_terms:GO:0005840 functional_description:"50S ribosomal protein L14 (AHRD V1 ***- RL14_DEHE1); contains Interpro domain(s) IPR000218 Ribosomal protein L14b/L23e "	K02894|1|1e-76|286|dosa:Os03t0139100-00|large subunit ribosomal protein L23e	GO:0030529//intracellular ribonucleoprotein complex	GO:0005198//structural molecule activity	GO:0010467//gene expression	gi|937907289|dbj|BAS82209.1|/7.18959e-76/Os03g0139100, partial [Oryza sativa Japonica Group]
Solyc08g074240.2.1	Solyc08g074240.2.1	412.79	386.38	446.96	408.92	genomic_reference:SL2.40ch08 gene_region:55522360-55525315 transcript_region:SL2.40ch08:55522360..55525315+ go_terms:GO:0003735,GO:0005515 functional_description:"40S ribosomal protein S6 (AHRD V1 ***- B6T1H0_MAIZE); contains Interpro domain(s) IPR014401 Ribosomal protein S6, eukaryotic "	K02991|1|1e-114|413|sly:101249290|small subunit ribosomal protein S6e	GO:0030529//intracellular ribonucleoprotein complex	GO:0005198//structural molecule activity	GO:0010467//gene expression	gi|460401129|ref|XP_004246081.1|/8.79089e-114/PREDICTED: 40S ribosomal protein S6-like [Solanum lycopersicum]
Solyc05g050870.2.1	Solyc05g050870.2.1	411.33	346.28	499.35	344.99	genomic_reference:SL2.40ch05 gene_region:60226370-60227816 transcript_region:SL2.40ch05:60226370..60227816- go_terms:GO:0004601,GO:0005515 functional_description:"Peroxidase (AHRD V1 **** Q4W2V4_PICAB); contains Interpro domain(s) IPR002016 Haem peroxidase, plant/fungal/bacterial "	K00430|1|4e-86|317|sot:102590852|peroxidase [EC:1.11.1.7]	-	-	-	gi|970028879|ref|XP_015075764.1|/1.01862e-85/PREDICTED: cationic peroxidase 1-like [Solanum pennellii]
Solyc06g036050.2.1	Solyc06g036050.2.1	409.74	412.56	442.47	430.64	genomic_reference:SL2.40ch06 gene_region:22119291-22121149 transcript_region:SL2.40ch06:22119291..22121149- go_terms:GO:0005840 functional_description:"60S ribosomal protein L36 (AHRD V1 ***- B9I1L9_POPTR); contains Interpro domain(s) IPR000509 Ribosomal protein L36e "	K02920|1|4e-56|217|sly:101264431|large subunit ribosomal protein L36e	GO:0030529//intracellular ribonucleoprotein complex	GO:0005198//structural molecule activity	GO:0010467//gene expression	gi|460390205|ref|XP_004240729.1|/2.78938e-55/PREDICTED: 60S ribosomal protein L36-2 [Solanum lycopersicum]
Solyc06g076970.2.1	Solyc06g076970.2.1	408.9	330.06	433.26	376.18	genomic_reference:SL2.40ch06 gene_region:44223388-44227200 transcript_region:SL2.40ch06:44223388..44227200- go_terms:GO:0051082,GO:0003755 functional_description:"Peptidyl-prolyl cis-trans isomerase (AHRD V1 **** B2BF99_TOBAC); contains Interpro domain(s) IPR002130 Peptidyl-prolyl cis-trans isomerase, cyclophilin-type "	K01802|1|2e-121|436|sly:101255407|peptidylprolyl isomerase [EC:5.2.1.8]	-	GO:0016859//cis-trans isomerase activity	GO:0044267//cellular protein metabolic process	gi|723706960|ref|XP_004241161.2|/1.11727e-120/PREDICTED: peptidyl-prolyl cis-trans isomerase CYP19-4 [Solanum lycopersicum]
Solyc07g053280.2.1	Solyc07g053280.2.1	406.7	487.15	351.03	473.94	genomic_reference:SL2.40ch07 gene_region:59072715-59077834 transcript_region:SL2.40ch07:59072715..59077834- go_terms:GO:0000287,GO:0070402 functional_description:"Ketol-acid reductoisomerase (AHRD V1 ***- D6QSY0_CATRO); contains Interpro domain(s) IPR016206 Ketol-acid reductoisomerase, plant "	K00053|1|0.0|1039|sly:101261134|ketol-acid reductoisomerase [EC:1.1.1.86]	-	-	-	gi|970041397|ref|XP_015082094.1|/0/PREDICTED: ketol-acid reductoisomerase, chloroplastic [Solanum pennellii]
Solyc07g054720.1.1	Solyc07g054720.1.1	406.56	138.81	198.19	62.72	evidence_code:10F0H0E0IEG genomic_reference:SL2.40ch07 gene_region:60269248-60269891 transcript_region:SL2.40ch07:60269248..60269891+ go_terms:GO:0004867 functional_description:"Proteinase inhibitor type-2 CEVI57 (AHRD V1 ***- IP23_SOLLC); contains Interpro domain(s) IPR003465 Proteinase inhibitor I20, Pin2 "	-	-	-	-	gi|970040783|ref|XP_015081786.1|/2.75468e-29/PREDICTED: proteinase inhibitor PSI-1.2-like [Solanum pennellii]
Solyc06g066660.2.1	Solyc06g066660.2.1	405.95	380.91	437.67	390.15	genomic_reference:SL2.40ch06 gene_region:38274359-38276478 transcript_region:SL2.40ch06:38274359..38276478- go_terms:GO:0003735 functional_description:"Ribosomal protein L37 (AHRD V1 ***- B9RQN1_RICCO); contains Interpro domain(s) IPR001569 Ribosomal protein L37e "	K02922|1|2e-50|198|sot:102578677|large subunit ribosomal protein L37e	GO:0005840//ribosome	GO:0043169//cation binding;GO:0003723//RNA binding;GO:0005198//structural molecule activity	GO:0010467//gene expression;GO:0022613//ribonucleoprotein complex biogenesis	gi|460392252|ref|XP_004241731.1|/1.40622e-49/PREDICTED: 60S ribosomal protein L37-2 [Solanum lycopersicum]
Solyc02g067460.2.1	Solyc02g067460.2.1	405.74	379.98	397.79	378.87	genomic_reference:SL2.40ch02 gene_region:32236994-32239690 transcript_region:SL2.40ch02:32236994..32239690+ go_terms:GO:0005515,GO:0008308 functional_description:"Porin/voltage-dependent anion-selective channel protein (AHRD V1 **** A9P802_POPTR); contains Interpro domain(s) IPR001925 Porin, eukaryotic type "	K15040|1|3e-155|548|sly:101264394|voltage-dependent anion channel protein 2	GO:0016021//integral component of membrane;GO:0031966//mitochondrial membrane	GO:0005244//voltage-gated ion channel activity;GO:0022829//wide pore channel activity	GO:0043269//regulation of ion transport	gi|460375108|ref|XP_004233349.1|/1.89435e-154/PREDICTED: mitochondrial outer membrane protein porin of 34 kDa [Solanum lycopersicum]
Solyc06g073430.2.1	Solyc06g073430.2.1	405.67	435.52	427.56	397.61	genomic_reference:SL2.40ch06 gene_region:41644320-41646138 transcript_region:SL2.40ch06:41644320..41646138+ go_terms:GO:0003735 functional_description:"40S ribosomal protein S29 (AHRD V1 ***- A2ZG71_ORYSI); contains Interpro domain(s) IPR001209 Ribosomal protein S14 "	K02980|1|7e-30|130|sot:102599926|small subunit ribosomal protein S29e	GO:0030529//intracellular ribonucleoprotein complex	GO:0005198//structural molecule activity	GO:0010467//gene expression	gi|808163404|ref|NP_001294917.1|/4.93817e-29/uncharacterized protein LOC544138 [Solanum lycopersicum]
Solyc07g043360.1.1	Solyc07g043360.1.1	405.15	425.68	438.57	410.95	evidence_code:10F1H1E1IEG genomic_reference:SL2.40ch07 gene_region:54370663-54371070 transcript_region:SL2.40ch07:54370663..54371070- go_terms:GO:0003735 functional_description:"60S ribosomal protein L27 (AHRD V1 ***- A5C1Z2_VITVI); contains Interpro domain(s) IPR001141 Ribosomal protein L27e "	K02901|1|3e-60|229|sot:102600958|large subunit ribosomal protein L27e	-	-	-	gi|460396149|ref|XP_004243641.1|/2.54965e-59/PREDICTED: 60S ribosomal protein L27-3 [Solanum lycopersicum]
Solyc08g008220.2.1	Solyc08g008220.2.1	404.06	476.25	358.23	441.46	genomic_reference:SL2.40ch08 gene_region:2668832-2672512 transcript_region:SL2.40ch08:2668832..2672512+ go_terms:GO:0043687 functional_description:"Ubiquitin-conjugating enzyme E2 10 (AHRD V1 ***- UBC10_ARATH); contains Interpro domain(s) IPR000608 Ubiquitin-conjugating enzyme, E2 "	K06689|1|9e-84|310|crb:CARUB_v10020996mg|ubiquitin-conjugating enzyme E2 D/E [EC:2.3.2.23]	-	GO:0019787//ubiquitin-like protein transferase activity;GO:0032559	GO:0019941//modification-dependent protein catabolic process;GO:0032446//protein modification by small protein conjugation	gi|565490451|ref|XP_006302865.1|/6.32987e-83/hypothetical protein CARUB_v10020996mg, partial [Capsella rubella]
Solyc07g062650.2.1	Solyc07g062650.2.1	403.43	394.72	397.87	376.31	genomic_reference:SL2.40ch07 gene_region:62561877-62565142 transcript_region:SL2.40ch07:62561877..62565142+ go_terms:GO:0030060 functional_description:"Malate dehydrogenase (AHRD V1 **** Q645N1_SOLLC); contains Interpro domain(s) IPR010097 Malate dehydrogenase, NAD-dependent, eukaryotes and gamma proteobacteria "	K00026|1|0.0|661|sly:778285|malate dehydrogenase [EC:1.1.1.37]	-	GO:0016615//malate dehydrogenase activity	GO:0009060//aerobic respiration;GO:0005975//carbohydrate metabolic process;GO:0043648//dicarboxylic acid metabolic process	gi|927442679|ref|NP_001234001.2|/0/mitochondrial malate dehydrogenase [Solanum lycopersicum]
Solyc02g077710.1.1	Solyc02g077710.1.1	403.4	384.52	497.45	392.23	evidence_code:10F0H1E1IEG genomic_reference:SL2.40ch02 gene_region:37172109-37173137 transcript_region:SL2.40ch02:37172109..37173137+ functional_description:"E6-2 protein kinase (AHRD V1 *-*- B6E139_GOSHI)"	-	-	-	-	gi|460374235|ref|XP_004232917.1|/1.38796e-109/PREDICTED: homeobox protein 2-like [Solanum lycopersicum]
Solyc02g094400.2.1	Solyc02g094400.2.1	402.46	372.07	281.19	370.15	genomic_reference:SL2.40ch02 gene_region:49509646-49511664 transcript_region:SL2.40ch02:49509646..49511664+ go_terms:GO:0006629,GO:0006071 functional_description:"Glycerophosphodiester phosphodiesterase gde1 (AHRD V1 ***- B6JW52_SCHJY); contains Interpro domain(s) IPR004129 Glycerophosphoryl diester phosphodiesterase "	K18696|1|0.0|688|sot:102585312|glycerophosphodiester phosphodiesterase [EC:3.1.4.46]	-	GO:0008081//phosphoric diester hydrolase activity	GO:0019400	gi|460371863|ref|XP_004231754.1|/0/PREDICTED: glycerophosphodiester phosphodiesterase GDPD1, chloroplastic [Solanum lycopersicum]
Solyc05g053070.2.1	Solyc05g053070.2.1	401.41	604.51	412.2	550.27	genomic_reference:SL2.40ch05 gene_region:62354414-62355425 transcript_region:SL2.40ch05:62354414..62355425- functional_description:"Unknown Protein (AHRD V1)"	-	-	-	-	-
Solyc06g007210.2.1	Solyc06g007210.2.1	401.18	351.76	370.54	294.08	genomic_reference:SL2.40ch06 gene_region:1283196-1283608 transcript_region:SL2.40ch06:1283196..1283608- go_terms:GO:0005840 functional_description:"Unknown Protein (AHRD V1); contains Interpro domain(s) IPR007836 Ribosomal protein L41 "	-	-	-	-	-
Solyc07g042550.2.1	Solyc07g042550.2.1	401.06	318.05	385.68	292.91	genomic_reference:SL2.40ch07 gene_region:53300389-53305994 transcript_region:SL2.40ch07:53300389..53305994- go_terms:GO:0016157 functional_description:"Sucrose synthase (AHRD V1 **** O82691_SOLLC); contains Interpro domain(s) IPR012820 Sucrose synthase, plants and cyanobacteria IPR000368 Sucrose synthase "	K00695|1|0.0|1614|sly:543731|sucrose synthase [EC:2.4.1.13]	-	GO:0035251//UDP-glucosyltransferase activity	GO:0005984//disaccharide metabolic process	gi|927028793|ref|NP_001300841.1|/0/sucrose synthase [Solanum lycopersicum]
Solyc10g081030.1.1	Solyc10g081030.1.1	400.78	347.04	434.38	377.92	evidence_code:10F0H1E1IEG genomic_reference:SL2.40ch10 gene_region:61534917-61538284 transcript_region:SL2.40ch10:61534917..61538284+ go_terms:GO:0051082 functional_description:"Nascent polypeptide-associated complex alpha subunit-like protein (AHRD V1 ***- B6T903_MAIZE); contains Interpro domain(s) IPR016641 Nascent polypeptide-associated complex, alpha subunit "	K03626|1|2e-75|281|sly:101251235|nascent polypeptide-associated complex subunit alpha	-	-	-	gi|460407786|ref|XP_004249331.1|/1.1885e-74/PREDICTED: nascent polypeptide-associated complex subunit alpha-like protein 1 [Solanum lycopersicum]
Solyc04g077970.2.1	Solyc04g077970.2.1	400.33	390.46	387.38	362.06	genomic_reference:SL2.40ch04 gene_region:60430505-60435397 transcript_region:SL2.40ch04:60430505..60435397- go_terms:GO:0016208,GO:0003999 functional_description:"Adenine phosphoribosyltransferase-like (AHRD V1 **** Q2V997_SOLTU); contains Interpro domain(s) IPR005764 Adenine phosphoribosyl transferase "	K00759|1|5e-118|424|sot:102600759|adenine phosphoribosyltransferase [EC:2.4.2.7]	GO:0044424	GO:0016763//transferase activity, transferring pentosyl groups	GO:0043096	gi|970025065|ref|XP_015073845.1|/1.96501e-122/PREDICTED: adenine phosphoribosyltransferase 1-like [Solanum pennellii]
Solyc11g072240.1.1	Solyc11g072240.1.1	399.93	418.23	486.82	426.09	evidence_code:10F1H1E1IEG genomic_reference:SL2.40ch11 gene_region:52538666-52540732 transcript_region:SL2.40ch11:52538666..52540732- go_terms:GO:0005509 functional_description:"Calmodulin 2 (AHRD V1 ***- Q710C9_BRAOL); contains Interpro domain(s) IPR011992 EF-Hand type "	K02183|1|9e-81|298|sot:102599353|calmodulin	-	GO:0046872//metal ion binding	-	gi|971538318|ref|XP_006340365.2|/5.93746e-80/PREDICTED: calmodulin-like [Solanum tuberosum]
Solyc01g102910.2.1	Solyc01g102910.2.1	399.65	27.91	224.16	11.43	genomic_reference:SL2.40ch01 gene_region:83336031-83337112 transcript_region:SL2.40ch01:83336031..83337112+ go_terms:GO:0050162 functional_description:"Germin-like protein 4 (AHRD V1 ***- A8QK90_VITVI); contains Interpro domain(s) IPR014710 RmlC-like jelly roll fold "	K11426|1|4e-67|255|sly:101250545|SET and MYND domain-containing protein;K19476|3|3e-18|93.2|mdm:103418875|vacuolar protein sorting-associated protein IST1	-	-	-	gi|460369107|ref|XP_004230405.1|/3.24111e-129/PREDICTED: germin-like protein subfamily 1 member 14 [Solanum lycopersicum]
Solyc02g064730.2.1	Solyc02g064730.2.1	399.44	426.49	356.75	424.33	genomic_reference:SL2.40ch02 gene_region:30412691-30418734 transcript_region:SL2.40ch02:30412691..30418734- functional_description:"Expressed protein having alternate splicing products (AHRD V1 *--- Q75KB8_ORYSJ); contains Interpro domain(s) IPR015023 Protein of unknown function DUF1909 "	-	-	-	-	gi|460375315|ref|XP_004233452.1|/4.15701e-39/PREDICTED: uncharacterized protein At2g23090-like [Solanum lycopersicum]
Solyc08g013730.2.1	Solyc08g013730.2.1	397.67	546.17	396.74	461.71	genomic_reference:SL2.40ch08 gene_region:3092331-3096242 transcript_region:SL2.40ch08:3092331..3096242- go_terms:GO:0015250 functional_description:"Aquaporin (AHRD V1 ***- B3GK86_ARATH); contains Interpro domain(s) IPR000425 Major intrinsic protein "	K09874|1|2e-158|559|sly:101244210|aquaporin NIP	GO:0031224//intrinsic component of membrane	-	GO:0051234//establishment of localization	gi|565324206|ref|NP_001274288.1|/1.62689e-157/probable aquaporin NIP5-1-like [Solanum lycopersicum]
Solyc06g007180.2.1	Solyc06g007180.2.1	396.2	385.49	288.26	406.81	genomic_reference:SL2.40ch06 gene_region:1237837-1242525 transcript_region:SL2.40ch06:1237837..1242525- go_terms:GO:0004066,GO:0042803 functional_description:"Asparagine synthase (Glutamine-hydrolyzing) (AHRD V1 **** A9EDI4_9FLAO); contains Interpro domain(s) IPR006426 Asparagine synthase, glutamine-hydrolyzing "	K01953|1|0.0|1182|sly:543875|asparagine synthase (glutamine-hydrolysing) [EC:6.3.5.4]	-	-	-	gi|1000232056|ref|NP_001306778.1|/0/asparagine synthetase [Solanum lycopersicum]
Solyc01g097760.2.1	Solyc01g097760.2.1	395.79	356.98	415.75	358.46	genomic_reference:SL2.40ch01 gene_region:80235519-80237685 transcript_region:SL2.40ch01:80235519..80237685+ go_terms:GO:0003735 functional_description:"Ribosomal protein L7a (AHRD V1 ***- A8J567_CHLRE); contains Interpro domain(s) IPR001921 Ribosomal protein L7A "	K02936|1|3e-131|468|sly:101268144|large subunit ribosomal protein L7Ae	GO:0030529//intracellular ribonucleoprotein complex	-	GO:0022613//ribonucleoprotein complex biogenesis	gi|460368527|ref|XP_004230117.1|/2.12975e-130/PREDICTED: 60S ribosomal protein L7a-2-like [Solanum lycopersicum]
Solyc06g069860.2.1	Solyc06g069860.2.1	394.74	383.5	389.45	335.69	genomic_reference:SL2.40ch06 gene_region:39888894-39890746 transcript_region:SL2.40ch06:39888894..39890746+ go_terms:GO:0003735,GO:0005515 functional_description:"60S ribosomal protein L34 (AHRD V1 ***- B6UH15_MAIZE); contains Interpro domain(s) IPR008195 Ribosomal protein L34e "	K02915|1|4e-49|194|sot:102586304|large subunit ribosomal protein L34e	GO:0030529//intracellular ribonucleoprotein complex	GO:0005198//structural molecule activity	GO:0010467//gene expression	gi|565376584|ref|XP_006354783.1|/2.40239e-48/PREDICTED: 60S ribosomal protein L34 [Solanum tuberosum]
Solyc06g072490.2.1	Solyc06g072490.2.1	394.54	369.28	436.35	388.09	genomic_reference:SL2.40ch06 gene_region:41099889-41102697 transcript_region:SL2.40ch06:41099889..41102697+ go_terms:GO:0032183,GO:0003735 functional_description:"40S ribosomal protein S1 (AHRD V1 ***- RS3A_LACBS); contains Interpro domain(s) IPR001593 Ribosomal protein S3Ae "	K02984|1|6e-122|437|sot:102577534|small subunit ribosomal protein S3Ae	GO:0030529//intracellular ribonucleoprotein complex	GO:0005198//structural molecule activity	GO:0010467//gene expression	gi|568215180|ref|NP_001275123.1|/4.4407e-121/cyc07-like protein [Solanum tuberosum]
Solyc12g005330.1.1	Solyc12g005330.1.1	393.93	390.29	426.09	384.48	evidence_code:10F1H1E1IEG genomic_reference:SL2.40ch12 gene_region:208843-210348 transcript_region:SL2.40ch12:208843..210348+ go_terms:GO:0005840 functional_description:"50S ribosomal protein L2 (AHRD V1 ***- RL2_EDWI9); contains Interpro domain(s) IPR002171 Ribosomal protein L2 "	K02938|1|1e-140|499|sot:102583499|large subunit ribosomal protein L8e	GO:0030529//intracellular ribonucleoprotein complex	GO:0005198//structural molecule activity	GO:0010467//gene expression	gi|565395769|ref|XP_006363509.1|/8.21332e-140/PREDICTED: 60S ribosomal protein L8-like [Solanum tuberosum]
Solyc06g050120.2.1	Solyc06g050120.2.1	392.14	376.72	388.23	382.07	genomic_reference:SL2.40ch06 gene_region:28971861-28974038 transcript_region:SL2.40ch06:28971861..28974038+ go_terms:GO:0003735 functional_description:"Ribosomal protein L7a (AHRD V1 ***- A8J567_CHLRE); contains Interpro domain(s) IPR001921 Ribosomal protein L7A "	K02936|1|1e-132|473|sly:101256978|large subunit ribosomal protein L7Ae	GO:0030529//intracellular ribonucleoprotein complex	-	GO:0022613//ribonucleoprotein complex biogenesis	gi|460390502|ref|XP_004240870.1|/7.70726e-132/PREDICTED: 60S ribosomal protein L7a-1-like [Solanum lycopersicum]
Solyc10g086020.1.1	Solyc10g086020.1.1	391.79	381.14	426.93	386.87	evidence_code:10F1H1E1IEG genomic_reference:SL2.40ch10 gene_region:64331344-64333142 transcript_region:SL2.40ch10:64331344..64333142- go_terms:GO:0005840,GO:0015935 functional_description:"30S ribosomal protein S12 (AHRD V1 ***- RS12_MYCPU); contains Interpro domain(s) IPR005680 Ribosomal protein S23, eukaryotic/archaeal "	K02973|1|6e-78|288|sot:102577739|small subunit ribosomal protein S23e	GO:0030529//intracellular ribonucleoprotein complex	GO:0005198//structural molecule activity	GO:0010467//gene expression	gi|568215572|ref|NP_001274976.1|/4.66766e-77/uncharacterized protein LOC102577739 [Solanum tuberosum]
Solyc08g014000.2.1	Solyc08g014000.2.1	390.82	199.38	236.55	106.52	genomic_reference:SL2.40ch08 gene_region:3416213-3422793 transcript_region:SL2.40ch08:3416213..3422793- go_terms:GO:0016165 functional_description:"Lipoxygenase (AHRD V1 **** Q43190_SOLTU); contains Interpro domain(s) IPR001246 Lipoxygenase, plant "	K15718|1|0.0|1674|sly:543994|linoleate 9S-lipoxygenase [EC:1.13.11.58]	GO:0044424	GO:0046914//transition metal ion binding;GO:0016702//oxidoreductase activity, acting on single donors with incorporation of molecular oxygen, incorporation of two atoms of oxygen	GO:0006633//fatty acid biosynthetic process	gi|350539986|ref|NP_001234856.1|/0/linoleate 9S-lipoxygenase A [Solanum lycopersicum]
Solyc00g174340.1.1	Solyc00g174340.1.1	389.77	56.14	267.72	44.04	evidence_code:10F1H1E1IEG genomic_reference:SL2.40ch00 gene_region:18121213-18121692 transcript_region:SL2.40ch00:18121213..18121692- go_terms:GO:0005515 functional_description:"Pathogenesis-related protein 1b (AHRD V1 ***- Q941G6_SOLTU); contains Interpro domain(s) IPR018244 Allergen V5/Tpx-1 related, conserved site "	K13449|1|6e-95|345|sly:544123|pathogenesis-related protein 1	-	-	GO:0006952//defense response;GO:0001906//cell killing	gi|350537861|ref|NP_001234314.1|/3.53641e-94/pathogenesis-related leaf protein 6 precursor [Solanum lycopersicum]
Solyc06g075190.1.1	Solyc06g075190.1.1	387.46	424.63	387.01	355.25	evidence_code:10F0H0E0IEG genomic_reference:SL2.40ch06 gene_region:43056877-43057164 transcript_region:SL2.40ch06:43056877..43057164+ functional_description:"Unknown Protein (AHRD V1)"	K07442|1|1e-07|55.1|aly:ARALYDRAFT_325929|tRNA (adenine57-N1/adenine58-N1)-methyltransferase [EC:2.1.1.219 2.1.1.220]	-	-	-	gi|460391324|ref|XP_004241273.1|/3.31756e-38/PREDICTED: uncharacterized protein LOC101262017 [Solanum lycopersicum]
Solyc04g049330.2.1	Solyc04g049330.2.1	386.11	393.35	345.09	345.86	genomic_reference:SL2.40ch04 gene_region:40646720-40649557 transcript_region:SL2.40ch04:40646720..40649557+ go_terms:GO:0046933 functional_description:"V-type proton ATPase subunit G 1 (AHRD V1 ***- VATG1_TOBAC); contains Interpro domain(s) IPR005124 Vacuolar (H+)-ATPase G subunit "	K02152|1|2e-41|169|sot:102589825|V-type H+-transporting ATPase subunit G	GO:0005774//vacuolar membrane	GO:0022857//transmembrane transporter activity	GO:0006818//hydrogen transport	gi|568214838|ref|NP_001275137.1|/1.67639e-40/V-type proton ATPase subunit G 1-like [Solanum tuberosum]
Solyc05g050890.1.1	Solyc05g050890.1.1	385.53	275.11	412.5	266.61	evidence_code:10F0H1E0IEG genomic_reference:SL2.40ch05 gene_region:60264712-60265198 transcript_region:SL2.40ch05:60264712..60265198+ go_terms:GO:0004601,GO:0005515 functional_description:"Peroxidase (AHRD V1 **** Q4W2V4_PICAB); contains Interpro domain(s) IPR000823 Plant peroxidase "	K00430|1|7e-71|265|sly:101264631|peroxidase [EC:1.11.1.7]	-	-	-	gi|460389236|ref|XP_004240264.1|/5.51345e-70/PREDICTED: cationic peroxidase 1-like [Solanum lycopersicum]
Solyc06g082870.2.1	Solyc06g082870.2.1	384.31	353.52	444.81	401.3	genomic_reference:SL2.40ch06 gene_region:44805209-44808923 transcript_region:SL2.40ch06:44805209..44808923+ go_terms:GO:0005840 functional_description:"60S ribosomal protein L5-1 (AHRD V1 ***- B6THG9_MAIZE); contains Interpro domain(s) IPR005485 Ribosomal protein L5, eukaryotic "	K02932|1|1e-139|496|sly:101262823|large subunit ribosomal protein L5e	GO:0030529//intracellular ribonucleoprotein complex	GO:0019843//rRNA binding;GO:0005198//structural molecule activity	GO:0010467//gene expression	gi|460393718|ref|XP_004242456.1|/1.05273e-138/PREDICTED: 60S ribosomal protein L5 [Solanum lycopersicum]
Solyc12g010350.1.1	Solyc12g010350.1.1	384.04	316.6	342.06	298.39	evidence_code:10F0H0E1IEG genomic_reference:SL2.40ch12 gene_region:3407686-3408755 transcript_region:SL2.40ch12:3407686..3408755+ go_terms:GO:0005840 functional_description:"60S ribosomal protein L39 (AHRD V1 ***- D3GC11_9ROSI); contains Interpro domain(s) IPR000077 Ribosomal protein L39e "	K02924|1|7e-25|112|sot:102586829|large subunit ribosomal protein L39e	-	-	-	gi|296084598|emb|CBI25619.3|/1.5873e-24/unnamed protein product [Vitis vinifera]
Solyc11g068420.1.1	Solyc11g068420.1.1	382.51	350.48	442.36	385.1	evidence_code:10F1H1E1IEG genomic_reference:SL2.40ch11 gene_region:50230558-50232833 transcript_region:SL2.40ch11:50230558..50232833+ go_terms:GO:0032183,GO:0003735 functional_description:"Ribosomal protein (AHRD V1 ***- Q6ER67_ORYSJ); contains Interpro domain(s) IPR002143 Ribosomal protein L1 "	K02865|1|2e-107|388|sly:101258620|large subunit ribosomal protein L10Ae	-	-	-	gi|460411305|ref|XP_004251053.1|/1.4026e-106/PREDICTED: 60S ribosomal protein L10a-1-like [Solanum lycopersicum]
Solyc01g103540.2.1	Solyc01g103540.2.1	381.32	471.06	328.45	475.55	genomic_reference:SL2.40ch01 gene_region:83887917-83893923 transcript_region:SL2.40ch01:83887917..83893923+ functional_description:"YTH domain family 2 (Predicted) (AHRD V1 *-*- B2GUU1_RAT); contains Interpro domain(s) IPR007275 YT521-B-like protein "	K14404|1|2e-09|65.1|cmo:103498632|cleavage and polyadenylation specificity factor subunit 4	-	-	-	gi|723663823|ref|XP_010314509.1|/0/PREDICTED: YTH domain-containing family protein 1 isoform X3 [Solanum lycopersicum]
Solyc01g006160.2.1	Solyc01g006160.2.1	381.26	375.92	381.16	372.28	genomic_reference:SL2.40ch01 gene_region:805777-808340 transcript_region:SL2.40ch01:805777..808340- functional_description:"Unknown Protein (AHRD V1)"	K02942|1|2e-30|132|sly:101249479|large subunit ribosomal protein LP1	-	-	-	gi|723655873|ref|XP_010316100.1|/1.35213e-29/PREDICTED: 60S acidic ribosomal protein P1 [Solanum lycopersicum]
Solyc02g079750.2.1	Solyc02g079750.2.1	380.92	278.52	337.51	249.23	genomic_reference:SL2.40ch02 gene_region:38774685-38777292 transcript_region:SL2.40ch02:38774685..38777292+ go_terms:GO:0042802 functional_description:"Flavoprotein wrbA (AHRD V1 ***- B6U724_MAIZE); contains Interpro domain(s) IPR010089 Flavoprotein WrbA "	K03809|1|4e-87|321|cit:102619203|NAD(P)H dehydrogenase (quinone) [EC:1.6.5.2]	-	GO:0000166//nucleotide binding;GO:0003824//catalytic activity	-	gi|970005188|ref|XP_015063427.1|/6.85048e-89/PREDICTED: probable NAD(P)H dehydrogenase (quinone) FQR1-like 1 [Solanum pennellii]
Solyc09g072870.2.1	Solyc09g072870.2.1	380.34	382.39	389.21	382.71	genomic_reference:SL2.40ch09 gene_region:61047868-61049729 transcript_region:SL2.40ch09:61047868..61049729- go_terms:GO:0003735,GO:0005515 functional_description:"50S ribosomal protein L14 (AHRD V1 ***- RL14_DEHE1); contains Interpro domain(s) IPR000218 Ribosomal protein L14b/L23e "	K02894|1|5e-76|284|bdi:100826448|large subunit ribosomal protein L23e	GO:0030529//intracellular ribonucleoprotein complex	GO:0005198//structural molecule activity	GO:0010467//gene expression	gi|629094248|gb|KCW60243.1|/6.61697e-76/hypothetical protein EUGRSUZ_H02959 [Eucalyptus grandis]
Solyc05g054810.2.1	Solyc05g054810.2.1	379.95	353.81	440.4	401.67	genomic_reference:SL2.40ch05 gene_region:63775298-63777437 transcript_region:SL2.40ch05:63775298..63777437+ go_terms:GO:0003735 functional_description:"60S ribosomal protein L35 (AHRD V1 ***- D7M7V2_ARALY); contains Interpro domain(s) IPR001854 Ribosomal protein L29 "	K02918|1|2e-61|235|sot:102598040|large subunit ribosomal protein L35e	GO:0030529//intracellular ribonucleoprotein complex	GO:0005198//structural molecule activity	GO:0010467//gene expression	gi|460388216|ref|XP_004239765.1|/1.47436e-60/PREDICTED: 60S ribosomal protein L35 [Solanum lycopersicum]
Solyc09g066430.2.1	Solyc09g066430.2.1	379.51	326.91	425.13	337.27	genomic_reference:SL2.40ch09 gene_region:60447742-60449945 transcript_region:SL2.40ch09:60447742..60449945+ go_terms:GO:0003735,GO:0003723 functional_description:"60S ribosomal protein L14 (AHRD V1 ***- D7MEJ2_ARALY); contains Interpro domain(s) IPR002784 Ribosomal protein L14 "	K02875|1|3e-54|211|sot:102593585|large subunit ribosomal protein L14e	GO:0030529//intracellular ribonucleoprotein complex	GO:0005198//structural molecule activity	GO:0010467//gene expression	gi|565370083|ref|XP_006351658.1|/2.22748e-53/PREDICTED: probable 60S ribosomal protein L14 [Solanum tuberosum]
Solyc04g076850.2.1	Solyc04g076850.2.1	379.24	361.46	452.89	390.3	genomic_reference:SL2.40ch04 gene_region:59354651-59358834 transcript_region:SL2.40ch04:59354651..59358834+ go_terms:GO:0003700 functional_description:"Auxin responsive protein (AHRD V1 *-*- D9IQE6_CATRO); contains Interpro domain(s) IPR003311 AUX/IAA protein "	K14484|1|0.0|698|sly:543750|auxin-responsive protein IAA	GO:0043231//intracellular membrane-bounded organelle	GO:0005515//protein binding	GO:0009755//hormone-mediated signaling pathway	gi|927028785|ref|NP_001265888.2|/0/auxin-responsive protein (Aux/IAA) [Solanum lycopersicum]
Solyc03g080180.2.1	Solyc03g080180.2.1	376.92	365.81	388.01	315.71	genomic_reference:SL2.40ch03 gene_region:45613423-45617312 transcript_region:SL2.40ch03:45613423..45617312+ go_terms:GO:0017096 functional_description:"O-methyltransferase (AHRD V1 **** Q9LWB8_9ROSI); contains Interpro domain(s) IPR016461 O-methyltransferase, COMT, eukaryota "	K13066|1|0.0|724|sly:101251452|caffeic acid 3-O-methyltransferase [EC:2.1.1.68]	-	GO:0005515//protein binding;GO:0008171//O-methyltransferase activity	GO:0006730//one-carbon metabolic process;GO:0009699//phenylpropanoid biosynthetic process	gi|460378539|ref|XP_004235028.1|/0/PREDICTED: caffeic acid 3-O-methyltransferase [Solanum lycopersicum]
Solyc11g066060.1.1	Solyc11g066060.1.1	376.81	361.7	451.5	427.21	evidence_code:10F0H1E1IEG genomic_reference:SL2.40ch11 gene_region:48824058-48826931 transcript_region:SL2.40ch11:48824058..48826931+ go_terms:GO:0005524 functional_description:"heat shock protein (AHRD V1 ***- B2D2G5_CAPSN); contains Interpro domain(s) IPR013126 Heat shock protein 70 "	K03283|1|0.0|1145|sly:101254866|heat shock 70kDa protein 1/8;K06758|1|0.0|1145|sly:101254866|L1 cell adhesion molecule like protein	-	GO:0032559	GO:0050896//response to stimulus	gi|460411111|ref|XP_004250958.1|/0/PREDICTED: heat shock cognate 70 kDa protein 2-like [Solanum lycopersicum]
Solyc11g007200.1.1	Solyc11g007200.1.1	376.74	363.95	401.59	409.26	evidence_code:10F1H1E1IEG genomic_reference:SL2.40ch11 gene_region:1621986-1623966 transcript_region:SL2.40ch11:1621986..1623966+ go_terms:GO:0030001 functional_description:"Copper chaperone (AHRD V1 *-*- D3GC04_9ROSI); contains Interpro domain(s) IPR006121 Heavy metal transport/detoxification protein "	K07213|1|5e-32|136|sly:101247578|copper chaperone	GO:0009536//plastid	GO:0005507//copper ion binding	GO:0006979//response to oxidative stress;GO:0032502//developmental process;GO:0030003//cellular cation homeostasis;GO:0006970//response to osmotic stress;GO:0034755//iron ion transmembrane transport	gi|460409110|ref|XP_004249983.1|/3.84993e-31/PREDICTED: copper transport protein CCH-like [Solanum lycopersicum]
Solyc06g007220.2.1	Solyc06g007220.2.1	376.12	324.96	371.45	314.64	genomic_reference:SL2.40ch06 gene_region:1286252-1286753 transcript_region:SL2.40ch06:1286252..1286753- go_terms:GO:0005840 functional_description:"Unknown Protein (AHRD V1); contains Interpro domain(s) IPR007836 Ribosomal protein L41 "	-	-	-	-	-
Solyc03g119360.2.1	Solyc03g119360.2.1	376.05	321.24	441.83	369.03	genomic_reference:SL2.40ch03 gene_region:62044635-62047323 transcript_region:SL2.40ch03:62044635..62047323- go_terms:GO:0032183,GO:0003735 functional_description:"40S ribosomal protein S7-like protein (AHRD V1 ***- Q3HRX6_SOLTU); contains Interpro domain(s) IPR000554 Ribosomal protein S7e "	K02993|1|5e-103|374|sot:102589285|small subunit ribosomal protein S7e	GO:0030529//intracellular ribonucleoprotein complex	GO:0005198//structural molecule activity	GO:0010467//gene expression	gi|698474253|ref|XP_009784650.1|/1.28045e-109/PREDICTED: 40S ribosomal protein S7-like [Nicotiana sylvestris]
Solyc09g007900.2.1	Solyc09g007900.2.1	374.68	496.42	274	392.31	genomic_reference:SL2.40ch09 gene_region:1419041-1422226 transcript_region:SL2.40ch09:1419041..1422226- go_terms:GO:0004397,GO:0045548 functional_description:"Phenylalanine ammonia-lyase (AHRD V1 **** B5LAW0_CAPAN); contains Interpro domain(s) IPR005922 Phenylalanine ammonia-lyase "	K10775|1|0.0|1417|sly:101243631|phenylalanine ammonia-lyase [EC:4.3.1.24]	GO:0044424	GO:0016840	GO:0006558//L-phenylalanine metabolic process	gi|460402295|ref|XP_004246649.1|/0/PREDICTED: phenylalanine ammonia-lyase-like isoform X1 [Solanum lycopersicum]
Solyc02g080530.2.1	Solyc02g080530.2.1	374.02	572.29	326.81	406.41	genomic_reference:SL2.40ch02 gene_region:39317455-39319147 transcript_region:SL2.40ch02:39317455..39319147- go_terms:GO:0004601,GO:0005515 functional_description:"Peroxidase (AHRD V1 **** C7DYB2_9ERIC); contains Interpro domain(s) IPR002016 Haem peroxidase, plant/fungal/bacterial "	K00430|1|3e-180|632|sly:101253648|peroxidase [EC:1.11.1.7]	-	GO:0005506//iron ion binding;GO:0003824//catalytic activity;GO:0016209//antioxidant activity	GO:0008152//metabolic process;GO:0006950//response to stress	gi|460373822|ref|XP_004232712.1|/1.94053e-179/PREDICTED: peroxidase 42-like [Solanum lycopersicum]
Solyc10g077010.1.1	Solyc10g077010.1.1	374.02	330.2	401.66	384.27	evidence_code:10F1H1E1IEG genomic_reference:SL2.40ch10 gene_region:59260504-59262472 transcript_region:SL2.40ch10:59260504..59262472+ go_terms:GO:0005509 functional_description:"Calmodulin 2 (AHRD V1 ***- Q710C9_BRAOL); contains Interpro domain(s) IPR011992 EF-Hand type "	K02183|1|9e-81|298|sot:102599353|calmodulin	-	GO:0046872//metal ion binding	-	gi|971538318|ref|XP_006340365.2|/5.93746e-80/PREDICTED: calmodulin-like [Solanum tuberosum]
Solyc12g035130.1.1	Solyc12g035130.1.1	373.05	484.47	294.66	462.79	evidence_code:10F0H1E1IEG genomic_reference:SL2.40ch12 gene_region:23233712-23239726 transcript_region:SL2.40ch12:23233712..23239726+ go_terms:GO:0008026,GO:0005515,GO:0005524 functional_description:"ATP dependent RNA helicase (AHRD V1 ***- B3LNW9_YEAS1); contains Interpro domain(s) IPR011545 DNA/RNA helicase, DEAD/DEAH box type, N-terminal "	K12823|1|0.0|1111|sly:101248651|ATP-dependent RNA helicase DDX5/DBP2 [EC:3.6.4.13]	-	GO:0003676//nucleic acid binding;GO:0032559;GO:0042623//ATPase activity, coupled	-	gi|460413678|ref|XP_004252209.1|/0/PREDICTED: ATP-dependent RNA helicase-like protein DB10 [Solanum lycopersicum]
Solyc09g010100.2.1	Solyc09g010100.2.1	369.48	367.88	388.12	367.28	genomic_reference:SL2.40ch09 gene_region:3488735-3491402 transcript_region:SL2.40ch09:3488735..3491402- go_terms:GO:0003735,GO:0048027 functional_description:"30S ribosomal protein S11 (AHRD V1 ***- RS11_CAUSK); contains Interpro domain(s) IPR018102 Ribosomal S11, conserved site "	K02955|1|8e-64|244|sly:101256436|small subunit ribosomal protein S14e	GO:0030529//intracellular ribonucleoprotein complex	GO:0005198//structural molecule activity	GO:0010467//gene expression	gi|460401974|ref|XP_004246490.1|/5.57102e-63/PREDICTED: 40S ribosomal protein S14-2-like [Solanum lycopersicum]
Solyc01g111300.2.1	Solyc01g111300.2.1	367.74	327.65	369.66	333.04	genomic_reference:SL2.40ch01 gene_region:89348859-89349828 transcript_region:SL2.40ch01:89348859..89349828- go_terms:GO:0003729,GO:0003697,GO:0003690 functional_description:"Cold shock protein-1 (AHRD V1 *-*- Q8LPA7_WHEAT); contains Interpro domain(s) IPR002059 Cold-shock protein, DNA-binding "	K09250|1|9e-34|144|zma:101202717|cellular nucleic acid-binding protein;K18754|4|2e-29|130|pop:POPTR_0009s13460g|protein lin-28	-	-	-	gi|970003814|ref|XP_015062683.1|/9.40112e-40/PREDICTED: glycine-rich protein 2-like [Solanum pennellii]
Solyc04g026100.1.1	Solyc04g026100.1.1	366.69	316.47	406.31	325.62	evidence_code:10F1H1E1IEG genomic_reference:SL2.40ch04 gene_region:24590324-24590767 transcript_region:SL2.40ch04:24590324..24590767+ go_terms:GO:0032183,GO:0003723 functional_description:"30S ribosomal protein S9 (AHRD V1 ***- C5JX04_AJEDS); contains Interpro domain(s) IPR000754 Ribosomal protein S9 "	K02960|1|3e-79|293|sot:102601557|small subunit ribosomal protein S16e	GO:0030529//intracellular ribonucleoprotein complex	GO:0005198//structural molecule activity	GO:0010467//gene expression	gi|460383089|ref|XP_004237264.1|/1.9236e-78/PREDICTED: 40S ribosomal protein S16 [Solanum lycopersicum]
Solyc06g050440.2.1	Solyc06g050440.2.1	366.66	231.33	413.03	281.13	genomic_reference:SL2.40ch06 gene_region:29541578-29543891 transcript_region:SL2.40ch06:29541578..29543891- go_terms:GO:0005515 functional_description:"Peroxidase (AHRD V1 ***- Q9XIV9_TOBAC); contains Interpro domain(s) IPR002016 Haem peroxidase, plant/fungal/bacterial "	K00430|1|0.0|635|sly:101261825|peroxidase [EC:1.11.1.7]	-	-	-	gi|460390532|ref|XP_004240883.1|/1.20746e-180/PREDICTED: peroxidase P7-like [Solanum lycopersicum]
Solyc02g090840.2.1	Solyc02g090840.2.1	366.36	394.94	249.07	324.84	genomic_reference:SL2.40ch02 gene_region:46891264-46892524 transcript_region:SL2.40ch02:46891264..46892524- functional_description:"Os11g0282300 protein (Fragment) (AHRD V1 ***- Q0ITA9_ORYSJ); contains Interpro domain(s) IPR012881 Protein of unknown function DUF1685 "	-	-	-	-	gi|460372429|ref|XP_004232033.1|/8.89785e-77/PREDICTED: uncharacterized protein LOC101244139 [Solanum lycopersicum]
Solyc02g091880.2.1	Solyc02g091880.2.1	366.15	320.22	342.36	311	genomic_reference:SL2.40ch02 gene_region:47688583-47691682 transcript_region:SL2.40ch02:47688583..47691682+ go_terms:GO:0030234,GO:0004129 functional_description:"Cytochrome c oxidase subunit VIa family protein expressed (AHRD V1 **** Q7XZW4_ORYSJ); contains Interpro domain(s) IPR001349 Cytochrome c oxidase, subunit VIa "	K02266|1|3e-53|207|sly:101247875|cytochrome c oxidase subunit 6a	GO:0005746//mitochondrial respiratory chain	GO:0015002//heme-copper terminal oxidase activity	-	gi|460372281|ref|XP_004231959.1|/1.86922e-52/PREDICTED: cytochrome c oxidase subunit 6a, mitochondrial [Solanum lycopersicum]
Solyc08g077900.2.1	Solyc08g077900.2.1	365.67	355.85	171.16	304.35	genomic_reference:SL2.40ch08 gene_region:58971319-58974521 transcript_region:SL2.40ch08:58971319..58974521+ go_terms:GO:0005576 functional_description:"Expansin-like protein (AHRD V1 ***- Q0WRS3_ARATH); contains Interpro domain(s) IPR007112 Expansin 45, endoglucanase-like "	-	-	-	-	gi|460400603|ref|XP_004245823.1|/2.48757e-152/PREDICTED: expansin-like B1 [Solanum lycopersicum]
Solyc08g078870.1.1	Solyc08g078870.1.1	365.58	573.4	388.88	414.36	evidence_code:10F0H1E1IEG genomic_reference:SL2.40ch08 gene_region:59728469-59728909 transcript_region:SL2.40ch08:59728469..59728909+ go_terms:GO:0008289 functional_description:"Proline-rich protein (AHRD V1 **-- Q41125_PHAVU); contains Interpro domain(s) IPR013770 Plant lipid transfer protein and hydrophobic protein, helical "	K02883|1|6e-18|89.7|zma:103646289|large subunit ribosomal protein L18e;K11855|2|6e-15|79.7|bvg:104906049|ubiquitin carboxyl-terminal hydrolase 36/42 [EC:3.4.19.12]	-	-	-	gi|460400459|ref|XP_004245752.1|/2.22924e-42/PREDICTED: 14 kDa proline-rich protein DC2.15-like [Solanum lycopersicum]
Solyc01g110430.2.1	Solyc01g110430.2.1	365.57	400.45	405.3	501.39	genomic_reference:SL2.40ch01 gene_region:88907042-88909861 transcript_region:SL2.40ch01:88907042..88909861- functional_description:"Unknown Protein (AHRD V1)"	K01583|1|0.0|1167|sly:543960|arginine decarboxylase [EC:4.1.1.19]	-	GO:0016831//carboxy-lyase activity	GO:0006525//arginine metabolic process;GO:0006596//polyamine biosynthetic process	gi|808154184|ref|NP_001234649.2|/0/arginine decarboxylase [Solanum lycopersicum]
Solyc12g015880.1.1	Solyc12g015880.1.1	365.4	331.33	498.32	388.4	evidence_code:10F0H1E1IEG genomic_reference:SL2.40ch12 gene_region:5868004-5871038 transcript_region:SL2.40ch12:5868004..5871038- go_terms:GO:0005524,GO:0006950 functional_description:"Heat shock protein 90 (AHRD V1 ***- Q14TB1_TOBAC); contains Interpro domain(s) IPR019805 Heat shock protein Hsp90, conserved site IPR018249 EF-HAND 2 IPR001404 Heat shock protein Hsp90 "	K04079|1|0.0|1164|sly:543902|molecular chaperone HtpG	GO:0044424	GO:0005515//protein binding;GO:0032559	GO:0044267//cellular protein metabolic process;GO:0050896//response to stimulus	gi|350535174|ref|NP_001234436.1|/0/molecular chaperone Hsp90-1 [Solanum lycopersicum]
Solyc07g008720.2.1	Solyc07g008720.2.1	364.37	369.61	390.44	360.34	genomic_reference:SL2.40ch07 gene_region:3694316-3696017 transcript_region:SL2.40ch07:3694316..3696017+ go_terms:GO:0051082 functional_description:"Nascent polypeptide-associated complex subunit beta (AHRD V1 **-- B2W6E2_PYRTR); contains Interpro domain(s) IPR002715 Nascent polypeptide-associated complex NAC "	K01527|1|4e-56|218|sly:778344|nascent polypeptide-associated complex subunit beta	-	-	-	gi|83584406|gb|ABC24973.1|/2.46835e-55/BTF3-like transcription factor [Solanum lycopersicum]
Solyc07g043000.2.1	Solyc07g043000.2.1	363.92	308.26	515.15	346.45	genomic_reference:SL2.40ch07 gene_region:53867045-53868216 transcript_region:SL2.40ch07:53867045..53868216- functional_description:"Unknown Protein (AHRD V1)"	K02883|1|1e-09|63.2|zma:103646289|large subunit ribosomal protein L18e;K11855|2|1e-06|53.5|bvg:104906049|ubiquitin carboxyl-terminal hydrolase 36/42 [EC:3.4.19.12]	-	-	-	gi|970043274|ref|XP_015083035.1|/3.72643e-26/PREDICTED: 36.4 kDa proline-rich protein [Solanum pennellii]
Solyc05g023800.2.1	Solyc05g023800.2.1	363.74	355.56	387.15	362.51	genomic_reference:SL2.40ch05 gene_region:29353913-29357343 transcript_region:SL2.40ch05:29353913..29357343+ go_terms:GO:0003924 functional_description:"GTP-binding nuclear protein Ran-A1 (AHRD V1 **-- B3TM31_ELAGV); contains Interpro domain(s) IPR002041 Ran GTPase "	K07936|1|3e-127|455|sot:102577585|GTP-binding nuclear protein Ran	GO:0043231//intracellular membrane-bounded organelle	GO:0017111//nucleoside-triphosphatase activity;GO:0032561//guanyl ribonucleotide binding	GO:0023052//signaling;GO:0009207;GO:0051169//nuclear transport;GO:0015031//protein transport	gi|350539783|ref|NP_001234016.1|/1.90518e-126/GTP-binding nuclear protein Ran1 [Solanum lycopersicum]
Solyc05g055440.1.1	Solyc05g055440.1.1	362.74	418.87	303.16	327.68	evidence_code:10F1H1E1IEG genomic_reference:SL2.40ch05 gene_region:64237122-64237565 transcript_region:SL2.40ch05:64237122..64237565- go_terms:GO:0005515,GO:0003677 functional_description:"Histone H2B (AHRD V1 ***- Q2XPW1_SOLTU); contains Interpro domain(s) IPR000558 Histone H2B "	K11252|1|3e-44|177|sot:102589130|histone H2B	GO:0000785//chromatin;GO:0043231//intracellular membrane-bounded organelle	GO:0003676//nucleic acid binding	GO:0034728//nucleosome organization	gi|1000940412|ref|XP_002532620.2|/2.00917e-43/PREDICTED: probable histone H2B.3 [Ricinus communis]
Solyc10g006580.2.1	Solyc10g006580.2.1	361.87	320.95	352.56	319.1	genomic_reference:SL2.40ch10 gene_region:1125825-1127897 transcript_region:SL2.40ch10:1125825..1127897- go_terms:GO:0005840 functional_description:"50S ribosomal protein L2 (AHRD V1 ***- RL2_EDWI9); contains Interpro domain(s) IPR002171 Ribosomal protein L2 "	K02938|1|3e-138|492|sot:102584040|large subunit ribosomal protein L8e	GO:0030529//intracellular ribonucleoprotein complex	GO:0005198//structural molecule activity	GO:0010467//gene expression	gi|81074776|gb|ABB55374.1|/1.88833e-137/ribosomal protein L2-like [Solanum tuberosum]
Solyc11g073250.1.1	Solyc11g073250.1.1	361.57	364	348.57	366.14	evidence_code:10F1H1E1IEG genomic_reference:SL2.40ch11 gene_region:53355429-53355963 transcript_region:SL2.40ch11:53355429..53355963- go_terms:GO:0003684 functional_description:"Histone H2A (AHRD V1 ***- C6TMV8_SOYBN); contains Interpro domain(s) IPR002119 Histone H2A "	K11251|1|2e-43|174|sot:102590388|histone H2A	GO:0000785//chromatin;GO:0043231//intracellular membrane-bounded organelle	GO:0003676//nucleic acid binding	GO:0034728//nucleosome organization	gi|723746660|ref|XP_004251321.2|/1.29771e-42/PREDICTED: histone H2A isoform X2 [Solanum lycopersicum]
Solyc11g010390.1.1	Solyc11g010390.1.1	361.56	525.49	368.44	456.19	evidence_code:10F0H0E1IEG genomic_reference:SL2.40ch11 gene_region:3466235-3466654 transcript_region:SL2.40ch11:3466235..3466654- functional_description:"Unknown Protein (AHRD V1)"	-	-	-	-	-
Solyc08g007140.2.1	Solyc08g007140.2.1	361.38	309.24	352.53	305.35	genomic_reference:SL2.40ch08 gene_region:1705543-1708439 transcript_region:SL2.40ch08:1705543..1708439+ go_terms:GO:0003735,GO:0005515 functional_description:"60S ribosomal protein L37a (AHRD V1 ***- Q5GMM4_CAPCH); contains Interpro domain(s) IPR002674 Ribosomal protein L37ae "	K02921|1|5e-48|189|sot:102593964|large subunit ribosomal protein L37Ae	GO:0030529//intracellular ribonucleoprotein complex	GO:0005198//structural molecule activity	GO:0010467//gene expression	gi|641866750|gb|KDO85434.1|/2.93188e-47/hypothetical protein CISIN_1g045338mg [Citrus sinensis]
Solyc12g039120.1.1	Solyc12g039120.1.1	357.42	335.15	389.77	325.06	evidence_code:10F1H1E1IEG genomic_reference:SL2.40ch12 gene_region:37883272-37884761 transcript_region:SL2.40ch12:37883272..37884761- go_terms:GO:0005840 functional_description:"40S ribosomal protein S19-like (AHRD V1 ***- Q2VCJ6_SOLTU); contains Interpro domain(s) IPR001266 Ribosomal protein S19e "	K02966|1|6e-66|249|sot:102604160|small subunit ribosomal protein S19e	GO:0030529//intracellular ribonucleoprotein complex	GO:0005198//structural molecule activity	GO:0010467//gene expression	gi|460413795|ref|XP_004252264.1|/4.08429e-65/PREDICTED: 40S ribosomal protein S19-3 [Solanum lycopersicum]
Solyc02g069850.2.1	Solyc02g069850.2.1	357.28	368.99	358.63	344.05	genomic_reference:SL2.40ch02 gene_region:34251255-34253551 transcript_region:SL2.40ch02:34251255..34253551+ go_terms:GO:0003735 functional_description:"40S ribosomal protein S25-1 (AHRD V1 ***- B4FG22_MAIZE); contains Interpro domain(s) IPR004977 Ribosomal protein S25 "	K02975|1|1e-32|140|sot:102600827|small subunit ribosomal protein S25e	GO:0031090//organelle membrane;GO:0015935//small ribosomal subunit	-	GO:0010467//gene expression	gi|460374741|ref|XP_004233168.1|/7.65909e-32/PREDICTED: 40S ribosomal protein S25-2 [Solanum lycopersicum]
Solyc01g096290.2.1	Solyc01g096290.2.1	357.24	330.65	359.57	315.77	genomic_reference:SL2.40ch01 gene_region:79140943-79142950 transcript_region:SL2.40ch01:79140943..79142950+ go_terms:GO:0005515,GO:0031386 functional_description:"Ubiquitin (AHRD V1 ***- C0SFI2_PARBP); contains Interpro domain(s) IPR019956 Ubiquitin subgroup "	K02927|1|1e-68|259|tcc:TCM_015479|large subunit ribosomal protein L40e	GO:0043231//intracellular membrane-bounded organelle;GO:0030529//intracellular ribonucleoprotein complex	GO:0005198//structural molecule activity	GO:0010467//gene expression;GO:0032446//protein modification by small protein conjugation	gi|720049975|ref|XP_010271616.1|/8.5788e-68/PREDICTED: ubiquitin-60S ribosomal protein L40-like [Nelumbo nucifera]
Solyc01g108860.2.1	Solyc01g108860.2.1	356.7	569.77	354.61	467.57	genomic_reference:SL2.40ch01 gene_region:87770045-87771692 transcript_region:SL2.40ch01:87770045..87771692- go_terms:GO:0016491,GO:0055114 functional_description:"1-aminocyclopropane-1-carboxylate oxidase (AHRD V1 **-- ACCO_MUSAC); contains Interpro domain(s) IPR005123 Oxoglutarate and iron-dependent oxygenase "	K05278|1|5e-46|186|tcc:TCM_035063|flavonol synthase [EC:1.14.11.23];K06892|5|9e-46|185|crb:CARUB_v10016002mg|feruloyl-CoA ortho-hydroxylase [EC:1.14.11.-]	-	-	-	gi|460369967|ref|XP_004230828.1|/0/PREDICTED: 1-aminocyclopropane-1-carboxylate oxidase 5-like [Solanum lycopersicum]
Solyc03g096550.2.1	Solyc03g096550.2.1	356.5	262.8	300.72	199.27	genomic_reference:SL2.40ch03 gene_region:52149761-52150922 transcript_region:SL2.40ch03:52149761..52150922+ functional_description:"Wound/stress protein (AHRD V1 **-- Q672Q3_SOLLC); contains Interpro domain(s) IPR001024 Lipoxygenase, LH2 "	-	-	-	-	gi|970014781|ref|XP_015068389.1|/6.02926e-88/PREDICTED: lipoxygenase homology domain-containing protein 1-like [Solanum pennellii]
Solyc04g080850.2.1	Solyc04g080850.2.1	355.86	330.79	353.67	330.57	genomic_reference:SL2.40ch04 gene_region:62514114-62516376 transcript_region:SL2.40ch04:62514114..62516376- go_terms:GO:0045454 functional_description:"Thioredoxin (AHRD V1 ***- Q201Z4_9SOLN); contains Interpro domain(s) IPR015467 Thioredoxin, core "	K03671|1|9e-66|250|sly:101248480|thioredoxin 1	GO:0044424	GO:0015036//disulfide oxidoreductase activity	GO:0018904;GO:0051234//establishment of localization;GO:0006091//generation of precursor metabolites and energy;GO:0019725//cellular homeostasis	gi|460385228|ref|XP_004238306.1|/6.19755e-65/PREDICTED: thioredoxin H-type 1 [Solanum lycopersicum]
Solyc04g007760.2.1	Solyc04g007760.2.1	355.72	263.04	321.66	237.9	genomic_reference:SL2.40ch04 gene_region:1435905-1437368 transcript_region:SL2.40ch04:1435905..1437368+ go_terms:GO:0009607 functional_description:"Major latex-like protein (AHRD V1 **-- B5THI3_PANGI); contains Interpro domain(s) IPR000916 Bet v I allergen "	-	-	-	GO:0006950//response to stress	gi|460382582|ref|XP_004237018.1|/3.70122e-82/PREDICTED: kirola [Solanum lycopersicum]
Solyc10g007960.1.1	Solyc10g007960.1.1	355	111.42	257.01	67.05	evidence_code:10F1H1E1IEG genomic_reference:SL2.40ch10 gene_region:2121096-2122571 transcript_region:SL2.40ch10:2121096..2122571- go_terms:GO:0019825,GO:0009978 functional_description:"Allene oxide synthase (AHRD V1 **-* A0MAV5_SOYBN); contains Interpro domain(s) IPR001128 Cytochrome P450 "	K01723|1|0.0|961|sly:101247264|hydroperoxide dehydratase [EC:4.2.1.92]	-	GO:0016491//oxidoreductase activity;GO:0005506//iron ion binding;GO:0016836//hydro-lyase activity	-	gi|525314098|ref|NP_001265949.1|/0/allene oxide synthase [Solanum lycopersicum]
Solyc11g069090.1.1	Solyc11g069090.1.1	354.74	392.1	326.79	372.86	evidence_code:10F0H1E1IEG genomic_reference:SL2.40ch11 gene_region:50759436-50762771 transcript_region:SL2.40ch11:50759436..50762771+ go_terms:GO:0017111,GO:0016887 functional_description:"ATP-binding cassette protein (AHRD V1 ***- C0NDN3_AJECG); contains Interpro domain(s) IPR003439 ABC transporter-like "	K06185|1|0.0|1092|sly:101250771|ATP-binding cassette, subfamily F, member 2	-	GO:0017111//nucleoside-triphosphatase activity;GO:0032559	GO:0009207	gi|970062491|ref|XP_015058139.1|/0/PREDICTED: ABC transporter F family member 1 [Solanum pennellii]
Solyc05g007250.2.1	Solyc05g007250.2.1	354.72	331.25	409.84	340.5	genomic_reference:SL2.40ch05 gene_region:1920398-1922917 transcript_region:SL2.40ch05:1920398..1922917- go_terms:GO:0003735 functional_description:"Ribosomal protein (AHRD V1 ***- B3TM27_ELAGV); contains Interpro domain(s) IPR001912 Ribosomal protein S4 "	K02997|1|4e-99|361|sly:101261708|small subunit ribosomal protein S9e	GO:0030529//intracellular ribonucleoprotein complex	GO:0003723//RNA binding;GO:0005198//structural molecule activity	GO:0010467//gene expression	gi|460386193|ref|XP_004238784.1|/2.89746e-98/PREDICTED: 40S ribosomal protein S9-2 [Solanum lycopersicum]
Solyc07g064620.1.1	Solyc07g064620.1.1	354.55	344.43	330.8	448.76	evidence_code:10F1H1E1IEG genomic_reference:SL2.40ch07 gene_region:63909140-63909478 transcript_region:SL2.40ch07:63909140..63909478- go_terms:GO:0005515,GO:0003743 functional_description:"Translation initiation factor SUI1 (AHRD V1 **** A4QR10_MAGGR); contains Interpro domain(s) IPR005874 Eukaryotic translation initiation factor SUI1 "	K03113|1|3e-59|226|sly:101247541|translation initiation factor 1	-	GO:0008135//translation factor activity, RNA binding	GO:0006412//translation	gi|460397120|ref|XP_004244116.1|/2.17285e-58/PREDICTED: protein translation factor SUI1 homolog [Solanum lycopersicum]
Solyc05g052280.2.1	Solyc05g052280.2.1	352.91	252.79	372.72	254.31	genomic_reference:SL2.40ch05 gene_region:61706113-61709182 transcript_region:SL2.40ch05:61706113..61709182- go_terms:GO:0005515 functional_description:"Peroxidase (AHRD V1 ***- B9VRK9_CAPAN); contains Interpro domain(s) IPR002016 Haem peroxidase, plant/fungal/bacterial "	K00430|1|9e-175|613|sly:101264425|peroxidase [EC:1.11.1.7]	-	GO:0005506//iron ion binding;GO:0003824//catalytic activity;GO:0016209//antioxidant activity	GO:0008152//metabolic process;GO:0006950//response to stress	gi|460388619|ref|XP_004239964.1|/6.32887e-174/PREDICTED: peroxidase P7-like [Solanum lycopersicum]
Solyc10g083280.1.1	Solyc10g083280.1.1	352.54	334.22	387.24	360.9	evidence_code:10F0H1E1IEG genomic_reference:SL2.40ch10 gene_region:62430835-62433599 transcript_region:SL2.40ch10:62430835..62433599+ go_terms:GO:0005840 functional_description:"30S ribosomal protein S11 (AHRD V1 ***- RS11_CAUSK); contains Interpro domain(s) IPR018102 Ribosomal S11, conserved site "	K02955|1|2e-64|244|sly:101256436|small subunit ribosomal protein S14e	GO:0030529//intracellular ribonucleoprotein complex	GO:0005198//structural molecule activity	GO:0010467//gene expression	gi|460401974|ref|XP_004246490.1|/1.32415e-63/PREDICTED: 40S ribosomal protein S14-2-like [Solanum lycopersicum]
Solyc01g104170.2.1	Solyc01g104170.2.1	352.31	372.93	324.67	363.05	genomic_reference:SL2.40ch01 gene_region:84393496-84398307 transcript_region:SL2.40ch01:84393496..84398307- go_terms:GO:0008381 functional_description:"Ankyrin repeat domain-containing protein 2 (AHRD V1 ***- B6TNC0_MAIZE); contains Interpro domain(s) IPR002110 Ankyrin "	K12271|1|1e-12|75.5|egr:104418999|signal recognition particle 43 kDa protein	-	-	-	gi|460369292|ref|XP_004230497.1|/3.00076e-172/PREDICTED: ankyrin repeat domain-containing protein 2 [Solanum lycopersicum]
Solyc07g005730.2.1	Solyc07g005730.2.1	350.94	340.08	313.65	314.97	genomic_reference:SL2.40ch07 gene_region:597045-598278 transcript_region:SL2.40ch07:597045..598278+ go_terms:GO:0005515 functional_description:"Plasma membrane protein 3 (AHRD V1 **-- Q6BDB3_LEYCH); contains Interpro domain(s) IPR000612 Uncharacterised protein family UPF0057 "	-	-	-	-	gi|460394027|ref|XP_004242607.1|/1.81146e-34/PREDICTED: UPF0057 membrane protein At4g30660-like [Solanum lycopersicum]
Solyc01g103220.2.1	Solyc01g103220.2.1	350.66	303.27	336.14	326.03	genomic_reference:SL2.40ch01 gene_region:83625084-83629542 transcript_region:SL2.40ch01:83625084..83629542+ go_terms:GO:0020037 functional_description:"Cytochrome c (AHRD V1 ***- B6SKR4_MAIZE); contains Interpro domain(s) IPR002327 Cytochrome c, class IA/ IB "	K08738|1|6e-62|237|sly:101261271|cytochrome c	GO:0043231//intracellular membrane-bounded organelle;GO:0044425	GO:0005506//iron ion binding	GO:0051234//establishment of localization;GO:0006091//generation of precursor metabolites and energy	gi|460369158|ref|XP_004230430.1|/3.96555e-61/PREDICTED: cytochrome c [Solanum lycopersicum]
Solyc07g044840.2.1	Solyc07g044840.2.1	350.04	342.69	399.92	360.51	genomic_reference:SL2.40ch07 gene_region:55217173-55222925 transcript_region:SL2.40ch07:55217173..55222925+ go_terms:GO:0008830,GO:0004619 functional_description:"2 3-bisphosphoglycerate-independent phosphoglycerate mutase (AHRD V1 **** B9S1V6_RICCO); contains Interpro domain(s) IPR005995 Phosphoglycerate mutase, 2,3-bisphosphoglycerate-independent "	K15633|1|0.0|1095|sly:101248497|2,3-bisphosphoglycerate-independent phosphoglycerate mutase [EC:5.4.2.12]	GO:0044424	GO:0046914//transition metal ion binding;GO:0016868//intramolecular transferase activity, phosphotransferases	GO:0050896//response to stimulus;GO:0006007//glucose catabolic process	gi|460396104|ref|XP_004243619.1|/0/PREDICTED: 2,3-bisphosphoglycerate-independent phosphoglycerate mutase [Solanum lycopersicum]
Solyc11g072450.1.1	Solyc11g072450.1.1	348.82	356.7	398.13	365.1	evidence_code:10F1H1E1IEG genomic_reference:SL2.40ch11 gene_region:52705683-52710449 transcript_region:SL2.40ch11:52705683..52710449- go_terms:GO:0000276 functional_description:"Mitochondrial F0 ATP synthase D chain (AHRD V1 ***- B3TLP5_ELAGV); contains Interpro domain(s) IPR008689 ATPase, F0 complex, subunit D, mitochondrial "	K02138|1|5e-93|339|sly:101248453|F-type H+-transporting ATPase subunit d	GO:0005753//mitochondrial proton-transporting ATP synthase complex	GO:0015077//monovalent inorganic cation transmembrane transporter activity;GO:0003824//catalytic activity	GO:0006754//ATP biosynthetic process	gi|460411739|ref|XP_004251263.1|/3.04313e-92/PREDICTED: ATP synthase subunit d, mitochondrial-like [Solanum lycopersicum]
Solyc06g065180.2.1	Solyc06g065180.2.1	347.94	306.84	341.75	315.08	genomic_reference:SL2.40ch06 gene_region:37028954-37032350 transcript_region:SL2.40ch06:37028954..37032350+ functional_description:"SLL1 protein (AHRD V1 ***- A5X2S6_9ERIC)"	-	-	-	-	gi|460392471|ref|XP_004241839.1|/2.20712e-44/PREDICTED: uncharacterized protein LOC101255306 [Solanum lycopersicum]
Solyc06g005940.2.1	Solyc06g005940.2.1	346.18	261.14	343.67	256.63	genomic_reference:SL2.40ch06 gene_region:921114-925482 transcript_region:SL2.40ch06:921114..925482- go_terms:GO:0003756,GO:0005515 functional_description:"Protein disulfide isomerase (AHRD V1 **** Q6IV17_IPOBA); contains Interpro domain(s) IPR005792 Protein disulphide isomerase "	K09580|1|0.0|805|sly:101262921|protein disulfide-isomerase A1 [EC:5.3.4.1]	-	GO:0003824//catalytic activity	-	gi|460389504|ref|XP_004240392.1|/0/PREDICTED: protein disulfide-isomerase-like [Solanum lycopersicum]
Solyc02g063070.2.1	Solyc02g063070.2.1	345.75	335.09	355.73	347.61	genomic_reference:SL2.40ch02 gene_region:29692418-29699297 transcript_region:SL2.40ch02:29692418..29699297- go_terms:GO:0050815 functional_description:"14-3-3 protein beta/alpha-1 (AHRD V1 **-- 143B1_DANRE); contains Interpro domain(s) IPR000308 14-3-3 protein "	K06630|1|3e-138|491|sly:543791|14-3-3 protein epsilon	-	GO:0005515//protein binding	-	gi|350536755|ref|NP_001234007.1|/2.45649e-137/14-3-3 protein 4 [Solanum lycopersicum]
Solyc04g058150.2.1	Solyc04g058150.2.1	345.61	420.4	467.04	404.15	genomic_reference:SL2.40ch04 gene_region:54393566-54394446 transcript_region:SL2.40ch04:54393566..54394446+ go_terms:GO:0046872 functional_description:"Type 2 metallothionein (AHRD V1 ***- B3VKV5_SOLNI); contains Interpro domain(s) IPR000347 Plant metallothionein, family 15 "	-	-	GO:0043169//cation binding	-	gi|350535703|ref|NP_001234720.1|/1.9032e-23/metallothionein-like protein type 2 A [Solanum lycopersicum]
Solyc01g006900.2.1	Solyc01g006900.2.1	344.9	341.27	323.7	315.43	genomic_reference:SL2.40ch01 gene_region:1473003-1478670 transcript_region:SL2.40ch01:1473003..1478670- functional_description:"Phosphatidylglycerol/phosphatidylinositol transfer protein (AHRD V1 -**- C5M4H0_CANTT); contains Interpro domain(s) IPR003172 MD-2-related lipid-recognition "	-	-	-	-	gi|723655646|ref|XP_004228716.2|/1.42056e-74/PREDICTED: putative phosphatidylglycerol/phosphatidylinositol transfer protein DDB_G0282179 [Solanum lycopersicum]
Solyc08g006730.1.1	Solyc08g006730.1.1	344.52	318.42	317.32	303.08	evidence_code:10F0H1E0IEG genomic_reference:SL2.40ch08 gene_region:1285638-1286318 transcript_region:SL2.40ch08:1285638..1286318+ go_terms:GO:0008152 functional_description:"N-acetyltransferase (AHRD V1 ***- B6SUK9_MAIZE); contains Interpro domain(s) IPR000182 GCN5-related N-acetyltransferase "	-	GO:0044424	GO:0016407//acetyltransferase activity	-	gi|460397929|ref|XP_004244517.1|/8.51192e-121/PREDICTED: tyramine N-feruloyltransferase 4/11-like [Solanum lycopersicum]
Solyc01g096590.2.1	Solyc01g096590.2.1	342.06	283.22	371.18	289.03	genomic_reference:SL2.40ch01 gene_region:79418198-79420477 transcript_region:SL2.40ch01:79418198..79420477- go_terms:GO:0005840,GO:0015935 functional_description:"30S ribosomal protein S10 (AHRD V1 ***- RS10_CAMFF); contains Interpro domain(s) IPR005729 Ribosomal protein S10, eukaryotic/archaeal "	K02969|1|2e-64|245|sly:101245205|small subunit ribosomal protein S20e	GO:0030529//intracellular ribonucleoprotein complex	GO:0003676//nucleic acid binding;GO:0005198//structural molecule activity	GO:0010467//gene expression	gi|460368376|ref|XP_004230043.1|/1.48471e-63/PREDICTED: 40S ribosomal protein S20-2 [Solanum lycopersicum]
Solyc07g007600.2.1	Solyc07g007600.2.1	341.31	392.23	286.35	349.4	genomic_reference:SL2.40ch07 gene_region:2247006-2251786 transcript_region:SL2.40ch07:2247006..2251786- go_terms:GO:0009678 functional_description:"Pyrophosphate-energized proton pump (AHRD V1 ***- B0SRX3_LEPBP); contains Interpro domain(s) IPR004131 Inorganic H+ pyrophosphatase "	K01507|1|0.0|1437|sly:543761|inorganic pyrophosphatase [EC:3.6.1.1]	GO:0016021//integral component of membrane	GO:0046872//metal ion binding;GO:0015405;GO:0016462//pyrophosphatase activity	GO:0006818//hydrogen transport	gi|807066294|ref|NP_001265905.2|/0/vacuolar-type H+-pyrophosphatase [Solanum lycopersicum]
Solyc08g067100.2.1	Solyc08g067100.2.1	339.77	290.53	347.14	285.6	genomic_reference:SL2.40ch08 gene_region:53220701-53224702 transcript_region:SL2.40ch08:53220701..53224702- go_terms:GO:0003677 functional_description:"Aspartic proteinase nepenthesin-1 (AHRD V1 **-- C0JA51_9ORYZ); contains Interpro domain(s) IPR001461 Peptidase A1 "	K01381|1|2e-38|161|smo:SELMODRAFT_13348|saccharopepsin [EC:3.4.23.25];K00924|3|2e-34|147|tcc:TCM_041550|	-	GO:0004175//endopeptidase activity	GO:0019538//protein metabolic process	gi|460399335|ref|XP_004245197.1|/0/PREDICTED: protein ASPARTIC PROTEASE IN GUARD CELL 1-like [Solanum lycopersicum]
Solyc09g074890.1.1	Solyc09g074890.1.1	339.2	273.47	229.11	214.03	evidence_code:10F1H1E1IEG genomic_reference:SL2.40ch09 gene_region:62196930-62197286 transcript_region:SL2.40ch09:62196930..62197286+ go_terms:GO:0004871 functional_description:"Rapid alkalinization factor 1 (AHRD V1 **-- Q84UC9_9ROSI); contains Interpro domain(s) IPR008801 Rapid ALkalinization Factor "	-	-	-	-	gi|723731400|ref|XP_010326583.1|/1.29701e-50/PREDICTED: rapid alkalinization factor [Solanum lycopersicum]
Solyc01g008950.2.1	Solyc01g008950.2.1	338.99	352.29	355.06	365.95	genomic_reference:SL2.40ch01 gene_region:2960056-2963201 transcript_region:SL2.40ch01:2960056..2963201- go_terms:GO:0005509 functional_description:"Calmodulin 5/6/7/8-like protein (AHRD V1 ***- Q3HVL6_SOLTU); contains Interpro domain(s) IPR011992 EF-Hand type "	K02183|1|7e-82|304|sly:101249621|calmodulin	-	GO:0046872//metal ion binding	-	gi|723752736|ref|XP_004252866.2|/4.75249e-81/PREDICTED: LOW QUALITY PROTEIN: calmodulin [Solanum lycopersicum]
Solyc11g005680.1.1	Solyc11g005680.1.1	338.71	342.93	353.61	339.62	evidence_code:10F1H1E1IEG genomic_reference:SL2.40ch11 gene_region:502496-504749 transcript_region:SL2.40ch11:502496..504749- go_terms:GO:0003735,GO:0005515 functional_description:"40S ribosomal protein S18 (AHRD V1 ***- B4G286_MAIZE); contains Interpro domain(s) IPR001892 Ribosomal protein S13 "	K02964|1|2e-74|277|sly:101268633|small subunit ribosomal protein S18e	GO:0030529//intracellular ribonucleoprotein complex	GO:0003676//nucleic acid binding;GO:0005198//structural molecule activity	GO:0010467//gene expression	gi|460408917|ref|XP_004249887.1|/1.40138e-73/PREDICTED: 40S ribosomal protein S18-like [Solanum lycopersicum]
Solyc09g059040.2.1	Solyc09g059040.2.1	338.52	221.5	289.03	216.38	genomic_reference:SL2.40ch09 gene_region:48648503-48652059 transcript_region:SL2.40ch09:48648503..48652059- go_terms:GO:0008152,GO:0016491,GO:0055114 functional_description:"Alcohol dehydrogenase zinc-containing (AHRD V1 *-*- D3UKE0_LISSS); contains Interpro domain(s) IPR002085 Alcohol dehydrogenase superfamily, zinc-containing "	K18980|1|2e-34|147|ppp:PHYPADRAFT_153994|2-methylene-furan-3-one reductase [EC:1.3.1.105]	-	GO:0003824//catalytic activity;GO:0046914//transition metal ion binding	GO:0008152//metabolic process	gi|460403136|ref|XP_004247055.1|/2.46786e-168/PREDICTED: putative quinone-oxidoreductase homolog, chloroplastic [Solanum lycopersicum]
Solyc01g108500.2.1	Solyc01g108500.2.1	338.49	393.3	262.39	324.47	genomic_reference:SL2.40ch01 gene_region:87565501-87571455 transcript_region:SL2.40ch01:87565501..87571455- go_terms:GO:0005515 functional_description:"Polyadenylate-binding protein (AHRD V1 **-* PABP_DROME); contains Interpro domain(s) IPR012677 Nucleotide-binding, alpha-beta plait "	K03231|1|3e-87|323|cam:105852200|elongation factor 1-alpha	-	GO:0003676//nucleic acid binding	-	gi|568214389|ref|NP_001275480.1|/6.20966e-177/DNA binding protein ACBF-like [Solanum tuberosum]
Solyc05g008010.2.1	Solyc05g008010.2.1	338.07	326.17	364.52	324.34	genomic_reference:SL2.40ch05 gene_region:2433806-2436121 transcript_region:SL2.40ch05:2433806..2436121- go_terms:GO:0005840 functional_description:"60S ribosomal protein L31 (AHRD V1 ***- B6VC52_VERFO); contains Interpro domain(s) IPR000054 Ribosomal protein L31e "	K02910|1|7e-51|200|sly:101251086|large subunit ribosomal protein L31e	GO:0030529//intracellular ribonucleoprotein complex	GO:0005198//structural molecule activity	GO:0010467//gene expression	gi|460386290|ref|XP_004238832.1|/4.60861e-50/PREDICTED: 60S ribosomal protein L31 [Solanum lycopersicum]
Solyc03g020060.2.1	Solyc03g020060.2.1	337.36	63.96	234.74	42.96	genomic_reference:SL2.40ch03 gene_region:6920844-6921921 transcript_region:SL2.40ch03:6920844..6921921- go_terms:GO:0004867 functional_description:"Proteinase inhibitor II (AHRD V1 ***- Q3S483_SOLTU); contains Interpro domain(s) IPR003465 Proteinase inhibitor I20, Pin2 "	-	-	GO:0030414//peptidase inhibitor activity	-	gi|723684419|ref|XP_010317560.1|/1.01727e-103/PREDICTED: proteinase inhibitor type-2 P303.51-like [Solanum lycopersicum]
Solyc06g082670.2.1	Solyc06g082670.2.1	336.9	330.87	345.74	326.36	genomic_reference:SL2.40ch06 gene_region:44712684-44715267 transcript_region:SL2.40ch06:44712684..44715267+ go_terms:GO:0003735,GO:0005515 functional_description:"Ribosomal protein L10 (AHRD V1 ***- A8IZK3_CHLRE); contains Interpro domain(s) IPR001197 Ribosomal protein L10e "	K02866|1|3e-126|452|sly:101263720|large subunit ribosomal protein L10e	GO:0030529//intracellular ribonucleoprotein complex	GO:0005198//structural molecule activity	GO:0010467//gene expression	gi|460393724|ref|XP_004242459.1|/1.87308e-125/PREDICTED: 60S ribosomal protein L10-like [Solanum lycopersicum]
Solyc09g018750.2.1	Solyc09g018750.2.1	336.42	407.97	288.32	344.18	genomic_reference:SL2.40ch09 gene_region:16842932-16844969 transcript_region:SL2.40ch09:16842932..16844969- go_terms:GO:0008152 functional_description:"Inosine-5&apos-monophosphate dehydrogenase (AHRD V1 ***- Q0KFK7_RALEH); contains Interpro domain(s) IPR000644 Cystathionine beta-synthase, core "	-	-	-	-	gi|808175925|ref|NP_001294932.1|/9.9863e-112/CBS domain-containing protein CBSX3, mitochondrial isoform 1 [Solanum lycopersicum]
Solyc04g008460.2.1	Solyc04g008460.2.1	335.8	328.7	356.81	302.18	genomic_reference:SL2.40ch04 gene_region:2077830-2080111 transcript_region:SL2.40ch04:2077830..2080111+ go_terms:GO:0005840 functional_description:"Ribosomal protein L15 (AHRD V1 ***- B9GPA1_POPTR); contains Interpro domain(s) IPR000439 Ribosomal protein L15e "	K02877|1|2e-101|369|sly:101256173|large subunit ribosomal protein L15e	GO:0030529//intracellular ribonucleoprotein complex	GO:0005198//structural molecule activity	GO:0010467//gene expression	gi|460382348|ref|XP_004236901.1|/1.34484e-100/PREDICTED: 60S ribosomal protein L15-like [Solanum lycopersicum]
Solyc12g008560.1.1	Solyc12g008560.1.1	335.34	416.63	238.28	287.81	evidence_code:10F1H0E1IEG genomic_reference:SL2.40ch12 gene_region:1952805-1953047 transcript_region:SL2.40ch12:1952805..1953047- functional_description:"Unknown Protein (AHRD V1)"	-	-	-	-	-
Solyc02g072130.2.1	Solyc02g072130.2.1	335.05	343.86	344.43	327.49	genomic_reference:SL2.40ch02 gene_region:35987256-35990574 transcript_region:SL2.40ch02:35987256..35990574+ go_terms:GO:0015450 functional_description:"Protein transport protein SEC61 alpha subunit (AHRD V1 ***- D3B1K5_POLPA); contains Interpro domain(s) IPR002208 SecY protein "	K10956|1|0.0|923|sly:101245021|protein transport protein SEC61 subunit alpha	GO:0043231//intracellular membrane-bounded organelle;GO:0016020//membrane	GO:0008320//protein transmembrane transporter activity	GO:0006810//transport	gi|460374469|ref|XP_004233033.1|/0/PREDICTED: protein transport protein Sec61 subunit alpha [Solanum lycopersicum]
Solyc08g079230.1.1	Solyc08g079230.1.1	333.8	379	324.18	327.24	evidence_code:10F0H1E1IEG genomic_reference:SL2.40ch08 gene_region:60011902-60012318 transcript_region:SL2.40ch08:60011902..60012318+ go_terms:GO:0008289 functional_description:"Cortical cell-delineating protein (AHRD V1 *--- B6T836_MAIZE); contains Interpro domain(s) IPR013770 Plant lipid transfer protein and hydrophobic protein, helical "	K02883|1|7e-15|79.3|zma:103646289|large subunit ribosomal protein L18e;K11855|2|1e-13|75.5|bvg:104906049|ubiquitin carboxyl-terminal hydrolase 36/42 [EC:3.4.19.12]	-	-	-	gi|460400411|ref|XP_004245728.1|/1.69896e-42/PREDICTED: 14 kDa proline-rich protein DC2.15-like [Solanum lycopersicum]
Solyc03g031950.1.1	Solyc03g031950.1.1	333.4	369.66	326.45	345.49	evidence_code:10F1H0E1IEG genomic_reference:SL2.40ch03 gene_region:8708260-8708952 transcript_region:SL2.40ch03:8708260..8708952- functional_description:"Unknown Protein (AHRD V1)"	-	-	-	-	gi|460377434|ref|XP_004234498.1|/2.24193e-92/PREDICTED: uncharacterized protein LOC101259916 [Solanum lycopersicum]
Solyc03g032130.2.1	Solyc03g032130.2.1	333.38	366.24	315.55	352.66	genomic_reference:SL2.40ch03 gene_region:8915382-8917745 transcript_region:SL2.40ch03:8915382..8917745- go_terms:GO:0005634 functional_description:"High mobility group protein (AHRD V1 *--- O49948_SOLTU); contains Interpro domain(s) IPR000910 High mobility group, HMG1/HMG2 "	K10802|1|8e-52|130|sly:101264099|high mobility group protein B1	-	GO:0003676//nucleic acid binding	-	gi|460377460|ref|XP_004234511.1|/5.78461e-51/PREDICTED: HMG1/2-like protein [Solanum lycopersicum]
Solyc09g065330.2.1	Solyc09g065330.2.1	332.93	289.87	404.99	339.52	genomic_reference:SL2.40ch09 gene_region:58994086-58996682 transcript_region:SL2.40ch09:58994086..58996682+ go_terms:GO:0031369 functional_description:"40S ribosomal protein S24 (AHRD V1 ***- C6TAW2_SOYBN); contains Interpro domain(s) IPR001976 Ribosomal protein S24e "	K02974|1|1e-63|243|sot:102595901|small subunit ribosomal protein S24e	GO:0030529//intracellular ribonucleoprotein complex	GO:0005198//structural molecule activity;GO:0005488	GO:0010467//gene expression	gi|460403392|ref|XP_004247175.1|/6.85631e-63/PREDICTED: 40S ribosomal protein S24-1 [Solanum lycopersicum]
Solyc10g005060.2.1	Solyc10g005060.2.1	332.17	263.51	425.19	323.82	genomic_reference:SL2.40ch10 gene_region:53330-56283 transcript_region:SL2.40ch10:53330..56283- go_terms:GO:0030755,GO:0033799 functional_description:"O-methyltransferase-like protein (AHRD V1 **** D3JZ18_PRUMU); contains Interpro domain(s) IPR016461 O-methyltransferase, COMT, eukaryota "	K13066|1|0.0|716|sly:101261963|caffeic acid 3-O-methyltransferase [EC:2.1.1.68]	-	GO:0008168//methyltransferase activity	-	gi|983616474|ref|NP_001306101.1|/0/catechol-O-methyltransferase [Solanum lycopersicum]
Solyc02g093270.2.1	Solyc02g093270.2.1	332.09	291.96	344.97	282.72	genomic_reference:SL2.40ch02 gene_region:48756122-48757525 transcript_region:SL2.40ch02:48756122..48757525- go_terms:GO:0042409 functional_description:"Caffeoyl-CoA O-methyltransferase (AHRD V1 **** A8IFQ7_SOLLC); contains Interpro domain(s) IPR002935 O-methyltransferase, family 3 "	K00588|1|2e-138|492|sly:101265187|caffeoyl-CoA O-methyltransferase [EC:2.1.1.104]	-	GO:0008171//O-methyltransferase activity;GO:0043169//cation binding	GO:0006730//one-carbon metabolic process;GO:0009699//phenylpropanoid biosynthetic process	gi|992319616|ref|NP_001307032.1|/1.27926e-137/caffeoyl-CoA O-methyltransferase-like [Solanum lycopersicum]
Solyc12g005270.1.1	Solyc12g005270.1.1	332.08	302.72	277.89	253.9	evidence_code:10F1H1E1IEG genomic_reference:SL2.40ch12 gene_region:167632-168204 transcript_region:SL2.40ch12:167632..168204- go_terms:GO:0005634,GO:0003677 functional_description:"Histone H2A (AHRD V1 ***- D7KGW6_ARALY); contains Interpro domain(s) IPR002119 Histone H2A "	K11251|1|4e-46|182|sot:102586233|histone H2A	GO:0043232;GO:0030312//external encapsulating structure;GO:0031981//nuclear lumen	GO:0003676//nucleic acid binding	GO:0006950//response to stress;GO:0051707//response to other organism;GO:0009292	gi|565395787|ref|XP_006363518.1|/3.61086e-45/PREDICTED: histone H2A.6-like [Solanum tuberosum]
Solyc01g095050.2.1	Solyc01g095050.2.1	330.99	344.28	308.45	334.56	genomic_reference:SL2.40ch01 gene_region:78179288-78180925 transcript_region:SL2.40ch01:78179288..78180925- functional_description:"Negatively light-regulated protein (AHRD V1 ***- B4FAY8_MAIZE); contains Interpro domain(s) IPR012482 Lg106-like "	-	-	-	-	gi|460368183|ref|XP_004229948.1|/1.40515e-56/PREDICTED: uncharacterized protein LOC101266760 [Solanum lycopersicum]
Solyc01g011000.2.1	Solyc01g011000.2.1	330.42	295.91	363.33	320.58	genomic_reference:SL2.40ch01 gene_region:6848050-6851207 transcript_region:SL2.40ch01:6848050..6851207- go_terms:GO:0003743,GO:0047485 functional_description:"Eukaryotic translation initiation factor 5A (AHRD V1 **** D6N3G5_GOSHI); contains Interpro domain(s) IPR001884 Translation elongation factor, IF5A "	K03263|1|1e-87|323|sly:543669|translation initiation factor 5A	-	GO:0043021//ribonucleoprotein complex binding;GO:0008135//translation factor activity, RNA binding	GO:0006448//regulation of translational elongation;GO:0006449//regulation of translational termination;GO:0018205//peptidyl-lysine modification	gi|350536527|ref|NP_001234507.1|/7.98787e-87/eukaryotic translation initiation factor 5A-3 [Solanum lycopersicum]
Solyc06g062380.2.1	Solyc06g062380.2.1	330.25	342.38	205.09	231.8	genomic_reference:SL2.40ch06 gene_region:35733418-35734889 transcript_region:SL2.40ch06:35733418..35734889- go_terms:GO:0003993 functional_description:"Acid phosphatase (AHRD V1 **-- O49855_SOYBN); contains Interpro domain(s) IPR010028 Acid phosphatase, plant "	K02866|1|4e-19|96.3|osa:4332737|large subunit ribosomal protein L10e;K03024|2|1e-11|71.2|tcc:TCM_000033|DNA-directed RNA polymerase III subunit RPC7;K11340|3|1e-08|61.6|gmx:100809724|actin-like protein 6A	-	-	-	gi|723710278|ref|XP_010322861.1|/4.6845e-152/PREDICTED: acid phosphatase 1-like [Solanum lycopersicum]
Solyc12g013700.1.1	Solyc12g013700.1.1	330.07	329.37	178.42	342.96	evidence_code:10F1H1E1IEG genomic_reference:SL2.40ch12 gene_region:4542236-4544315 transcript_region:SL2.40ch12:4542236..4544315+ functional_description:"Aluminum-induced protein-like protein (AHRD V1 ***- Q8S2R9_THEHA)"	-	-	-	-	gi|460412934|ref|XP_004251851.1|/1.20673e-148/PREDICTED: stem-specific protein TSJT1 [Solanum lycopersicum]
Solyc05g016060.2.1	Solyc05g016060.2.1	329.84	315.72	241.5	353.88	genomic_reference:SL2.40ch05 gene_region:14383639-14385313 transcript_region:SL2.40ch05:14383639..14385313- functional_description:"Unknown Protein (AHRD V1)"	-	-	-	-	gi|970027346|ref|XP_015074979.1|/9.02297e-09/PREDICTED: cysteine-rich and transmembrane domain-containing protein A-like [Solanum pennellii]
Solyc10g081170.1.1	Solyc10g081170.1.1	329.66	407.97	342.51	443.52	evidence_code:10F1H1E1IEG genomic_reference:SL2.40ch10 gene_region:61626964-61628347 transcript_region:SL2.40ch10:61626964..61628347- go_terms:GO:0005509 functional_description:"Calmodulin-2 (AHRD V1 ***- D7LFI7_ARALY); contains Interpro domain(s) IPR011992 EF-Hand type "	K02183|1|1e-80|298|egu:105035282|calmodulin	-	GO:0046872//metal ion binding;GO:0016628//oxidoreductase activity, acting on the CH-CH group of donors, NAD or NADP as acceptor	GO:0019932//second-messenger-mediated signaling;GO:0008152//metabolic process;GO:0009640//photomorphogenesis;GO:0009593//detection of chemical stimulus	gi|985436881|ref|XP_015383199.1|/7.75456e-80/PREDICTED: calmodulin-related protein-like [Citrus sinensis]
Solyc03g083530.2.1	Solyc03g083530.2.1	327.56	347.88	345.1	337.44	genomic_reference:SL2.40ch03 gene_region:47018628-47020981 transcript_region:SL2.40ch03:47018628..47020981+ go_terms:GO:0003735,GO:0070181 functional_description:"40S ribosomal protein S13 (AHRD V1 ***- D7LRU2_ARALY); contains Interpro domain(s) IPR000589 Ribosomal protein S15 "	K02953|1|2e-79|296|sot:102582176|small subunit ribosomal protein S13e	GO:0030529//intracellular ribonucleoprotein complex	GO:0005198//structural molecule activity	GO:0010467//gene expression	gi|568214822|ref|NP_001275221.1|/1.04799e-78/40S ribosomal protein S13-like [Solanum tuberosum]
Solyc06g073800.2.1	Solyc06g073800.2.1	327.46	286.87	334.76	300.07	genomic_reference:SL2.40ch06 gene_region:41942028-41944004 transcript_region:SL2.40ch06:41942028..41944004- go_terms:GO:0003735,GO:0005515 functional_description:"40S ribosomal protein S11 (AHRD V1 ***- D7MBM0_ARALY); contains Interpro domain(s) IPR000266 Ribosomal protein S17 "	K02949|1|7e-80|297|sly:101266035|small subunit ribosomal protein S11e	GO:0030529//intracellular ribonucleoprotein complex	GO:0005198//structural molecule activity	GO:0010467//gene expression	gi|460391519|ref|XP_004241368.1|/4.52468e-79/PREDICTED: 40S ribosomal protein S11-like [Solanum lycopersicum]
Solyc06g073790.2.1	Solyc06g073790.2.1	325.93	297.41	341.61	277.41	genomic_reference:SL2.40ch06 gene_region:41938647-41940686 transcript_region:SL2.40ch06:41938647..41940686- go_terms:GO:0003735,GO:0005515 functional_description:"40S ribosomal protein S11 (AHRD V1 ***- D7MBM0_ARALY); contains Interpro domain(s) IPR000266 Ribosomal protein S17 "	K02949|1|7e-80|297|sly:101266035|small subunit ribosomal protein S11e	GO:0030529//intracellular ribonucleoprotein complex	GO:0005198//structural molecule activity	GO:0010467//gene expression	gi|460391519|ref|XP_004241368.1|/5.1517e-79/PREDICTED: 40S ribosomal protein S11-like [Solanum lycopersicum]
Solyc03g080160.2.1	Solyc03g080160.2.1	325.84	293.59	355.4	298.99	genomic_reference:SL2.40ch03 gene_region:45598367-45600275 transcript_region:SL2.40ch03:45598367..45600275- go_terms:GO:0051082 functional_description:"Nascent polypeptide-associated complex alpha subunit-like protein (AHRD V1 ***- B6SU89_MAIZE); contains Interpro domain(s) IPR016641 Nascent polypeptide-associated complex, alpha subunit "	K03626|1|3e-66|252|sly:101252667|nascent polypeptide-associated complex subunit alpha	-	-	-	gi|460378547|ref|XP_004235032.1|/2.22211e-65/PREDICTED: nascent polypeptide-associated complex subunit alpha-like protein 2 [Solanum lycopersicum]
Solyc03g117590.2.1	Solyc03g117590.2.1	325.44	341.13	185.3	312.56	genomic_reference:SL2.40ch03 gene_region:60755293-60756541 transcript_region:SL2.40ch03:60755293..60756541- go_terms:GO:0006457,GO:0031072 functional_description:"Chaperone protein dnaJ (AHRD V1 *-*- C5UZI2_CLOBO); contains Interpro domain(s) IPR001623 Heat shock protein DnaJ, N-terminal "	K09510|1|2e-07|57.0|mdm:103430798|DnaJ homolog subfamily B member 4	-	GO:0005515//protein binding	GO:0044267//cellular protein metabolic process;GO:0050896//response to stimulus	gi|350539992|ref|NP_001233835.1|/8.71471e-76/heat shock protein binding protein [Solanum lycopersicum]
Solyc06g008260.2.1	Solyc06g008260.2.1	325.02	295.37	401.01	329.44	genomic_reference:SL2.40ch06 gene_region:2134911-2138172 transcript_region:SL2.40ch06:2134911..2138172+ go_terms:GO:0003735,GO:0003723 functional_description:"60 ribosomal protein L14 (AHRD V1 ***- B6TMP6_MAIZE); contains Interpro domain(s) IPR002784 Ribosomal protein L14 "	K02875|1|1e-68|259|sly:101265930|large subunit ribosomal protein L14e	GO:0030529//intracellular ribonucleoprotein complex	GO:0005198//structural molecule activity	GO:0010467//gene expression	gi|460389698|ref|XP_004240487.1|/9.60828e-68/PREDICTED: 60S ribosomal protein L14-1 [Solanum lycopersicum]
Solyc02g078650.2.1	Solyc02g078650.2.1	324.9	237.28	264.49	218.78	genomic_reference:SL2.40ch02 gene_region:37895897-37898700 transcript_region:SL2.40ch02:37895897..37898700+ go_terms:GO:0008152,GO:0055114 functional_description:"Polyphenol oxidase (AHRD V1 ***- B3WFP2_TAROF); contains Interpro domain(s) IPR016213 Polyphenol oxidase, plant "	K00422|1|0.0|1113|sly:101263372|polyphenol oxidase [EC:1.10.3.1]	-	-	-	gi|723674527|ref|XP_004232833.2|/0/PREDICTED: polyphenol oxidase, chloroplastic-like [Solanum lycopersicum]
Solyc03g121540.2.1	Solyc03g121540.2.1	324.52	362.8	175.47	364.69	genomic_reference:SL2.40ch03 gene_region:63687281-63693179 transcript_region:SL2.40ch03:63687281..63693179+ go_terms:GO:0005515 functional_description:"Beta-galactosidase (AHRD V1 ***- Q9ZP11_SOLLC); contains Interpro domain(s) IPR019801 Glycoside hydrolase, family 35, conserved site IPR001944 Glycoside hydrolase, family 35 IPR000922 D-galactoside/L-rhamnose binding SUEL lectin "	K12309|1|0.0|1096|pxb:103943992|beta-galactosidase [EC:3.2.1.23]	-	GO:0030246//carbohydrate binding;GO:0015925//galactosidase activity;GO:0043167//ion binding	GO:0044238//primary metabolic process	gi|350537661|ref|NP_001234303.1|/0/beta-galactosidase precursor [Solanum lycopersicum]
Solyc04g078540.2.1	Solyc04g078540.2.1	324.22	363.44	287.24	321.58	genomic_reference:SL2.40ch04 gene_region:60836302-60840029 transcript_region:SL2.40ch04:60836302..60840029- go_terms:GO:0004197 functional_description:"Cathepsin B-like cysteine proteinase (AHRD V1 **-* CYSP_SCHMA); contains Interpro domain(s) IPR013128 Peptidase C1A, papain "	K16292|1|2e-131|469|ppp:PHYPADRAFT_204314|KDEL-tailed cysteine endopeptidase [EC:3.4.22.-];K01365|3|2e-117|423|rcu:RCOM_1152900|cathepsin L [EC:3.4.22.15]	-	GO:0070011//peptidase activity, acting on L-amino acid peptides	-	gi|460384869|ref|XP_004238129.1|/0/PREDICTED: low-temperature-induced cysteine proteinase [Solanum lycopersicum]
Solyc05g053810.2.1	Solyc05g053810.2.1	323.84	319.4	371.64	322.4	genomic_reference:SL2.40ch05 gene_region:62993932-62998448 transcript_region:SL2.40ch05:62993932..62998448- go_terms:GO:0004372 functional_description:"Serine hydroxymethyltransferase (AHRD V1 **** D2D306_GOSHI); contains Interpro domain(s) IPR001085 Serine hydroxymethyltransferase "	K00600|1|0.0|933|sly:101256090|glycine hydroxymethyltransferase [EC:2.1.2.1]	-	-	-	gi|460388388|ref|XP_004239849.1|/0/PREDICTED: serine hydroxymethyltransferase 4 [Solanum lycopersicum]
Solyc01g096580.2.1	Solyc01g096580.2.1	323.83	303.13	339.94	314.6	genomic_reference:SL2.40ch01 gene_region:79412855-79415018 transcript_region:SL2.40ch01:79412855..79415018- go_terms:GO:0005840,GO:0015935 functional_description:"30S ribosomal protein S10 (AHRD V1 ***- RS10_CAMFF); contains Interpro domain(s) IPR005729 Ribosomal protein S10, eukaryotic/archaeal "	K02969|1|3e-64|245|sly:101244904|small subunit ribosomal protein S20e	GO:0030529//intracellular ribonucleoprotein complex	GO:0003676//nucleic acid binding;GO:0005198//structural molecule activity	GO:0010467//gene expression	gi|460368374|ref|XP_004230042.1|/2.04048e-63/PREDICTED: 40S ribosomal protein S20-2 [Solanum lycopersicum]
Solyc10g007600.2.1	Solyc10g007600.2.1	323.34	417.81	213.85	479.88	genomic_reference:SL2.40ch10 gene_region:1896939-1901455 transcript_region:SL2.40ch10:1896939..1901455- go_terms:GO:0008891 functional_description:"L-lactate dehydrogenase (AHRD V1 ***- LLDD_VIBPA); contains Interpro domain(s) IPR012133 Alpha-hydroxy acid dehydrogenase, FMN-dependent "	K11517|1|0.0|707|sly:100134875|(S)-2-hydroxy-acid oxidase [EC:1.1.3.15]	-	GO:0000166//nucleotide binding;GO:0003824//catalytic activity	GO:0008152//metabolic process	gi|460405521|ref|XP_004248224.1|/0/PREDICTED: peroxisomal (S)-2-hydroxy-acid oxidase GLO1 [Solanum lycopersicum]
Solyc03g115110.2.1	Solyc03g115110.2.1	323.25	316.4	313.36	313.12	genomic_reference:SL2.40ch03 gene_region:58968179-58972603 transcript_region:SL2.40ch03:58968179..58972603- go_terms:GO:0005515 functional_description:"ATP synthase gamma chain (AHRD V1 ***- B9SZS3_RICCO); contains Interpro domain(s) IPR000131 ATPase, F1 complex, gamma subunit "	K02136|1|1e-176|620|sly:101260525|F-type H+-transporting ATPase subunit gamma	GO:0043231//intracellular membrane-bounded organelle;GO:0019866//organelle inner membrane;GO:0033178//proton-transporting two-sector ATPase complex, catalytic domain	GO:0015078//hydrogen ion transmembrane transporter activity;GO:0019829//cation-transporting ATPase activity	GO:0006818//hydrogen transport;GO:0006754//ATP biosynthetic process	gi|460380486|ref|XP_004235987.1|/8.12551e-176/PREDICTED: ATP synthase subunit gamma, mitochondrial [Solanum lycopersicum]
Solyc11g011330.1.1	Solyc11g011330.1.1	322.58	308.71	301.77	356.39	evidence_code:10F0H1E0IEG genomic_reference:SL2.40ch11 gene_region:4375432-4377584 transcript_region:SL2.40ch11:4375432..4377584+ go_terms:GO:0045551 functional_description:"Cinnamyl alcohol dehydrogenase (AHRD V1 **** D1FWZ8_SOYBN); contains Interpro domain(s) IPR002085 Alcohol dehydrogenase superfamily, zinc-containing "	K00083|1|0.0|650|sly:101259903|cinnamyl-alcohol dehydrogenase [EC:1.1.1.195]	-	GO:0003824//catalytic activity;GO:0046914//transition metal ion binding	GO:0008152//metabolic process	gi|460409530|ref|XP_004250191.1|/0/PREDICTED: 8-hydroxygeraniol dehydrogenase-like [Solanum lycopersicum]
Solyc08g083120.2.1	Solyc08g083120.2.1	321.97	289.25	329.71	299.97	genomic_reference:SL2.40ch08 gene_region:62841154-62842634 transcript_region:SL2.40ch08:62841154..62842634+ go_terms:GO:0005515,GO:0031386 functional_description:"Ubiquitin (AHRD V1 ***- C0SFI2_PARBP); contains Interpro domain(s) IPR019956 Ubiquitin subgroup "	K02927|1|2e-68|258|mus:103995659|large subunit ribosomal protein L40e	GO:0043231//intracellular membrane-bounded organelle;GO:0030529//intracellular ribonucleoprotein complex	GO:0005198//structural molecule activity	GO:0010467//gene expression;GO:0032446//protein modification by small protein conjugation	gi|224120992|ref|XP_002318470.1|/1.67017e-67/UBIQUITIN EXTENSION protein 1 [Populus trichocarpa]
Solyc01g008000.2.1	Solyc01g008000.2.1	321.32	343.29	307.12	334.29	genomic_reference:SL2.40ch01 gene_region:2175122-2179207 transcript_region:SL2.40ch01:2175122..2179207+ go_terms:GO:0042802 functional_description:"ADP-ribosylation factor (AHRD V1 ***- Q76ME3_WHEAT); contains Interpro domain(s) IPR006688 ADP-ribosylation factor "	K07937|1|2e-100|365|sly:101250243|ADP-ribosylation factor 1	GO:0044464	GO:0032561//guanyl ribonucleotide binding	GO:0035556//intracellular signal transduction	gi|697151091|ref|XP_009629758.1|/7.94088e-100/PREDICTED: ADP-ribosylation factor 2 isoform X1 [Nicotiana tomentosiformis]
Solyc01g087120.2.1	Solyc01g087120.2.1	320.25	321.96	323.02	308.65	genomic_reference:SL2.40ch01 gene_region:73799914-73805436 transcript_region:SL2.40ch01:73799914..73805436+ go_terms:GO:0045261 functional_description:"F1-ATP synthase delta subunit (AHRD V1 ***- Q9SXX1_IPOBA); contains Interpro domain(s) IPR000711 ATPase, F1 complex, OSCP/delta subunit "	K02137|1|4e-101|368|sly:101244808|F-type H+-transporting ATPase subunit O	GO:0044424;GO:0016020//membrane	-	GO:0006810//transport	gi|460367524|ref|XP_004229623.1|/3.21111e-100/PREDICTED: ATP synthase subunit O, mitochondrial [Solanum lycopersicum]
Solyc08g016180.2.1	Solyc08g016180.2.1	320.14	318.44	348.39	317.38	genomic_reference:SL2.40ch08 gene_region:6899970-6902447 transcript_region:SL2.40ch08:6899970..6902447- go_terms:GO:0003735,GO:0005515 functional_description:"60S ribosomal protein L18a (AHRD V1 ***- D2D962_9ROSI); contains Interpro domain(s) IPR002670 Ribosomal protein L18ae "	K02882|1|2e-102|372|sly:104648652|large subunit ribosomal protein L18Ae	GO:0030529//intracellular ribonucleoprotein complex	GO:0005198//structural molecule activity	GO:0010467//gene expression	gi|723720784|ref|XP_010324737.1|/1.20151e-101/PREDICTED: 60S ribosomal protein L18a-like [Solanum lycopersicum]
Solyc06g071880.2.1	Solyc06g071880.2.1	319.74	294.82	354.6	305.21	genomic_reference:SL2.40ch06 gene_region:40673158-40675211 transcript_region:SL2.40ch06:40673158..40675211- go_terms:GO:0003735 functional_description:"60S ribosomal protein L17 (AHRD V1 ***- D7KV33_ARALY); contains Interpro domain(s) IPR005721 Ribosomal protein L22/L17, eukaryotic/archaeal "	K02880|1|8e-89|327|sly:101265445|large subunit ribosomal protein L17e	GO:0030529//intracellular ribonucleoprotein complex	GO:0005198//structural molecule activity	GO:0010467//gene expression	gi|460391857|ref|XP_004241535.1|/5.90277e-88/PREDICTED: 60S ribosomal protein L17-1-like [Solanum lycopersicum]
Solyc09g075290.2.1	Solyc09g075290.2.1	319.59	287.99	353.43	292.23	genomic_reference:SL2.40ch09 gene_region:62517630-62519911 transcript_region:SL2.40ch09:62517630..62519911+ go_terms:GO:0003735,GO:0003723 functional_description:"Ribosomal protein L18 (AHRD V1 ***- C5X0Q5_SORBI); contains Interpro domain(s) IPR000039 Ribosomal protein L18e "	K02883|1|5e-101|367|sly:101267842|large subunit ribosomal protein L18e	GO:0030529//intracellular ribonucleoprotein complex	GO:0005198//structural molecule activity	GO:0010467//gene expression	gi|460403860|ref|XP_004247404.1|/3.50008e-100/PREDICTED: 60S ribosomal protein L18-2 [Solanum lycopersicum]
Solyc03g120780.2.1	Solyc03g120780.2.1	319.07	284.84	373.12	311.05	genomic_reference:SL2.40ch03 gene_region:63113010-63114120 transcript_region:SL2.40ch03:63113010..63114120- go_terms:GO:0005840 functional_description:"Ribosomal protein L37 (AHRD V1 ***- B9RQN1_RICCO); contains Interpro domain(s) IPR001569 Ribosomal protein L37e "	K02922|1|6e-51|200|sot:102586017|large subunit ribosomal protein L37e	GO:0030529//intracellular ribonucleoprotein complex	GO:0043169//cation binding;GO:0003723//RNA binding;GO:0005198//structural molecule activity	GO:0010467//gene expression	gi|460379824|ref|XP_004235660.1|/4.00208e-50/PREDICTED: 60S ribosomal protein L37-3 [Solanum lycopersicum]
Solyc08g080940.2.1	Solyc08g080940.2.1	318.49	275.61	264.4	299.33	genomic_reference:SL2.40ch08 gene_region:61250698-61253731 transcript_region:SL2.40ch08:61250698..61253731+ go_terms:GO:0055114 functional_description:"Glutathione peroxidase (AHRD V1 ***- Q4VY91_CAPCH); contains Interpro domain(s) IPR000889 Glutathione peroxidase "	K00432|1|2e-131|469|sot:102603592|glutathione peroxidase [EC:1.11.1.9]	GO:0044424	GO:0016705//oxidoreductase activity, acting on paired donors, with incorporation or reduction of molecular oxygen;GO:0004601//peroxidase activity	GO:0008152//metabolic process;GO:0006950//response to stress	gi|970047486|ref|XP_015085272.1|/1.6752e-131/PREDICTED: probable phospholipid hydroperoxide glutathione peroxidase [Solanum pennellii]
Solyc02g094470.2.1	Solyc02g094470.2.1	318.05	330.67	348.28	326.11	genomic_reference:SL2.40ch02 gene_region:49555143-49558213 transcript_region:SL2.40ch02:49555143..49558213- go_terms:GO:0005315,GO:0015320 functional_description:"Mitochondrial phosphate carrier protein (AHRD V1 **** B9GFH9_POPTR); contains Interpro domain(s) IPR001993 Mitochondrial substrate carrier "	K15102|1|0.0|641|sly:101258422|solute carrier family 25 (mitochondrial phosphate transporter), member 3	GO:0031224//intrinsic component of membrane	-	GO:0051234//establishment of localization	gi|525314400|ref|NP_001266267.1|/0/phosphate carrier protein, mitochondrial-like [Solanum lycopersicum]
Solyc12g005720.1.1	Solyc12g005720.1.1	317.38	189.79	290.36	193.95	evidence_code:10F0H1E0IEG genomic_reference:SL2.40ch12 gene_region:382632-383354 transcript_region:SL2.40ch12:382632..383354- functional_description:"Cysteine-rich receptor-like protein kinase (AHRD V1 ***- C6ZRS1_SOYBN); contains Interpro domain(s) IPR002902 Protein of unknown function DUF26 "	K04730|1|3e-36|152|pper:PRUPE_ppa025419mg|interleukin-1 receptor-associated kinase 1 [EC:2.7.11.1];K04733|2|5e-33|141|mtr:MTR_083s0014|interleukin-1 receptor-associated kinase 4 [EC:2.7.11.1]	-	-	-	gi|460412234|ref|XP_004251507.1|/2.19386e-141/PREDICTED: cysteine-rich repeat secretory protein 38 [Solanum lycopersicum]
Solyc02g092430.1.1	Solyc02g092430.1.1	317.19	320.08	340.39	324.89	evidence_code:10F1H1E1IEG genomic_reference:SL2.40ch02 gene_region:48070364-48070804 transcript_region:SL2.40ch02:48070364..48070804+ go_terms:GO:0003735,GO:0003723 functional_description:"Ribosomal protein L26 (AHRD V1 ***- A8HMG7_CHLRE); contains Interpro domain(s) IPR005756 Ribosomal protein L26, eukaryotic/archaeal "	K02898|1|2e-50|197|sly:101261182|large subunit ribosomal protein L26e	-	-	-	gi|460372205|ref|XP_004231922.1|/1.1038e-49/PREDICTED: 60S ribosomal protein L26-1 [Solanum lycopersicum]
Solyc09g010400.2.1	Solyc09g010400.2.1	316.78	377.98	274.14	322.62	genomic_reference:SL2.40ch09 gene_region:3777857-3778870 transcript_region:SL2.40ch09:3777857..3778870+ go_terms:GO:0003684 functional_description:"Histone H2A (AHRD V1 ***- B9T4D3_RICCO); contains Interpro domain(s) IPR002119 Histone H2A "	K11251|1|3e-54|212|sly:101265669|histone H2A	GO:0000785//chromatin;GO:0043231//intracellular membrane-bounded organelle	GO:0003676//nucleic acid binding	GO:0034728//nucleosome organization	gi|460401924|ref|XP_004246465.1|/2.051e-53/PREDICTED: histone H2A-like [Solanum lycopersicum]
Solyc09g098540.2.1	Solyc09g098540.2.1	316.62	446.14	311.31	363.06	genomic_reference:SL2.40ch09 gene_region:67611276-67612904 transcript_region:SL2.40ch09:67611276..67612904- go_terms:GO:0005975,GO:0016998 functional_description:"Chitinase-like protein (AHRD V1 ***- Q6JX03_GOSHI); contains Interpro domain(s) IPR000726 Glycoside hydrolase, family 19, catalytic "	K00434|1|3e-107|389|sita:101761938|L-ascorbate peroxidase [EC:1.11.1.11];K01183|2|2e-47|191|aly:ARALYDRAFT_318019|chitinase [EC:3.2.1.14]	-	GO:0004553//hydrolase activity, hydrolyzing O-glycosyl compounds	GO:0006026	gi|460405025|ref|XP_004247978.1|/0/PREDICTED: chitinase-like protein 1 [Solanum lycopersicum]
Solyc06g005470.2.1	Solyc06g005470.2.1	315.58	376.86	225.52	401.87	genomic_reference:SL2.40ch06 gene_region:482823-484366 transcript_region:SL2.40ch06:482823..484366+ go_terms:GO:0046872 functional_description:"Metallothionein-like protein type 2 (AHRD V1 --*- MT2Z_SOLLC); contains Interpro domain(s) IPR000347 Plant metallothionein, family 15 "	-	-	-	-	gi|925114319|ref|NP_001234050.2|/5.31458e-06/metallothionein-like protein type 2 [Solanum lycopersicum]
Solyc01g087620.2.1	Solyc01g087620.2.1	314.86	262.44	272.33	235.32	genomic_reference:SL2.40ch01 gene_region:74338941-74342809 transcript_region:SL2.40ch01:74338941..74342809+ functional_description:"Unknown Protein (AHRD V1)"	K13113|1|5e-37|153|pper:PRUPE_ppa023849mg|ubiquitin-like protein 5	-	-	-	gi|629085023|gb|KCW51380.1|/1.69751e-36/hypothetical protein EUGRSUZ_J00924, partial [Eucalyptus grandis]
Solyc10g051390.1.1	Solyc10g051390.1.1	314.58	298.77	291.15	256.22	evidence_code:10F0H1E1IEG genomic_reference:SL2.40ch10 gene_region:47556796-47557568 transcript_region:SL2.40ch10:47556796..47557568+ go_terms:GO:0008266 functional_description:"RNA-binding glycine-rich protein-1b (AHRD V1 **** Q40427_NICSY); contains Interpro domain(s) IPR015465 RNA recognition motif, glycine rich protein "	K13195|1|1e-36|151|pop:POPTR_0004s16260g|cold-inducible RNA-binding protein;K12885|4|9e-28|122|smo:SELMODRAFT_18499|heterogeneous nuclear ribonucleoprotein G	-	GO:0005488	-	gi|970058948|ref|XP_015056192.1|/4.94009e-42/PREDICTED: glycine-rich RNA-binding protein GRP1A-like [Solanum pennellii]
Solyc01g080500.2.1	Solyc01g080500.2.1	314.12	397.52	272.41	417.47	genomic_reference:SL2.40ch01 gene_region:72241800-72243135 transcript_region:SL2.40ch01:72241800..72243135- functional_description:"Unknown Protein (AHRD V1)"	-	-	-	-	gi|460367232|ref|XP_004229479.1|/1.98318e-80/PREDICTED: uncharacterized protein LOC101268511 [Solanum lycopersicum]
Solyc08g068180.2.1	Solyc08g068180.2.1	313.61	305.25	322.47	310.49	genomic_reference:SL2.40ch08 gene_region:54505411-54508853 transcript_region:SL2.40ch08:54505411..54508853+ go_terms:GO:0005840 functional_description:"Ribosomal protein L37 (AHRD V1 ***- B9RS60_RICCO); contains Interpro domain(s) IPR001569 Ribosomal protein L37e "	K02922|1|4e-51|200|sly:544291|large subunit ribosomal protein L37e	GO:0030529//intracellular ribonucleoprotein complex	GO:0043169//cation binding;GO:0003723//RNA binding;GO:0005198//structural molecule activity	GO:0010467//gene expression	gi|823270893|ref|NP_001296237.1|/2.46129e-50/60S ribosomal protein L37 [Solanum lycopersicum]
Solyc04g072660.2.1	Solyc04g072660.2.1	313.32	288.97	312.99	300.16	genomic_reference:SL2.40ch04 gene_region:57219626-57221412 transcript_region:SL2.40ch04:57219626..57221412- go_terms:GO:0005840 functional_description:"Ribosomal protein L30 (AHRD V1 ***- B3TLP4_ELAGV); contains Interpro domain(s) IPR000231 Ribosomal protein L30e "	K02908|1|5e-60|231|sot:102583223|large subunit ribosomal protein L30e	GO:0030529//intracellular ribonucleoprotein complex	GO:0005198//structural molecule activity	GO:0010467//gene expression	gi|460384359|ref|XP_004237879.1|/3.64819e-59/PREDICTED: 60S ribosomal protein L30 [Solanum lycopersicum]
Solyc08g029160.1.1	Solyc08g029160.1.1	313.19	281.27	276.65	312.97	evidence_code:10F1H1E1IEG genomic_reference:SL2.40ch08 gene_region:22866418-22866720 transcript_region:SL2.40ch08:22866418..22866720+ go_terms:GO:0008083 functional_description:"Membrane-associated progesterone receptor component 2 (AHRD V1 **-- B6K303_SCHJY); contains Interpro domain(s) IPR001199 Cytochrome b5 "	K17278|1|2e-52|203|sly:101265565|membrane-associated progesterone receptor component	-	GO:0016628//oxidoreductase activity, acting on the CH-CH group of donors, NAD or NADP as acceptor;GO:0005506//iron ion binding	GO:0008152//metabolic process	gi|460398711|ref|XP_004244897.1|/1.97304e-51/PREDICTED: probable steroid-binding protein 3 [Solanum lycopersicum]
Solyc07g008370.2.1	Solyc07g008370.2.1	312.99	280.9	356.58	312.65	genomic_reference:SL2.40ch07 gene_region:3146832-3149440 transcript_region:SL2.40ch07:3146832..3149440+ go_terms:GO:0003735,GO:0042803 functional_description:"60S ribosomal protein L7 (AHRD V1 ***- D7MY49_ARALY); contains Interpro domain(s) IPR005998 Ribosomal protein L7, eukaryotic "	K02937|1|6e-136|484|sot:102594660|large subunit ribosomal protein L7e	-	-	-	gi|460394400|ref|XP_004242791.1|/4.17809e-135/PREDICTED: 60S ribosomal protein L7-3 [Solanum lycopersicum]
Solyc01g103800.2.1	Solyc01g103800.2.1	312.62	284.91	337.36	297.55	genomic_reference:SL2.40ch01 gene_region:84081046-84083324 transcript_region:SL2.40ch01:84081046..84083324- go_terms:GO:0003735,GO:0003723 functional_description:"40S ribosomal protein S12 (AHRD V1 ***- A9P9K3_POPTR); contains Interpro domain(s) IPR000530 Ribosomal protein S12e "	K02951|1|1e-60|233|sot:102598170|small subunit ribosomal protein S12e	-	-	-	gi|565365292|ref|XP_006349349.1|/7.64634e-60/PREDICTED: 40S ribosomal protein S12-like [Solanum tuberosum]
Solyc11g068430.1.1	Solyc11g068430.1.1	312.36	235.36	410.54	290.21	evidence_code:10F1H1E1IEG genomic_reference:SL2.40ch11 gene_region:50238130-50238504 transcript_region:SL2.40ch11:50238130..50238504+ go_terms:GO:0009055,GO:0051536,GO:0022900 functional_description:"Ferredoxin (AHRD V1 ***- Q9AUE1_IMPBA); contains Interpro domain(s) IPR010241 Ferredoxin [2Fe-2S], plant "	K02639|1|8e-69|258|sly:101259118|ferredoxin	-	GO:0051536//iron-sulfur cluster binding;GO:0043169//cation binding	GO:0006091//generation of precursor metabolites and energy	gi|460411309|ref|XP_004251055.1|/6.71266e-68/PREDICTED: ferredoxin, root R-B1 [Solanum lycopersicum]
Solyc02g082700.2.1	Solyc02g082700.2.1	311.98	351.61	310.08	346.21	genomic_reference:SL2.40ch02 gene_region:40932829-40934370 transcript_region:SL2.40ch02:40932829..40934370- go_terms:GO:0003682,GO:0030527 functional_description:"High mobility group protein (AHRD V1 **-- O49948_SOLTU); contains Interpro domain(s) IPR000910 High mobility group, HMG1/HMG2 "	K10802|1|2e-45|182|sly:101257131|high mobility group protein B1;K11296|5|2e-28|126|bvg:104905928|high mobility group protein B3	-	-	-	gi|970008059|ref|XP_015064962.1|/1.41602e-44/PREDICTED: HMG1/2-like protein [Solanum pennellii]
Solyc02g084240.2.1	Solyc02g084240.2.1	311.57	366.14	136.4	270.6	genomic_reference:SL2.40ch02 gene_region:41975280-41976442 transcript_region:SL2.40ch02:41975280..41976442+ go_terms:GO:0005634,GO:0000786 functional_description:"H1 histone-like protein (AHRD V1 ***- Q43511_SOLLC); contains Interpro domain(s) IPR005818 Histone H1/H5 "	K11275|1|2e-54|213|sly:544142|histone H1/5	-	-	-	gi|970012436|ref|XP_015067158.1|/9.44039e-58/PREDICTED: histone H1 [Solanum pennellii]
Solyc02g070360.2.1	Solyc02g070360.2.1	310.92	284.2	338.01	298.97	genomic_reference:SL2.40ch02 gene_region:34691346-34693734 transcript_region:SL2.40ch02:34691346..34693734+ go_terms:GO:0032183,GO:0003735 functional_description:"40S ribosomal protein S4-like protein (AHRD V1 ***- Q2XPX5_SOLTU); contains Interpro domain(s) IPR000876 Ribosomal protein S4e "	K02987|1|4e-146|518|sot:102588047|small subunit ribosomal protein S4e	GO:0030529//intracellular ribonucleoprotein complex	GO:0003723//RNA binding;GO:0005198//structural molecule activity	GO:0010467//gene expression	gi|970008413|ref|XP_015065063.1|/2.9708e-145/PREDICTED: 40S ribosomal protein S4-like isoform X7 [Solanum pennellii]
Solyc10g055630.1.1	Solyc10g055630.1.1	310.46	389.63	331.54	344.22	evidence_code:10F1H1E1IEG genomic_reference:SL2.40ch10 gene_region:52582972-52584379 transcript_region:SL2.40ch10:52582972..52584379+ go_terms:GO:0015250 functional_description:"Aquaporin (AHRD V1 ***- Q8W506_TOBAC); contains Interpro domain(s) IPR012269 Aquaporin "	K09872|1|3e-162|571|sly:100736527|aquaporin PIP	GO:0031224//intrinsic component of membrane	-	GO:0006810//transport	gi|902763248|ref|NP_001233846.2|/8.02542e-163/putative PIP-type aquaporin [Solanum lycopersicum]
Solyc11g006690.1.1	Solyc11g006690.1.1	310.12	303.5	353.19	297.42	evidence_code:10F1H1E1IEG genomic_reference:SL2.40ch11 gene_region:1295503-1295937 transcript_region:SL2.40ch11:1295503..1295937- go_terms:GO:0005840 functional_description:"40S ribosomal protein S17-like protein (AHRD V1 ***- Q3HRX4_SOLTU); contains Interpro domain(s) IPR001210 Ribosomal protein S17e "	K02962|1|1e-75|281|sly:101262068|small subunit ribosomal protein S17e	GO:0030529//intracellular ribonucleoprotein complex	GO:0005198//structural molecule activity	GO:0010467//gene expression	gi|460409041|ref|XP_004249949.1|/7.40012e-75/PREDICTED: 40S ribosomal protein S17-like [Solanum lycopersicum]
Solyc01g102290.2.1	Solyc01g102290.2.1	310	345.65	239.8	348.95	genomic_reference:SL2.40ch01 gene_region:82863311-82864206 transcript_region:SL2.40ch01:82863311..82864206- go_terms:GO:0016021 functional_description:"Stress-induced hydrophobic peptide (AHRD V1 **-- B9N409_POPTR); contains Interpro domain(s) IPR000612 Uncharacterised protein family UPF0057 "	-	GO:0031224//intrinsic component of membrane;GO:0031410//cytoplasmic vesicle	-	GO:0009725//response to hormone;GO:0006970//response to osmotic stress	gi|460369029|ref|XP_004230367.1|/2.00086e-26/PREDICTED: hydrophobic protein LTI6A [Solanum lycopersicum]
Solyc08g008050.2.1	Solyc08g008050.2.1	309.17	401.39	362.04	504.19	genomic_reference:SL2.40ch08 gene_region:2541278-2544496 transcript_region:SL2.40ch08:2541278..2544496+ go_terms:GO:0015250 functional_description:"Aquaporin (AHRD V1 ***- Q8W507_TOBAC); contains Interpro domain(s) IPR012269 Aquaporin "	K09872|1|1e-164|579|sly:101253509|aquaporin PIP	GO:0031224//intrinsic component of membrane	-	GO:0006810//transport	gi|726965346|ref|NP_001289835.1|/8.13565e-164/probable aquaporin PIP-type pTOM75 [Solanum lycopersicum]
Solyc03g116510.1.1	Solyc03g116510.1.1	308.91	185.52	188.36	154.24	evidence_code:10F0H0E0IEG genomic_reference:SL2.40ch03 gene_region:59960022-59960303 transcript_region:SL2.40ch03:59960022..59960303+ functional_description:"Unknown Protein (AHRD V1)"	-	-	-	-	gi|723686607|ref|XP_010318785.1|/2.31141e-39/PREDICTED: uncharacterized protein LOC104646577 [Solanum lycopersicum]
Solyc12g095990.1.1	Solyc12g095990.1.1	308.35	295.53	343.22	334.65	evidence_code:10F0H1E1IEG genomic_reference:SL2.40ch12 gene_region:63417253-63419388 transcript_region:SL2.40ch12:63417253..63419388- go_terms:GO:0008026,GO:0005524 functional_description:"ATP-dependent RNA helicase eIF4A (AHRD V1 ***- A8PG49_COPC7); contains Interpro domain(s) IPR011545 DNA/RNA helicase, DEAD/DEAH box type, N-terminal "	K03257|1|0.0|819|sly:101266108|translation initiation factor 4A	-	GO:0008135//translation factor activity, RNA binding;GO:0042623//ATPase activity, coupled;GO:0032559	GO:0006412//translation	gi|460415494|ref|XP_004253093.1|/0/PREDICTED: eukaryotic initiation factor 4A-2 [Solanum lycopersicum]
Solyc12g096700.1.1	Solyc12g096700.1.1	307.23	296.26	329.17	280.51	evidence_code:10F1H1E1IEG genomic_reference:SL2.40ch12 gene_region:63855944-63857858 transcript_region:SL2.40ch12:63855944..63857858- go_terms:GO:0005840 functional_description:"Ribosomal L9-like protein (AHRD V1 ***- B3TLR1_ELAGV); contains Interpro domain(s) IPR002359 Ribosomal protein L6, conserved site-2 "	K02940|1|4e-105|380|sot:102599440|large subunit ribosomal protein L9e	GO:0030529//intracellular ribonucleoprotein complex	GO:0003723//RNA binding;GO:0005198//structural molecule activity	GO:0010467//gene expression	gi|568215545|ref|NP_001274814.1|/2.2916e-104/60S ribosomal protein L9-1-like [Solanum tuberosum]
Solyc02g079220.2.1	Solyc02g079220.2.1	306.46	236.04	234.21	234.77	genomic_reference:SL2.40ch02 gene_region:38409479-38413033 transcript_region:SL2.40ch02:38409479..38413033+ go_terms:GO:0015578 functional_description:"Solute carrier family 2, facilitated glucose transporter member 8 (AHRD V1 **** GTR8_HUMAN); contains Interpro domain(s) IPR003663 Sugar/inositol transporter "	K08150|1|1e-44|181|sot:102593131|MFS transporter, SP family, solute carrier family 2 (myo-inositol transporter), member 13	GO:0031224//intrinsic component of membrane	GO:0022891//substrate-specific transmembrane transporter activity	GO:0071702//organic substance transport	gi|350538321|ref|NP_001234849.1|/0/hexose transporter 1 [Solanum lycopersicum]
Solyc01g094950.2.1	Solyc01g094950.2.1	306.4	327.83	298.66	344.76	genomic_reference:SL2.40ch01 gene_region:78113463-78115886 transcript_region:SL2.40ch01:78113463..78115886+ functional_description:"Protein BPS1, chloroplastic (AHRD V1 **-- BPS1_ARATH)"	-	-	-	-	gi|460368130|ref|XP_004229922.1|/0/PREDICTED: protein BPS1, chloroplastic [Solanum lycopersicum]
Solyc04g007550.2.1	Solyc04g007550.2.1	305.38	295.46	302.74	293.91	genomic_reference:SL2.40ch04 gene_region:1237504-1241655 transcript_region:SL2.40ch04:1237504..1241655+ go_terms:GO:0005507 functional_description:"ATP synthase subunit beta (AHRD V1 ***- O82722_NICSY); contains Interpro domain(s) IPR005722 ATPase, F1 complex, beta subunit "	K02133|1|0.0|967|sly:101249170|F-type H+-transporting ATPase subunit beta [EC:3.6.3.14]	GO:0033178//proton-transporting two-sector ATPase complex, catalytic domain;GO:0005753//mitochondrial proton-transporting ATP synthase complex	GO:0019829//cation-transporting ATPase activity;GO:0015078//hydrogen ion transmembrane transporter activity;GO:0032559;GO:0015662//ATPase activity, coupled to transmembrane movement of ions, phosphorylative mechanism	GO:0015988//energy coupled proton transmembrane transport, against electrochemical gradient;GO:0009207;GO:0015986//ATP synthesis coupled proton transport	gi|460382474|ref|XP_004236964.1|/0/PREDICTED: ATP synthase subunit beta, mitochondrial [Solanum lycopersicum]
Solyc01g005620.2.1	Solyc01g005620.2.1	303.96	327.86	319.76	321.08	genomic_reference:SL2.40ch01 gene_region:430522-435101 transcript_region:SL2.40ch01:430522..435101- go_terms:GO:0015367 functional_description:"Mitochondrial 2-oxoglutarate/malate carrier protein (AHRD V1 **** Q9FSF4_TOBAC); contains Interpro domain(s) IPR001993 Mitochondrial substrate carrier "	K15104|1|8e-157|554|sly:778218|solute carrier family 25 (mitochondrial oxoglutarate transporter), member 11	GO:0019866//organelle inner membrane;GO:0031224//intrinsic component of membrane;GO:0043231//intracellular membrane-bounded organelle	-	GO:0006810//transport	gi|929524243|ref|NP_001234756.2|/4.04479e-157/oxoglutarate/malate translocator [Solanum lycopersicum]
Solyc06g060400.2.1	Solyc06g060400.2.1	302.79	286.89	331.43	296.01	genomic_reference:SL2.40ch06 gene_region:34803093-34805179 transcript_region:SL2.40ch06:34803093..34805179- go_terms:GO:0005840 functional_description:"Ribosomal protein L15 (AHRD V1 ***- B9GPA1_POPTR); contains Interpro domain(s) IPR000439 Ribosomal protein L15e "	K02877|1|5e-101|367|sot:102595510|large subunit ribosomal protein L15e	GO:0030529//intracellular ribonucleoprotein complex	GO:0005198//structural molecule activity	GO:0010467//gene expression	gi|460392842|ref|XP_004242022.1|/3.43566e-100/PREDICTED: 60S ribosomal protein L15 [Solanum lycopersicum]
Solyc01g100870.2.1	Solyc01g100870.2.1	302.09	310.4	315.18	329.06	genomic_reference:SL2.40ch01 gene_region:82530325-82533925 transcript_region:SL2.40ch01:82530325..82533925- go_terms:GO:0005525 functional_description:"ADP-ribosylation factor (AHRD V1 ***- Q9M7P4_CAPAN); contains Interpro domain(s) IPR006688 ADP-ribosylation factor "	K07937|1|2e-95|308|sot:102577687|ADP-ribosylation factor 1	GO:0044464	GO:0032561//guanyl ribonucleotide binding	GO:0035556//intracellular signal transduction	gi|568214929|ref|NP_001274834.1|/1.56846e-94/ARF-like small GTPase-like protein [Solanum tuberosum]
Solyc08g062910.2.1	Solyc08g062910.2.1	301.85	292.43	335.54	331.81	genomic_reference:SL2.40ch08 gene_region:49531008-49535044 transcript_region:SL2.40ch08:49531008..49535044- go_terms:GO:0003746 functional_description:"Elongation factor EF-2 (AHRD V1 **** Q9SGT4_ARATH); contains Interpro domain(s) IPR000795 Protein synthesis factor, GTP-binding "	K03234|1|0.0|1342|sly:101253404|elongation factor 2	-	-	-	gi|763815280|gb|KJB82132.1|/0/hypothetical protein B456_013G178000 [Gossypium raimondii]
Solyc02g030170.2.1	Solyc02g030170.2.1	301.53	423.88	273.63	346.29	genomic_reference:SL2.40ch02 gene_region:15953224-15955598 transcript_region:SL2.40ch02:15953224..15955598- go_terms:GO:0042605,GO:0019899 functional_description:"FAD linked oxidase domain protein (AHRD V1 **-- D1VPW7_9ACTO); contains Interpro domain(s) IPR006094 FAD linked oxidase, N-terminal "	K09828|1|0.0|1105|sly:543937|delta24-sterol reductase [EC:1.3.1.72]	-	GO:0050662//coenzyme binding;GO:0003824//catalytic activity	-	gi|350537457|ref|NP_001234550.1|/0/DWARF1/DIMINUTO [Solanum lycopersicum]
Solyc07g041310.2.1	Solyc07g041310.2.1	301.52	281.31	334.59	291.87	genomic_reference:SL2.40ch07 gene_region:49600647-49604920 transcript_region:SL2.40ch07:49600647..49604920- go_terms:GO:0003735 functional_description:"Ribosomal protein (AHRD V1 ***- B3TLR8_ELAGV); contains Interpro domain(s) IPR005703 Ribosomal protein S3, eukaryotic/archaeal "	K02985|1|1e-131|470|sly:101257282|small subunit ribosomal protein S3e	GO:0030529//intracellular ribonucleoprotein complex	GO:0003676//nucleic acid binding;GO:0005198//structural molecule activity	GO:0010467//gene expression	gi|460396319|ref|XP_004243723.1|/6.95143e-131/PREDICTED: 40S ribosomal protein S3-2 [Solanum lycopersicum]
Solyc10g007980.2.1	Solyc10g007980.2.1	301.29	274.44	321.5	274.28	genomic_reference:SL2.40ch10 gene_region:2135873-2138692 transcript_region:SL2.40ch10:2135873..2138692- go_terms:GO:0003735 functional_description:"50S ribosomal protein L5 (AHRD V1 ***- RL5_XANP2); contains Interpro domain(s) IPR002132 Ribosomal protein L5 "	K02868|1|5e-91|334|sot:102584908|large subunit ribosomal protein L11e	GO:0015934//large ribosomal subunit;GO:0009536//plastid;GO:0031981//nuclear lumen	GO:0005198//structural molecule activity	GO:0010467//gene expression	gi|568214671|ref|NP_001274979.1|/3.4246e-90/60S ribosomal protein L11-2-like [Solanum tuberosum]
Solyc12g100060.1.1	Solyc12g100060.1.1	300.75	438.97	206.56	348.39	evidence_code:10F1H1E1IEG genomic_reference:SL2.40ch12 gene_region:65288408-65288890 transcript_region:SL2.40ch12:65288408..65288890- go_terms:GO:0008270 functional_description:"Zinc finger A20 and AN1 domain-containing stress-associated protein 6 (AHRD V1 ***- C1C2A2_9MAXI); contains Interpro domain(s) IPR000058 Zinc finger, AN1-type "	K13523|1|3e-18|91.3|mtr:MTR_051s0004|lysophosphatidic acid acyltransferase / lysophosphatidylinositol acyltransferase [EC:2.3.1.51 2.3.1.-]	-	GO:0046914//transition metal ion binding	-	gi|460415039|ref|XP_004252868.1|/2.14125e-70/PREDICTED: zinc finger A20 and AN1 domain-containing stress-associated protein 5-like [Solanum lycopersicum]
Solyc04g078460.2.1	Solyc04g078460.2.1	300.6	249.34	162.73	227.26	genomic_reference:SL2.40ch04 gene_region:60778028-60779588 transcript_region:SL2.40ch04:60778028..60779588- go_terms:GO:0003948 functional_description:"N(4)-(Beta-N-acetylglucosaminyl)-L-asparaginase (AHRD V1 **** ASPG_ELIMR); contains Interpro domain(s) IPR000246 Peptidase T2, asparaginase 2 "	K13051|1|0.0|650|sly:101245157|beta-aspartyl-peptidase (threonine type) [EC:3.4.19.5]	-	GO:0016811//hydrolase activity, acting on carbon-nitrogen (but not peptide) bonds, in linear amides	-	gi|460384861|ref|XP_004238125.1|/0/PREDICTED: probable isoaspartyl peptidase/L-asparaginase 2 [Solanum lycopersicum]
Solyc08g080650.1.1	Solyc08g080650.1.1	300.09	175.94	161.73	98.85	evidence_code:10F0H1E1IEG genomic_reference:SL2.40ch08 gene_region:61050423-61051163 transcript_region:SL2.40ch08:61050423..61051163+ go_terms:GO:0005515 functional_description:"Osmotin-like protein (Fragment) (AHRD V1 **-- Q8S4L1_SOLNI); contains Interpro domain(s) IPR001938 Thaumatin, pathogenesis-related "	K14297|1|2e-10|66.2|zma:103640102|nuclear pore complex protein Nup98-Nup96	GO:0043231//intracellular membrane-bounded organelle	-	GO:0001906//cell killing;GO:0006952//defense response	gi|823270993|ref|NP_001296216.1|/3.3948e-153/osmotin-like protein TPM-1 precursor [Solanum lycopersicum]
Solyc04g081880.2.1	Solyc04g081880.2.1	300.07	364.56	266.09	344.35	genomic_reference:SL2.40ch04 gene_region:63335224-63339615 transcript_region:SL2.40ch04:63335224..63339615- go_terms:GO:0003676 functional_description:"Ribonuclease P protein subunit p25 (AHRD V1 *--- RPP25_RAT); contains Interpro domain(s) IPR002775 Alba, DNA/RNA-binding protein "	K14525|1|6e-45|182|smo:SELMODRAFT_443692|ribonucleases P/MRP protein subunit RPP25 [EC:3.1.26.5]	-	GO:0005488	-	gi|460385381|ref|XP_004238382.1|/6.45737e-72/PREDICTED: ribonuclease P protein subunit p25-like protein isoform X1 [Solanum lycopersicum]
Solyc06g072120.2.1	Solyc06g072120.2.1	299.64	269.2	329.92	291.51	genomic_reference:SL2.40ch06 gene_region:40837031-40840492 transcript_region:SL2.40ch06:40837031..40840492- go_terms:GO:0043236 functional_description:"40S ribosomal protein SA (AHRD V1 ***- B4G194_MAIZE); contains Interpro domain(s) IPR005707 Ribosomal protein S2, eukaryotic/archaeal "	K02998|1|4e-127|456|sly:101250808|small subunit ribosomal protein SAe	GO:0030529//intracellular ribonucleoprotein complex	GO:0005198//structural molecule activity	GO:0010467//gene expression	gi|970036154|ref|XP_015079403.1|/3.19801e-126/PREDICTED: 40S ribosomal protein SA-like isoform X1 [Solanum pennellii]
Solyc05g006390.1.1	Solyc05g006390.1.1	299.25	254.77	181.85	325.19	evidence_code:10F0H0E0IEG genomic_reference:SL2.40ch05 gene_region:1028793-1029047 transcript_region:SL2.40ch05:1028793..1029047- functional_description:"Unknown Protein (AHRD V1)"	-	-	-	-	gi|698474893|ref|XP_009784881.1|/1.58829e-32/PREDICTED: uncharacterized protein LOC104233217 [Nicotiana sylvestris]
Solyc03g119040.2.1	Solyc03g119040.2.1	294.86	269.5	297.01	275.64	genomic_reference:SL2.40ch03 gene_region:61807988-61810035 transcript_region:SL2.40ch03:61807988..61810035- go_terms:GO:0005080,GO:0000166 functional_description:"Guanine nucleotide-binding protein beta subunit-like protein (AHRD V1 **-* B4FKM1_MAIZE); contains Interpro domain(s) IPR020472 G-protein beta WD-40 repeat, region "	K14753|1|0.0|665|sly:543509|guanine nucleotide-binding protein subunit beta-2-like 1 protein	-	-	-	gi|922960046|ref|NP_001233881.2|/0/ArcA2 protein [Solanum lycopersicum]
Solyc07g017570.2.1	Solyc07g017570.2.1	294.74	420.95	187.11	445.35	genomic_reference:SL2.40ch07 gene_region:7545517-7546734 transcript_region:SL2.40ch07:7545517..7546734- functional_description:"Unknown Protein (AHRD V1)"	-	-	-	-	gi|970040939|ref|XP_015081859.1|/8.21051e-15/PREDICTED: uncharacterized protein LOC107025603 [Solanum pennellii]
Solyc10g055810.1.1	Solyc10g055810.1.1	294.32	242.86	153.43	134	evidence_code:10F1H1E1IEG genomic_reference:SL2.40ch10 gene_region:52891942-52893092 transcript_region:SL2.40ch10:52891942..52893092- go_terms:GO:0008843 functional_description:"Endochitinase (Chitinase) (AHRD V1 **** Q43184_SOLTU); contains Interpro domain(s) IPR016283 Glycoside hydrolase, family 19 IPR018371 Chitin-binding, type 1, conserved site IPR000726 Glycoside hydrolase, family 19, cataly…	K01183|1|4e-170|597|sly:544148|chitinase [EC:3.2.1.14]	GO:0043231//intracellular membrane-bounded organelle;GO:0030312//external encapsulating structure	GO:0004553//hydrolase activity, hydrolyzing O-glycosyl compounds;GO:0030247//polysaccharide binding	GO:0033554//cellular response to stress;GO:0006026	gi|350534566|ref|NP_001234403.1|/3.17054e-169/basic 30 kDa endochitinase precursor [Solanum lycopersicum]
Solyc12g005860.1.1	Solyc12g005860.1.1	294.12	288.77	263	263.98	evidence_code:10F0H1E1IEG genomic_reference:SL2.40ch12 gene_region:490745-498964 transcript_region:SL2.40ch12:490745..498964- go_terms:GO:0008152 functional_description:"3-isopropylmalate dehydratase large subunit (AHRD V1 *--- LEUC_BACWK); contains Interpro domain(s) IPR006249 Aconitase/iron regulatory protein 2 "	K01681|1|0.0|1909|sly:101248455|aconitate hydratase [EC:4.2.1.3]	-	-	-	gi|723747143|ref|XP_004251517.2|/0/PREDICTED: aconitate hydratase, cytoplasmic [Solanum lycopersicum]
Solyc06g064470.2.1	Solyc06g064470.2.1	293.59	276.51	323.25	275.94	genomic_reference:SL2.40ch06 gene_region:36536162-36538759 transcript_region:SL2.40ch06:36536162..36538759- go_terms:GO:0003735 functional_description:"Ribosomal protein L7a (AHRD V1 ***- A8J567_CHLRE); contains Interpro domain(s) IPR001921 Ribosomal protein L7A "	K02936|1|2e-132|473|sly:101246256|large subunit ribosomal protein L7Ae	GO:0030529//intracellular ribonucleoprotein complex	-	GO:0022613//ribonucleoprotein complex biogenesis	gi|460392583|ref|XP_004241895.1|/1.09597e-131/PREDICTED: 60S ribosomal protein L7a-2 [Solanum lycopersicum]
Solyc04g078070.2.1	Solyc04g078070.2.1	293.56	285.05	280.37	264.26	genomic_reference:SL2.40ch04 gene_region:60508246-60511703 transcript_region:SL2.40ch04:60508246..60511703- functional_description:"Expressed protein having alternate splicing products (AHRD V1 *--- Q75KB8_ORYSJ); contains Interpro domain(s) IPR015023 Protein of unknown function DUF1909 "	-	-	-	-	gi|460384812|ref|XP_004238102.1|/4.5553e-39/PREDICTED: uncharacterized protein At2g23090 [Solanum lycopersicum]
Solyc09g007250.2.1	Solyc09g007250.2.1	293.33	282.43	320.79	297.37	genomic_reference:SL2.40ch09 gene_region:848610-851238 transcript_region:SL2.40ch09:848610..851238+ go_terms:GO:0003735,GO:0005515 functional_description:"60S ribosomal protein L4/L1 (AHRD V1 ***- D7L8A9_ARALY); contains Interpro domain(s) IPR002136 Ribosomal protein L4/L1e "	K02930|1|0.0|715|sly:101259570|large subunit ribosomal protein L4e	GO:0030529//intracellular ribonucleoprotein complex	GO:0005198//structural molecule activity	GO:0010467//gene expression	gi|460402404|ref|XP_004246702.1|/0/PREDICTED: 60S ribosomal protein L4-like [Solanum lycopersicum]
Solyc12g100270.1.1	Solyc12g100270.1.1	292.5	174.78	201.17	141.27	evidence_code:10F1H1E1IEG genomic_reference:SL2.40ch12 gene_region:65384049-65386792 transcript_region:SL2.40ch12:65384049..65386792+ go_terms:GO:0006508,GO:0005783 functional_description:"CER1 (AHRD V1 **-- B6TFH3_MAIZE); contains Interpro domain(s) IPR006694 Fatty acid hydroxylase "	K15404|1|0.0|1234|sly:101268663|aldehyde decarbonylase [EC:4.1.99.5]	-	-	-	gi|460414993|ref|XP_004252845.1|/0/PREDICTED: protein ECERIFERUM 1 [Solanum lycopersicum]
Solyc03g006490.2.1	Solyc03g006490.2.1	292.3	305.05	153.23	275.85	genomic_reference:SL2.40ch03 gene_region:1074627-1077380 transcript_region:SL2.40ch03:1074627..1077380+ functional_description:"Aluminum-induced protein-like (AHRD V1 ***- Q9FG81_ARATH)"	-	-	-	-	gi|807066298|ref|NP_001234039.2|/1.15436e-146/expressed predominantly in leaves [Solanum lycopersicum]
Solyc06g073370.2.1	Solyc06g073370.2.1	291.33	256.7	330.96	271.38	genomic_reference:SL2.40ch06 gene_region:41598535-41600264 transcript_region:SL2.40ch06:41598535..41600264+ go_terms:GO:0003735,GO:0005515 functional_description:"40S ribosomal protein S18 (AHRD V1 ***- B4G286_MAIZE); contains Interpro domain(s) IPR001892 Ribosomal protein S13 "	K02964|1|1e-73|276|sly:101249649|small subunit ribosomal protein S18e	GO:0030529//intracellular ribonucleoprotein complex	GO:0003676//nucleic acid binding;GO:0005198//structural molecule activity	GO:0010467//gene expression	gi|460391585|ref|XP_004241401.1|/6.78164e-73/PREDICTED: 40S ribosomal protein S18-like [Solanum lycopersicum]
Solyc02g077420.2.1	Solyc02g077420.2.1	291.25	151.16	278.73	145.6	genomic_reference:SL2.40ch02 gene_region:36938527-36940052 transcript_region:SL2.40ch02:36938527..36940052- go_terms:GO:0047714,GO:0008970 functional_description:"Lipase-like (AHRD V1 ***- Q8RZ40_ORYSJ); contains Interpro domain(s) IPR002921 Lipase, class 3 "	K16818|1|4e-49|196|gmx:100817287|phospholipase A1 [EC:3.1.1.32]	-	-	-	gi|460374288|ref|XP_004232943.1|/0/PREDICTED: phospholipase A1-II 1 [Solanum lycopersicum]
Solyc02g077480.1.1	Solyc02g077480.1.1	290.94	328.59	313.86	299.8	evidence_code:10F1H1E1IEG genomic_reference:SL2.40ch02 gene_region:36985404-36985814 transcript_region:SL2.40ch02:36985404..36985814+ go_terms:GO:0042802 functional_description:"Histone H3 (AHRD V1 ***- D8L9K7_WHEAT); contains Interpro domain(s) IPR000164 Histone H3 "	K11253|1|9e-60|228|atr:18422868|histone H3	GO:0000785//chromatin;GO:0043231//intracellular membrane-bounded organelle	GO:0003676//nucleic acid binding	GO:0034728//nucleosome organization	gi|992271660|gb|KXG31833.1|/7.64313e-59/hypothetical protein SORBI_003G065000, partial [Sorghum bicolor]
Solyc04g054810.2.1	Solyc04g054810.2.1	290.53	339.95	341.65	358.36	genomic_reference:SL2.40ch04 gene_region:52432873-52434340 transcript_region:SL2.40ch04:52432873..52434340+ functional_description:"Pollen allergen Phl p 11 (AHRD V1 ***- B6T2Z8_MAIZE); contains Interpro domain(s) IPR006041 Pollen Ole e 1 allergen and extensin "	K03036|1|4e-16|86.3|aly:ARALYDRAFT_336019|26S proteasome regulatory subunit N6	-	-	-	gi|460383404|ref|XP_004237415.1|/9.70154e-79/PREDICTED: pollen-specific protein C13 [Solanum lycopersicum]
Solyc06g084230.2.1	Solyc06g084230.2.1	288.91	276.5	338.37	285.69	genomic_reference:SL2.40ch06 gene_region:45701450-45704382 transcript_region:SL2.40ch06:45701450..45704382- go_terms:GO:0031369 functional_description:"40S ribosomal protein S24 (AHRD V1 ***- C6TAW2_SOYBN); contains Interpro domain(s) IPR001976 Ribosomal protein S24e "	K02974|1|1e-63|243|sly:101253000|small subunit ribosomal protein S24e	GO:0030529//intracellular ribonucleoprotein complex	GO:0005198//structural molecule activity;GO:0005488	GO:0010467//gene expression	gi|460393476|ref|XP_004242335.1|/7.69228e-63/PREDICTED: 40S ribosomal protein S24-1 [Solanum lycopersicum]
Solyc03g007740.2.1	Solyc03g007740.2.1	288.86	326.55	288.44	292.96	genomic_reference:SL2.40ch03 gene_region:2271270-2273817 transcript_region:SL2.40ch03:2271270..2273817+ go_terms:GO:0005783 functional_description:"Reticulon family protein (AHRD V1 ***- B2WS91_9BRAS); contains Interpro domain(s) IPR003388 Reticulon "	K00861|1|4e-14|79.7|vcn:VOLCADRAFT_103251|riboflavin kinase [EC:2.7.1.26];K07748|2|9e-12|72.0|jcu:105638060|sterol-4alpha-carboxylate 3-dehydrogenase (decarboxylating) [EC:1.1.1.170]	GO:0043231//intracellular membrane-bounded organelle	-	-	gi|460376840|ref|XP_004234204.1|/1.03355e-125/PREDICTED: reticulon-like protein B2 [Solanum lycopersicum]
Solyc06g082650.2.1	Solyc06g082650.2.1	288.58	272.12	300.19	280.52	genomic_reference:SL2.40ch06 gene_region:44698091-44700577 transcript_region:SL2.40ch06:44698091..44700577+ go_terms:GO:0003735,GO:0005515 functional_description:"60S ribosomal protein L10 (AHRD V1 ***- Q3SC85_SOLLC); contains Interpro domain(s) IPR001197 Ribosomal protein L10e "	K02866|1|3e-103|352|sly:101264022|large subunit ribosomal protein L10e	GO:0030529//intracellular ribonucleoprotein complex	GO:0005198//structural molecule activity	GO:0010467//gene expression	gi|460393726|ref|XP_004242460.1|/1.96696e-102/PREDICTED: 60S ribosomal protein L10 [Solanum lycopersicum]
Solyc10g006070.2.1	Solyc10g006070.2.1	288.36	284.23	317.32	294.52	genomic_reference:SL2.40ch10 gene_region:799256-802747 transcript_region:SL2.40ch10:799256..802747+ go_terms:GO:0003735,GO:0005515 functional_description:"40S ribosomal protein S8 (AHRD V1 ***- Q2XPV9_SOLTU); contains Interpro domain(s) IPR001047 Ribosomal protein S8e "	K02995|1|2e-86|319|sly:101267653|small subunit ribosomal protein S8e	GO:0030529//intracellular ribonucleoprotein complex	GO:0005198//structural molecule activity	GO:0010467//gene expression	gi|723734846|ref|XP_010327196.1|/1.22258e-85/PREDICTED: 40S ribosomal protein S8 [Solanum lycopersicum]
Solyc01g110440.2.1	Solyc01g110440.2.1	286.87	319.33	318.95	400.94	genomic_reference:SL2.40ch01 gene_region:88906365-88909922 transcript_region:SL2.40ch01:88906365..88909922+ go_terms:GO:0008792 functional_description:"Arginine decarboxylase (AHRD V1 **** Q9SCF0_DATST); contains Interpro domain(s) IPR002985 Arginine decarboxylase "	K01583|1|0.0|1304|sly:543960|arginine decarboxylase [EC:4.1.1.19]	-	GO:0016831//carboxy-lyase activity	GO:0006525//arginine metabolic process;GO:0006596//polyamine biosynthetic process	gi|808154184|ref|NP_001234649.2|/0/arginine decarboxylase [Solanum lycopersicum]
Solyc04g014720.2.1	Solyc04g014720.2.1	286.52	267.34	318.59	277.52	genomic_reference:SL2.40ch04 gene_region:4982850-4985110 transcript_region:SL2.40ch04:4982850..4985110+ go_terms:GO:0003735,GO:0003723 functional_description:"60S ribosomal protein L6 (AHRD V1 ***- B9RHH3_RICCO); contains Interpro domain(s) IPR000915 Ribosomal protein L6E "	K02934|1|3e-105|382|sly:101262004|large subunit ribosomal protein L6e	-	-	-	gi|460381880|ref|XP_004236669.1|/2.23606e-104/PREDICTED: 60S ribosomal protein L6-like [Solanum lycopersicum]
Solyc08g081730.2.1	Solyc08g081730.2.1	286.47	314.23	321.45	294.4	genomic_reference:SL2.40ch08 gene_region:61872803-61875069 transcript_region:SL2.40ch08:61872803..61875069+ go_terms:GO:0005783 functional_description:"Reticulon family protein (AHRD V1 ***- B2WS91_9BRAS); contains Interpro domain(s) IPR003388 Reticulon "	K00861|1|3e-22|106|vcn:VOLCADRAFT_103251|riboflavin kinase [EC:2.7.1.26];K07748|2|2e-11|70.5|jcu:105638060|sterol-4alpha-carboxylate 3-dehydrogenase (decarboxylating) [EC:1.1.1.170]	GO:0043231//intracellular membrane-bounded organelle	-	-	gi|460400073|ref|XP_004245560.1|/2.41707e-132/PREDICTED: reticulon-like protein B4 [Solanum lycopersicum]
Solyc04g080540.2.1	Solyc04g080540.2.1	285.86	262.8	201.01	171.92	genomic_reference:SL2.40ch04 gene_region:62269475-62271018 transcript_region:SL2.40ch04:62269475..62271018+ go_terms:GO:0005515 functional_description:"ST225 (AHRD V1 ***- B4YYB7_THEHA)"	-	-	-	-	gi|460385205|ref|XP_004238295.1|/3.11093e-68/PREDICTED: uncharacterized protein LOC101245159 [Solanum lycopersicum]
Solyc01g106610.2.1	Solyc01g106610.2.1	285.86	218.12	147.63	113.72	genomic_reference:SL2.40ch01 gene_region:86183565-86184540 transcript_region:SL2.40ch01:86183565..86184540+ go_terms:GO:0005515 functional_description:"Pathogenesis-related protein-1 (AHRD V1 **-- Q40397_NICGU); contains Interpro domain(s) IPR002413 Ves allergen "	K13449|1|8e-87|320|sot:102588789|pathogenesis-related protein 1	-	-	GO:0006950//response to stress	gi|808175927|ref|NP_001234128.2|/1.79503e-95/pathogenesis-related protein 1A1 precursor [Solanum lycopersicum]
Solyc03g096420.1.1	Solyc03g096420.1.1	285.8	284.83	143.36	105.11	evidence_code:10F1H0E1IEG genomic_reference:SL2.40ch03 gene_region:51961476-51961691 transcript_region:SL2.40ch03:51961476..51961691+ functional_description:"Unknown Protein (AHRD V1)"	-	-	-	-	gi|1657814|gb|AAB18190.1|/5.68614e-06/TA20 [Nicotiana tabacum]
Solyc08g066880.2.1	Solyc08g066880.2.1	284.32	164.6	103.83	71.14	genomic_reference:SL2.40ch08 gene_region:52973903-52974812 transcript_region:SL2.40ch08:52973903..52974812- go_terms:GO:0009116 functional_description:"5&apos-methylthioadenosine/S-adenosylhomocysteine nucleosidase (AHRD V1 *-*- D6E0Z8_9FIRM); contains Interpro domain(s) IPR018017 Nucleoside phosphorylase, family 1 "	-	-	-	-	gi|723722784|ref|XP_010325109.1|/4.95542e-103/PREDICTED: bark storage protein A [Solanum lycopersicum]
Solyc10g005510.2.1	Solyc10g005510.2.1	283.45	270.28	305.69	280.89	genomic_reference:SL2.40ch10 gene_region:417823-423467 transcript_region:SL2.40ch10:417823..423467- go_terms:GO:0004365 functional_description:"Glyceraldehyde-3-phosphate dehydrogenase (AHRD V1 **** Q8VWN9_CAPAN); contains Interpro domain(s) IPR000173 Glyceraldehyde 3-phosphate dehydrogenase "	K00134|1|0.0|769|sly:101256813|glyceraldehyde 3-phosphate dehydrogenase [EC:1.2.1.12]	-	GO:0000166//nucleotide binding	GO:0019318//hexose metabolic process	gi|460405701|ref|XP_004248314.1|/0/PREDICTED: glyceraldehyde-3-phosphate dehydrogenase GAPCP1, chloroplastic [Solanum lycopersicum]
Solyc10g081980.1.1	Solyc10g081980.1.1	283.34	268.26	249.95	336.19	evidence_code:10F0H1E1IEG genomic_reference:SL2.40ch10 gene_region:62218431-62223520 transcript_region:SL2.40ch10:62218431..62223520+ functional_description:"Harpin-induced protein-like (Fragment) (AHRD V1 **-- D2CFH8_COFAR); contains Interpro domain(s) IPR010847 Harpin-induced 1 "	K08488|1|3e-27|122|ath:AT1G32270|syntaxin 7	-	-	-	gi|970057174|ref|XP_015055240.1|/1.39223e-115/PREDICTED: protein YLS9-like [Solanum pennellii]
Solyc06g011350.2.1	Solyc06g011350.2.1	282.37	282.61	339.77	396.26	genomic_reference:SL2.40ch06 gene_region:6572048-6573930 transcript_region:SL2.40ch06:6572048..6573930+ go_terms:GO:0015250 functional_description:"Aquaporin 2 (AHRD V1 ***- O65357_SAMSA); contains Interpro domain(s) IPR012269 Aquaporin "	K09872|1|2e-151|535|sly:100529106|aquaporin PIP	GO:0031224//intrinsic component of membrane	-	GO:0006810//transport	gi|350539001|ref|NP_001234625.1|/1.60113e-150/aquaporin [Solanum lycopersicum]
Solyc06g076640.2.1	Solyc06g076640.2.1	282.3	269.34	324.14	276.51	genomic_reference:SL2.40ch06 gene_region:43983765-43986609 transcript_region:SL2.40ch06:43983765..43986609- go_terms:GO:0005200 functional_description:"Tubulin beta chain (AHRD V1 ***- B9GKJ5_POPTR); contains Interpro domain(s) IPR002453 Beta tubulin "	K07375|1|0.0|850|sly:101262728|tubulin beta	GO:0043234//protein complex;GO:0015630//microtubule cytoskeleton	GO:0017111//nucleoside-triphosphatase activity;GO:0032561//guanyl ribonucleotide binding	GO:0043623//cellular protein complex assembly;GO:0009207;GO:0006970//response to osmotic stress;GO:0007017//microtubule-based process	gi|460391150|ref|XP_004241186.1|/0/PREDICTED: tubulin beta chain-like [Solanum lycopersicum]
Solyc00g006800.2.1	Solyc00g006800.2.1	282.14	254.73	245.76	217.16	genomic_reference:SL2.40ch00 gene_region:5777117-5780677 transcript_region:SL2.40ch00:5777117..5780677+ go_terms:GO:0008152,GO:0005975,GO:0005737 functional_description:"Transaldolase (AHRD V1 ***- Q9FVH1_SOLLC); contains Interpro domain(s) IPR014634 Transaldolase, bacterial/plant type "	K00616|1|0.0|820|sly:543623|transaldolase [EC:2.2.1.2]	GO:0044424	GO:0016744	GO:0006007//glucose catabolic process	gi|970063246|ref|XP_015058546.1|/0/PREDICTED: transaldolase [Solanum pennellii]
Solyc04g074910.2.1	Solyc04g074910.2.1	282.04	298.44	289.09	290.94	genomic_reference:SL2.40ch04 gene_region:58412512-58414503 transcript_region:SL2.40ch04:58412512..58414503- go_terms:GO:0003735 functional_description:"40S ribosomal protein S21 (AHRD V1 ***- D7M5J1_ARALY); contains Interpro domain(s) IPR001931 Ribosomal protein S21e "	K02971|1|4e-42|171|sot:102592155|small subunit ribosomal protein S21e	GO:0030529//intracellular ribonucleoprotein complex	GO:0005198//structural molecule activity	GO:0010467//gene expression	gi|460384531|ref|XP_004237964.1|/2.84444e-41/PREDICTED: 40S ribosomal protein S21-like [Solanum lycopersicum]
Solyc10g050160.1.1	Solyc10g050160.1.1	281.27	276.87	295.57	255.59	evidence_code:10F1H1E1IEG genomic_reference:SL2.40ch10 gene_region:43521248-43524420 transcript_region:SL2.40ch10:43521248..43524420- go_terms:GO:0016206,GO:0042409 functional_description:"Caffeoyl-CoA 3-O-methyltransferase (AHRD V1 **** A6XBP7_BRARP); contains Interpro domain(s) IPR002935 O-methyltransferase, family 3 "	K00588|1|3e-139|494|sly:101253032|caffeoyl-CoA O-methyltransferase [EC:2.1.1.104]	-	GO:0008171//O-methyltransferase activity;GO:0043169//cation binding	GO:0006730//one-carbon metabolic process;GO:0009699//phenylpropanoid biosynthetic process	gi|460406614|ref|XP_004248757.1|/1.79312e-138/PREDICTED: caffeoyl-CoA O-methyltransferase 5 [Solanum lycopersicum]
Solyc05g012160.2.1	Solyc05g012160.2.1	281.2	306.33	250.19	278.75	genomic_reference:SL2.40ch05 gene_region:5356573-5358187 transcript_region:SL2.40ch05:5356573..5358187- functional_description:"Nitrilase associated protein-like (Fragment) (AHRD V1 *--- Q1HEA6_MUSAC)"	K18635|1|5e-39|160|sot:102592684|protein SPIRAL1 and related proteins	-	-	-	gi|460386712|ref|XP_004239040.1|/3.60158e-38/PREDICTED: protein SPIRAL1-like 1 [Solanum lycopersicum]
Solyc04g008810.2.1	Solyc04g008810.2.1	280.9	253.53	286.37	255.78	genomic_reference:SL2.40ch04 gene_region:2432009-2434241 transcript_region:SL2.40ch04:2432009..2434241+ go_terms:GO:0005840 functional_description:"40S ribosomal protein S26 (AHRD V1 ***- B6TXN6_MAIZE); contains Interpro domain(s) IPR000892 Ribosomal protein S26e "	K02976|1|1e-32|140|sot:102599327|small subunit ribosomal protein S26e	-	-	-	gi|460389574|ref|XP_004240426.1|/7.39197e-32/PREDICTED: 40S ribosomal protein S26-3 [Solanum lycopersicum]
Solyc08g075370.2.1	Solyc08g075370.2.1	280.11	285.35	261.46	248.87	genomic_reference:SL2.40ch08 gene_region:56674311-56675947 transcript_region:SL2.40ch08:56674311..56675947- go_terms:GO:0005544 functional_description:"Unknown Protein (AHRD V1); contains Interpro domain(s) IPR001464 Annexin "	-	-	-	-	-
Solyc07g009090.2.1	Solyc07g009090.2.1	279.01	106.17	157.79	104.63	genomic_reference:SL2.40ch07 gene_region:4040335-4040950 transcript_region:SL2.40ch07:4040335..4040950- go_terms:GO:0006952 functional_description:"Unknown Protein (AHRD V1); contains Interpro domain(s) IPR008176 Gamma thionin "	-	-	-	-	gi|723713123|ref|XP_010323359.1|/5.11492e-31/PREDICTED: defensin D1-like isoform X2 [Solanum lycopersicum]
Solyc06g083820.2.1	Solyc06g083820.2.1	278.94	246.77	304.59	281.56	genomic_reference:SL2.40ch06 gene_region:45415855-45418135 transcript_region:SL2.40ch06:45415855..45418135+ go_terms:GO:0003735,GO:0003723 functional_description:"60 ribosomal protein L14 (AHRD V1 ***- B6TMP6_MAIZE); contains Interpro domain(s) IPR002784 Ribosomal protein L14 "	K02875|1|4e-68|257|sly:101262929|large subunit ribosomal protein L14e	GO:0030529//intracellular ribonucleoprotein complex	GO:0005198//structural molecule activity	GO:0010467//gene expression	gi|460393540|ref|XP_004242367.1|/2.58277e-67/PREDICTED: 60S ribosomal protein L14-1 [Solanum lycopersicum]
Solyc02g070570.2.1	Solyc02g070570.2.1	278.02	267.43	315.36	270.13	genomic_reference:SL2.40ch02 gene_region:34881829-34884820 transcript_region:SL2.40ch02:34881829..34884820+ go_terms:GO:0003735,GO:0048027 functional_description:"30S ribosomal protein S11 (AHRD V1 ***- RS11_CAUSK); contains Interpro domain(s) IPR018102 Ribosomal S11, conserved site "	K02955|1|8e-64|243|sot:102581547|small subunit ribosomal protein S14e	GO:0030529//intracellular ribonucleoprotein complex	GO:0005198//structural molecule activity	GO:0010467//gene expression	gi|568215322|ref|NP_001274895.1|/5.34428e-63/40S ribosomal protein S14-2-like [Solanum tuberosum]
Solyc03g117770.2.1	Solyc03g117770.2.1	277.66	288.96	225.31	267.38	genomic_reference:SL2.40ch03 gene_region:60854347-60859485 transcript_region:SL2.40ch03:60854347..60859485+ go_terms:GO:0005515,GO:0015194 functional_description:"Serine incorporator 1 (AHRD V1 **-* B5X3W1_SALSA); contains Interpro domain(s) IPR005016 TMS membrane protein/tumour differentially expressed protein "	K11885|1|1e-10|68.9|aly:ARALYDRAFT_665390|DNA damage-inducible protein 1	GO:0044464	-	-	gi|723686150|ref|XP_010318692.1|/0/PREDICTED: probable serine incorporator [Solanum lycopersicum]
Solyc07g053260.2.1	Solyc07g053260.2.1	277.64	276.13	343.18	292.47	genomic_reference:SL2.40ch07 gene_region:59058945-59063496 transcript_region:SL2.40ch07:59058945..59063496+ go_terms:GO:0050815 functional_description:"14-3-3 protein sigma gamma zeta beta/alpha (AHRD V1 **-- Q16QZ7_AEDAE); contains Interpro domain(s) IPR000308 14-3-3 protein "	K06630|1|4e-138|491|sot:102596432|14-3-3 protein epsilon	-	GO:0005515//protein binding	-	gi|565364284|ref|XP_006348856.1|/2.9715e-137/PREDICTED: 14-3-3 protein 9 [Solanum tuberosum]
Solyc01g104690.2.1	Solyc01g104690.2.1	277	186.89	207.32	166.51	genomic_reference:SL2.40ch01 gene_region:84867131-84868591 transcript_region:SL2.40ch01:84867131..84868591- functional_description:"Unknown Protein (AHRD V1)"	-	-	-	-	gi|969999589|ref|XP_015083809.1|/2.77815e-26/PREDICTED: uncharacterized protein LOC107027143 [Solanum pennellii]
Solyc08g082610.2.1	Solyc08g082610.2.1	276.98	243.93	284.08	289.73	genomic_reference:SL2.40ch08 gene_region:62494812-62498149 transcript_region:SL2.40ch08:62494812..62498149- functional_description:"Genomic DNA chromosome 5 P1 clone MJC20 (AHRD V1 *--- Q9FHX9_ARATH); contains Interpro domain(s) IPR013089 Kelch related "	K10457|1|4e-23|110|vvi:100267149|kelch-like protein 20;K10442|2|7e-23|109|sly:101268156|kelch-like protein 1/4/5;K16726|3|1e-07|58.9|mis:MICPUN_106342|ankyrin repeat domain-containing protein 17	-	-	-	gi|460399954|ref|XP_004245501.1|/1.58839e-140/PREDICTED: B2 protein [Solanum lycopersicum]
Solyc12g045030.1.1	Solyc12g045030.1.1	276.71	248.38	229.21	246.64	evidence_code:10F1H1E1IEG genomic_reference:SL2.40ch12 gene_region:45864766-45865774 transcript_region:SL2.40ch12:45864766..45865774+ go_terms:GO:0008152,GO:0055114 functional_description:"Short-chain dehydrogenase/reductase family protein (AHRD V1 **-- D7LV30_ARALY); contains Interpro domain(s) IPR002347 Glucose/ribitol dehydrogenase "	K10256|1|4e-88|324|sly:101248371|omega-6 fatty acid desaturase (delta-12 desaturase) [EC:1.14.19.-];K02934|2|7e-86|317|mus:103979970|large subunit ribosomal protein L6e;K00059|3|9e-25|114|sita:101776165|3-oxoacyl-[acyl-carrier protein] reductase [EC:1.1.1.100]	-	GO:0003824//catalytic activity	GO:0008152//metabolic process	gi|723751149|ref|XP_010314314.1|/5.90436e-136/PREDICTED: probable L-xylulose reductase [Solanum lycopersicum]
Solyc01g010580.2.1	Solyc01g010580.2.1	276.04	283.58	272.41	257.09	genomic_reference:SL2.40ch01 gene_region:5590470-5593394 transcript_region:SL2.40ch01:5590470..5593394+ go_terms:GO:0003735 functional_description:"Ribosomal protein (AHRD V1 ***- B3TM27_ELAGV); contains Interpro domain(s) IPR002942 RNA-binding S4 IPR018079 Ribosomal protein S4, conserved site IPR001912 Ribosomal protein S4 "	K02997|1|4e-99|361|sly:101261708|small subunit ribosomal protein S9e	GO:0030529//intracellular ribonucleoprotein complex	GO:0003723//RNA binding;GO:0005198//structural molecule activity	GO:0010467//gene expression	gi|460386193|ref|XP_004238784.1|/2.98944e-98/PREDICTED: 40S ribosomal protein S9-2 [Solanum lycopersicum]
Solyc04g054980.2.1	Solyc04g054980.2.1	275.91	287.85	235.9	249.83	genomic_reference:SL2.40ch04 gene_region:52664826-52665968 transcript_region:SL2.40ch04:52664826..52665968+ functional_description:"Lipoxygenase homology domain-containing protein 1 (AHRD V1 *--- LOXH1_MOUSE); contains Interpro domain(s) IPR001024 Lipoxygenase, LH2 "	-	-	-	-	gi|460383379|ref|XP_004237403.1|/1.21675e-95/PREDICTED: uncharacterized protein LOC101262805 [Solanum lycopersicum]
Solyc04g005340.2.1	Solyc04g005340.2.1	275.72	284.49	295.46	307.73	genomic_reference:SL2.40ch04 gene_region:248903-251735 transcript_region:SL2.40ch04:248903..251735- go_terms:GO:0016760 functional_description:"Alpha-1 4-glucan protein synthase (AHRD V1 **-* Q8H8T0_ORYSJ); contains Interpro domain(s) IPR004901 Alpha-1,4-glucan-protein synthase, UDP-forming "	K13379|1|0.0|758|sly:101253371|reversibly glycosylated polypeptide / UDP-arabinopyranose mutase [EC:2.4.1.- 5.4.99.30]	GO:0005911//cell-cell junction;GO:0043231//intracellular membrane-bounded organelle;GO:0030312//external encapsulating structure	GO:0035251//UDP-glucosyltransferase activity	GO:0045229//external encapsulating structure organization;GO:0009250//glucan biosynthetic process	gi|991820329|ref|NP_001307017.1|/0/alpha-1,4-glucan-protein synthase [UDP-forming] 2 [Solanum lycopersicum]
Solyc01g009100.2.1	Solyc01g009100.2.1	275.42	249.1	289.74	258.3	genomic_reference:SL2.40ch01 gene_region:3112345-3115591 transcript_region:SL2.40ch01:3112345..3115591+ go_terms:GO:0003735,GO:0030627 functional_description:"Ribosomal protein L30 (AHRD V1 ***- B3TLP4_ELAGV); contains Interpro domain(s) IPR000231 Ribosomal protein L30e "	K02908|1|4e-59|228|sly:101251804|large subunit ribosomal protein L30e	GO:0030529//intracellular ribonucleoprotein complex	GO:0005198//structural molecule activity	GO:0010467//gene expression	gi|460365162|ref|XP_004228473.1|/3.18382e-58/PREDICTED: 60S ribosomal protein L30 [Solanum lycopersicum]
Solyc06g083180.2.1	Solyc06g083180.2.1	274.4	239.79	289.29	255.52	genomic_reference:SL2.40ch06 gene_region:45001450-45004243 transcript_region:SL2.40ch06:45001450..45004243- go_terms:GO:0003735,GO:0005515 functional_description:"40S ribosomal protein S8 (AHRD V1 ***- Q0E158_ORYSJ); contains Interpro domain(s) IPR001047 Ribosomal protein S8e "	K02995|1|1e-99|363|sly:101254603|small subunit ribosomal protein S8e	GO:0030529//intracellular ribonucleoprotein complex	GO:0005198//structural molecule activity	GO:0010467//gene expression	gi|970036864|ref|XP_015079776.1|/7.78627e-99/PREDICTED: 40S ribosomal protein S8 [Solanum pennellii]
Solyc08g080570.2.1	Solyc08g080570.2.1	274.36	318.04	161.6	317.63	genomic_reference:SL2.40ch08 gene_region:60995122-60998260 transcript_region:SL2.40ch08:60995122..60998260- go_terms:GO:0003978,GO:0042803 functional_description:"UDP-glucose 4-epimerase (AHRD V1 **** B0M3E8_PEA); contains Interpro domain(s) IPR005886 UDP-glucose 4-epimerase "	K01784|1|0.0|721|sly:101266745|UDP-glucose 4-epimerase [EC:5.1.3.2]	GO:0044444//cytoplasmic part;GO:0016020//membrane	GO:0005515//protein binding;GO:0016857//racemase and epimerase activity, acting on carbohydrates and derivatives;GO:0048037//cofactor binding	GO:0050896//response to stimulus;GO:0006012//galactose metabolic process	gi|460400221|ref|XP_004245634.1|/0/PREDICTED: bifunctional UDP-glucose 4-epimerase and UDP-xylose 4-epimerase 1-like [Solanum lycopersicum]
Solyc01g086960.2.1	Solyc01g086960.2.1	273.6	356.93	270.02	368.59	genomic_reference:SL2.40ch01 gene_region:73634863-73635936 transcript_region:SL2.40ch01:73634863..73635936- go_terms:GO:0005515 functional_description:"Zinc finger A20 and AN1 domain-containing stress-associated protein 6 (AHRD V1 *-*- C1BNQ4_9MAXI); contains Interpro domain(s) IPR000058 Zinc finger, AN1-type "	K13523|1|3e-25|116|mtr:MTR_051s0004|lysophosphatidic acid acyltransferase / lysophosphatidylinositol acyltransferase [EC:2.3.1.51 2.3.1.-]	-	GO:0046872//metal ion binding	-	gi|992319588|ref|NP_001307079.1|/6.49562e-89/stress-associated protein 1 [Solanum lycopersicum]
Solyc01g102900.2.1	Solyc01g102900.2.1	273.3	23.01	132.92	13.76	genomic_reference:SL2.40ch01 gene_region:83330448-83331550 transcript_region:SL2.40ch01:83330448..83331550- go_terms:GO:0050162 functional_description:"Germin-like protein 4 (AHRD V1 ***- A8QK90_VITVI); contains Interpro domain(s) IPR014710 RmlC-like jelly roll fold "	K11426|1|3e-68|259|sly:101250545|SET and MYND domain-containing protein;K19476|3|9e-18|91.7|mdm:103418875|vacuolar protein sorting-associated protein IST1	-	-	-	gi|460369105|ref|XP_004230404.1|/1.32096e-128/PREDICTED: putative germin-like protein 2-1 [Solanum lycopersicum]
Solyc01g097870.2.1	Solyc01g097870.2.1	272.87	261.09	277.84	252.11	genomic_reference:SL2.40ch01 gene_region:80331660-80334218 transcript_region:SL2.40ch01:80331660..80334218+ go_terms:GO:0031369 functional_description:"40S ribosomal protein S24 (AHRD V1 ***- C6TAW2_SOYBN); contains Interpro domain(s) IPR001976 Ribosomal protein S24e "	K02974|1|5e-62|238|sly:101244617|small subunit ribosomal protein S24e	GO:0030529//intracellular ribonucleoprotein complex	GO:0005198//structural molecule activity;GO:0005488	GO:0010467//gene expression	gi|460368539|ref|XP_004230123.1|/3.47769e-61/PREDICTED: 40S ribosomal protein S24-1 [Solanum lycopersicum]
Solyc01g107910.2.1	Solyc01g107910.2.1	272.82	281.02	299.59	257.4	genomic_reference:SL2.40ch01 gene_region:87057221-87058641 transcript_region:SL2.40ch01:87057221..87058641- go_terms:GO:0042409 functional_description:"Caffeoyl CoA 3-O-methyltransferase (AHRD V1 **** Q5I2D1_9ROSI); contains Interpro domain(s) IPR002935 O-methyltransferase, family 3 "	K00588|1|4e-141|501|sly:101260278|caffeoyl-CoA O-methyltransferase [EC:2.1.1.104]	-	GO:0008171//O-methyltransferase activity;GO:0043169//cation binding	GO:0006730//one-carbon metabolic process;GO:0009699//phenylpropanoid biosynthetic process	gi|460369843|ref|XP_004230766.1|/2.52889e-140/PREDICTED: caffeoyl-CoA O-methyltransferase 6 [Solanum lycopersicum]
Solyc01g105710.2.1	Solyc01g105710.2.1	272.51	259.91	247.48	230.86	genomic_reference:SL2.40ch01 gene_region:85539000-85541482 transcript_region:SL2.40ch01:85539000..85541482- go_terms:GO:0006457 functional_description:"Peptidyl-prolyl cis-trans isomerase (AHRD V1 **-- A6RSK7_BOTFB); contains Interpro domain(s) IPR001179 Peptidyl-prolyl cis-trans isomerase, FKBP-type "	K01802|1|2e-62|239|sly:778250|peptidylprolyl isomerase [EC:5.2.1.8]	GO:0044424	GO:0016859//cis-trans isomerase activity	GO:0044267//cellular protein metabolic process	gi|350538313|ref|NP_001233825.1|/1.36334e-61/CONSTANS interacting protein 3 [Solanum lycopersicum]
Solyc08g081950.2.1	Solyc08g081950.2.1	271.52	328.87	263.17	293.89	genomic_reference:SL2.40ch08 gene_region:62024412-62025834 transcript_region:SL2.40ch08:62024412..62025834+ go_terms:GO:0004842 functional_description:"Ubiquitin-conjugating enzyme E2 10 (AHRD V1 **** UBC10_ARATH); contains Interpro domain(s) IPR000608 Ubiquitin-conjugating enzyme, E2 "	K06689|1|5e-68|257|sly:101265051|ubiquitin-conjugating enzyme E2 D/E [EC:2.3.2.23]	-	GO:0016879//ligase activity, forming carbon-nitrogen bonds;GO:0032559	GO:0006464//cellular protein modification process	gi|460400039|ref|XP_004245543.1|/3.58142e-67/PREDICTED: ubiquitin-conjugating enzyme E2 10 [Solanum lycopersicum]
Solyc06g063310.1.1	Solyc06g063310.1.1	271.01	294.85	223.87	243.21	evidence_code:10F1H1E1IEG genomic_reference:SL2.40ch06 gene_region:36402097-36402360 transcript_region:SL2.40ch06:36402097..36402360- functional_description:"Fiber protein Fb15 (Fragment) (AHRD V1 ***- B4UW72_ARAHY)"	-	-	-	-	gi|460392661|ref|XP_004241934.1|/2.9621e-39/PREDICTED: uncharacterized protein LOC101257274 [Solanum lycopersicum]
Solyc01g101000.2.1	Solyc01g101000.2.1	270.94	288.71	270.34	295.3	genomic_reference:SL2.40ch01 gene_region:82623105-82629503 transcript_region:SL2.40ch01:82623105..82629503- go_terms:GO:0006468 functional_description:"Kinase family protein (AHRD V1 ***- D7M6L5_ARALY); contains Interpro domain(s) IPR002290 Serine/threonine protein kinase "	K03083|1|0.0|809|sly:101259887|glycogen synthase kinase 3 beta [EC:2.7.11.26]	-	GO:0004672//protein kinase activity;GO:0032559	GO:0006464//cellular protein modification process	gi|460368981|ref|XP_004230343.1|/0/PREDICTED: shaggy-related protein kinase NtK-1 [Solanum lycopersicum]
Solyc09g092430.2.1	Solyc09g092430.2.1	269.91	292.01	148.22	241.98	genomic_reference:SL2.40ch09 gene_region:66876196-66880227 transcript_region:SL2.40ch09:66876196..66880227+ go_terms:GO:0008430 functional_description:"Selenium binding protein (AHRD V1 **** Q93WS1_MEDSA); contains Interpro domain(s) IPR008826 Selenium-binding protein "	K17285|1|0.0|1007|sly:101249583|selenium-binding protein 1	-	GO:0005488	-	gi|460404846|ref|XP_004247891.1|/0/PREDICTED: selenium-binding protein 2 [Solanum lycopersicum]
Solyc09g091940.2.1	Solyc09g091940.2.1	269.41	312.51	221.03	262.45	genomic_reference:SL2.40ch09 gene_region:66488331-66490173 transcript_region:SL2.40ch09:66488331..66490173- functional_description:"Unknown Protein (AHRD V1)"	-	-	-	-	-
Solyc04g081090.2.1	Solyc04g081090.2.1	268.43	288.36	253.4	258.39	genomic_reference:SL2.40ch04 gene_region:62728330-62730536 transcript_region:SL2.40ch04:62728330..62730536- go_terms:GO:0046961 functional_description:"V-type proton ATPase 16 kDa proteolipid subunit c2 (AHRD V1 **** VATL2_ARATH); contains Interpro domain(s) IPR011555 ATPase, V0 complex, proteolipid subunit C, eukaryotic "	K02155|1|2e-47|189|sot:102585887|V-type H+-transporting ATPase 16kDa proteolipid subunit	GO:0033176//proton-transporting V-type ATPase complex;GO:0005774//vacuolar membrane	-	GO:0006810//transport	gi|460373322|ref|XP_004232469.1|/1.47701e-46/PREDICTED: V-type proton ATPase subunit c2 [Solanum lycopersicum]
Solyc10g008910.1.1	Solyc10g008910.1.1	267.92	311.53	279.14	288.84	evidence_code:10F1H1E1IEG genomic_reference:SL2.40ch10 gene_region:2935607-2936017 transcript_region:SL2.40ch10:2935607..2936017+ go_terms:GO:0042802 functional_description:"Histone H3 (AHRD V1 ***- D8L9K7_WHEAT); contains Interpro domain(s) IPR000164 Histone H3 "	K11253|1|9e-60|228|atr:18422868|histone H3	GO:0000785//chromatin;GO:0043231//intracellular membrane-bounded organelle	GO:0003676//nucleic acid binding	GO:0034728//nucleosome organization	gi|992271660|gb|KXG31833.1|/7.64313e-59/hypothetical protein SORBI_003G065000, partial [Sorghum bicolor]
Solyc11g069440.1.1	Solyc11g069440.1.1	267.6	265.06	319.35	266.66	evidence_code:10F1H0E1IEG genomic_reference:SL2.40ch11 gene_region:51106221-51106721 transcript_region:SL2.40ch11:51106221..51106721- go_terms:GO:0005840 functional_description:"Ribosomal protein L12 (AHRD V1 ***- A8J597_CHLRE); contains Interpro domain(s) IPR000911 Ribosomal protein L11 "	K02870|1|4e-89|326|sly:101259021|large subunit ribosomal protein L12e	GO:0030529//intracellular ribonucleoprotein complex	GO:0005198//structural molecule activity	GO:0010467//gene expression	gi|460411061|ref|XP_004250933.1|/2.55247e-88/PREDICTED: 60S ribosomal protein L12-like [Solanum lycopersicum]
Solyc04g081570.2.1	Solyc04g081570.2.1	267.48	216.46	308.72	235.83	genomic_reference:SL2.40ch04 gene_region:63110553-63116088 transcript_region:SL2.40ch04:63110553..63116088- go_terms:GO:0042623,GO:0050750 functional_description:"Chaperone protein htpG (AHRD V1 **-- HTPG_MYCA1); contains Interpro domain(s) IPR015566 Molecular chaperone, heat shock protein, endoplasmin "	K09487|1|0.0|1370|sly:101265819|heat shock protein 90kDa beta	GO:0044432	GO:0005515//protein binding;GO:0032559	GO:0050896//response to stimulus;GO:0044267//cellular protein metabolic process	gi|460385352|ref|XP_004238368.1|/0/PREDICTED: endoplasmin homolog [Solanum lycopersicum]
Solyc05g050970.2.1	Solyc05g050970.2.1	266.36	231.73	265.74	229.01	genomic_reference:SL2.40ch05 gene_region:60328753-60332879 transcript_region:SL2.40ch05:60328753..60332879+ go_terms:GO:0004802,GO:0005515 functional_description:"Transketolase 1 (AHRD V1 **** O78327_CAPAN); contains Interpro domain(s) IPR005478 Bacterial transketolase "	K00615|1|0.0|1403|sly:101265735|transketolase [EC:2.2.1.1]	GO:0009534//chloroplast thylakoid	GO:0043169//cation binding;GO:0016744	-	gi|460388792|ref|XP_004240048.1|/0/PREDICTED: transketolase, chloroplastic-like [Solanum lycopersicum]
Solyc09g014530.2.1	Solyc09g014530.2.1	266.23	156.23	256.61	167.9	genomic_reference:SL2.40ch09 gene_region:6149317-6151058 transcript_region:SL2.40ch09:6149317..6151058- go_terms:GO:0009607 functional_description:"Major latex-like protein (AHRD V1 **-- B5THI3_PANGI); contains Interpro domain(s) IPR000916 Bet v I allergen "	K01807|1|1e-07|57.4|gmx:100776813|ribose 5-phosphate isomerase A [EC:5.3.1.6]	-	-	-	gi|460401638|ref|XP_004246324.1|/8.53747e-84/PREDICTED: MLP-like protein 31 [Solanum lycopersicum]
Solyc05g005190.2.1	Solyc05g005190.2.1	265.87	267.71	301.46	260.98	genomic_reference:SL2.40ch05 gene_region:170330-172998 transcript_region:SL2.40ch05:170330..172998+ go_terms:GO:0042802 functional_description:"ADP-ribosylation factor (AHRD V1 ***- Q76ME3_WHEAT); contains Interpro domain(s) IPR006688 ADP-ribosylation factor "	K07937|1|8e-101|366|egu:105032268|ADP-ribosylation factor 1	GO:0043231//intracellular membrane-bounded organelle	GO:0032561//guanyl ribonucleotide binding	GO:0035556//intracellular signal transduction;GO:0006464//cellular protein modification process;GO:0015031//protein transport	gi|982900597|gb|AMB19679.1|/5.61184e-100/putative ADP-ribosylation factor A1F protein 2, partial [Taraxacum kok-saghyz]
Solyc04g005680.2.1	Solyc04g005680.2.1	265.8	275.55	288.18	286.58	genomic_reference:SL2.40ch04 gene_region:447068-450082 transcript_region:SL2.40ch04:447068..450082- go_terms:GO:0003735 functional_description:"Ribosomal protein (AHRD V1 ***- B3TM27_ELAGV); contains Interpro domain(s) IPR002942 RNA-binding S4 IPR018079 Ribosomal protein S4, conserved site IPR001912 Ribosomal protein S4 "	K02997|1|7e-98|358|sly:101261708|small subunit ribosomal protein S9e	GO:0030529//intracellular ribonucleoprotein complex	GO:0003723//RNA binding;GO:0005198//structural molecule activity	GO:0010467//gene expression	gi|460386193|ref|XP_004238784.1|/5.37909e-97/PREDICTED: 40S ribosomal protein S9-2 [Solanum lycopersicum]
Solyc12g055800.1.1	Solyc12g055800.1.1	265.77	291.4	281.39	297.38	evidence_code:10F1H1E1IEG genomic_reference:SL2.40ch12 gene_region:47132031-47139706 transcript_region:SL2.40ch12:47132031..47139706- go_terms:GO:0046961 functional_description:"V-type ATP synthase alpha chain (AHRD V1 ***- VATA_METTH); contains Interpro domain(s) IPR005725 ATPase, V1 complex, subunit A "	K02145|1|0.0|1243|sly:543861|V-type H+-transporting ATPase subunit A [EC:3.6.3.14]	GO:0033176//proton-transporting V-type ATPase complex	GO:0015078//hydrogen ion transmembrane transporter activity;GO:0019829//cation-transporting ATPase activity;GO:0032559	GO:0015986//ATP synthesis coupled proton transport;GO:0015988//energy coupled proton transmembrane transport, against electrochemical gradient	gi|921274020|ref|NP_001234281.2|/0/vacuolar H+-ATPase A1 subunit isoform [Solanum lycopersicum]
Solyc10g084310.1.1	Solyc10g084310.1.1	264.84	276.76	257.47	278.89	evidence_code:10F1H1E1IEG genomic_reference:SL2.40ch10 gene_region:63236088-63237567 transcript_region:SL2.40ch10:63236088..63237567+ go_terms:GO:0005840,GO:0015935 functional_description:"30S ribosomal protein S12 (AHRD V1 ***- RS12_MYCPU); contains Interpro domain(s) IPR005680 Ribosomal protein S23, eukaryotic/archaeal "	K02973|1|6e-78|288|sot:102577739|small subunit ribosomal protein S23e	GO:0030529//intracellular ribonucleoprotein complex	GO:0005198//structural molecule activity	GO:0010467//gene expression	gi|568215572|ref|NP_001274976.1|/4.66766e-77/uncharacterized protein LOC102577739 [Solanum tuberosum]
Solyc12g044950.1.1	Solyc12g044950.1.1	264.35	248.11	185.78	136.7	evidence_code:10F0H1E1IEG genomic_reference:SL2.40ch12 gene_region:45744379-45745480 transcript_region:SL2.40ch12:45744379..45745480- go_terms:GO:0042389 functional_description:"Omega-6 fatty acid desaturase (AHRD V1 **** Q461Q1_HEVBR); contains Interpro domain(s) IPR005804 Fatty acid desaturase, type 1 "	K10256|1|4e-180|630|sly:544107|omega-6 fatty acid desaturase (delta-12 desaturase) [EC:1.14.19.-]	-	-	-	gi|1161568|emb|CAA64414.1|/0/lipid desaturase-like protein [Solanum lycopersicum]
Solyc02g084920.2.1	Solyc02g084920.2.1	264.1	256.56	254.87	257.17	genomic_reference:SL2.40ch02 gene_region:42548635-42554662 transcript_region:SL2.40ch02:42548635..42554662- go_terms:GO:0005515,GO:0004175 functional_description:"Proteasome subunit beta type (AHRD V1 ***- C6SY64_SOYBN); contains Interpro domain(s) IPR001353 Proteasome, subunit alpha/beta "	K02732|1|4e-126|451|sly:101266585|20S proteasome subunit beta 6 [EC:3.4.25.1]	GO:0043231//intracellular membrane-bounded organelle;GO:0000502//proteasome complex	GO:0004175//endopeptidase activity	GO:0006508//proteolysis	gi|460373244|ref|XP_004232431.1|/2.6932e-125/PREDICTED: proteasome subunit beta type-1 [Solanum lycopersicum]
Solyc05g021390.2.1	Solyc05g021390.2.1	261.62	173.57	275.14	180.6	genomic_reference:SL2.40ch05 gene_region:27157336-27159140 transcript_region:SL2.40ch05:27157336..27159140+ go_terms:GO:0008401 functional_description:"Cytochrome P450"	K07437|1|0.0|795|sot:102579553|cytochrome P450, family 26, subfamily A	-	GO:0016709//oxidoreductase activity, acting on paired donors, with incorporation or reduction of molecular oxygen, NAD(P)H as one donor, and incorporation of one atom of oxygen;GO:0005506//iron ion binding	GO:0008152//metabolic process	gi|460387252|ref|XP_004239296.1|/0/PREDICTED: beta-amyrin 28-oxidase [Solanum lycopersicum]
Solyc07g049360.2.1	Solyc07g049360.2.1	261.39	211.99	342.07	263.98	genomic_reference:SL2.40ch07 gene_region:56958023-56960587 transcript_region:SL2.40ch07:56958023..56960587- go_terms:GO:0008134,GO:0031386 functional_description:"Small ubiquitin-related modifier 2 (AHRD V1 ***- C3KI25_ANOFI); contains Interpro domain(s) IPR000626 Ubiquitin "	K12160|1|1e-48|192|sly:101268701|small ubiquitin-related modifier	-	-	-	gi|460395897|ref|XP_004243516.1|/8.29491e-48/PREDICTED: small ubiquitin-related modifier 1 [Solanum lycopersicum]
Solyc03g025950.2.1	Solyc03g025950.2.1	261.12	241.04	236.08	238.73	genomic_reference:SL2.40ch03 gene_region:7764256-7767163 transcript_region:SL2.40ch03:7764256..7767163+ go_terms:GO:0008083 functional_description:"Membrane-associated progesterone receptor component 1 (AHRD V1 ***- C0NU44_AJECG); contains Interpro domain(s) IPR001199 Cytochrome b5 "	K17278|1|1e-119|429|sly:101246317|membrane-associated progesterone receptor component	-	GO:0005506//iron ion binding	-	gi|460377193|ref|XP_004234379.1|/9.3511e-119/PREDICTED: membrane steroid-binding protein 2-like [Solanum lycopersicum]
Solyc04g009770.2.1	Solyc04g009770.2.1	261.1	306.54	261.29	318.1	genomic_reference:SL2.40ch04 gene_region:3081668-3086277 transcript_region:SL2.40ch04:3081668..3086277+ go_terms:GO:0051082 functional_description:"DNAJ chaperone (AHRD V1 ***- Q1HR50_AEDAE); contains Interpro domain(s) IPR003095 Heat shock protein DnaJ "	K09503|1|0.0|709|sly:101252869|DnaJ homolog subfamily A member 2	GO:0044424	GO:0043169//cation binding;GO:0005515//protein binding;GO:0032559	GO:0006950//response to stress;GO:0044267//cellular protein metabolic process	gi|970024435|ref|XP_015073529.1|/0/PREDICTED: dnaJ protein homolog [Solanum pennellii]
Solyc01g100320.2.1	Solyc01g100320.2.1	260.77	237.6	286.52	237.23	genomic_reference:SL2.40ch01 gene_region:82146954-82153414 transcript_region:SL2.40ch01:82146954..82153414- go_terms:GO:0003756 functional_description:"Thioredoxin/protein disulfide isomerase (AHRD V1 **** Q2U681_ASPOR); contains Interpro domain(s) IPR005788 Disulphide isomerase "	K09584|1|0.0|718|sly:101244123|protein disulfide-isomerase A6 [EC:5.3.4.1]	GO:0043231//intracellular membrane-bounded organelle	GO:0015036//disulfide oxidoreductase activity	GO:0018904;GO:0019725//cellular homeostasis	gi|960513859|ref|NP_001304722.1|/0/protein disulfide-isomerase like 2-1 precursor [Solanum lycopersicum]
Solyc06g065590.2.1	Solyc06g065590.2.1	260.61	258.87	301.22	267.72	genomic_reference:SL2.40ch06 gene_region:37366957-37369341 transcript_region:SL2.40ch06:37366957..37369341- go_terms:GO:0005840 functional_description:"60S ribosomal protein L18a (AHRD V1 ***- D2D962_9ROSI); contains Interpro domain(s) IPR002670 Ribosomal protein L18ae "	K02882|1|4e-102|371|sly:101245264|large subunit ribosomal protein L18Ae	GO:0030529//intracellular ribonucleoprotein complex	GO:0005198//structural molecule activity	GO:0010467//gene expression	gi|460392404|ref|XP_004241806.1|/3.08801e-101/PREDICTED: 60S ribosomal protein L18a [Solanum lycopersicum]
Solyc12g099030.1.1	Solyc12g099030.1.1	260.44	232.22	251.67	216.87	evidence_code:10F0H1E1IEG genomic_reference:SL2.40ch12 gene_region:64677240-64679496 transcript_region:SL2.40ch12:64677240..64679496+ go_terms:GO:0005840 functional_description:"Ubiquitin (AHRD V1 ***- D3PHG3_9MAXI); contains Interpro domain(s) IPR019956 Ubiquitin subgroup "	K02977|1|5e-71|266|cit:102610115|small subunit ribosomal protein S27Ae	GO:0030529//intracellular ribonucleoprotein complex	GO:0005198//structural molecule activity	GO:0010467//gene expression	gi|743918324|ref|XP_011003162.1|/2.04116e-70/PREDICTED: ubiquitin-40S ribosomal protein S27a-like [Populus euphratica]
Solyc06g071530.2.1	Solyc06g071530.2.1	260.4	243.86	283.75	259.85	genomic_reference:SL2.40ch06 gene_region:40431000-40433125 transcript_region:SL2.40ch06:40431000..40433125+ go_terms:GO:0003735,GO:0005515 functional_description:"60S ribosomal protein L44 (AHRD V1 ***- B9RH89_RICCO); contains Interpro domain(s) IPR000552 Ribosomal protein L44e "	K02929|1|2e-47|188|sly:101268875|large subunit ribosomal protein L44e	GO:0030529//intracellular ribonucleoprotein complex	GO:0005198//structural molecule activity	GO:0010467//gene expression	gi|901795705|gb|KMZ58640.1|/1.22325e-46/60S ribosomal protein L44 [Zostera marina]
Solyc06g075800.1.1	Solyc06g075800.1.1	260.18	276.06	285.88	276.14	evidence_code:10F1H1E1IEG genomic_reference:SL2.40ch06 gene_region:43493532-43493972 transcript_region:SL2.40ch06:43493532..43493972+ go_terms:GO:0005515,GO:0003677 functional_description:"Histone H2B (AHRD V1 ***- Q2XPW1_SOLTU); contains Interpro domain(s) IPR000558 Histone H2B "	K11252|1|3e-44|177|sot:102589130|histone H2B	GO:0000785//chromatin;GO:0043231//intracellular membrane-bounded organelle	GO:0003676//nucleic acid binding	GO:0034728//nucleosome organization	gi|1000940412|ref|XP_002532620.2|/2.01627e-43/PREDICTED: probable histone H2B.3 [Ricinus communis]
Solyc08g075860.2.1	Solyc08g075860.2.1	260.18	245.57	217.57	225.37	genomic_reference:SL2.40ch08 gene_region:57100097-57105604 transcript_region:SL2.40ch08:57100097..57105604- functional_description:"Os06g0115800 protein (Fragment) (AHRD V1 *-*- Q0DF43_ORYSJ)"	-	-	-	-	gi|460400861|ref|XP_004245950.1|/0/PREDICTED: uncharacterized protein LOC101259778 [Solanum lycopersicum]
Solyc06g059740.2.1	Solyc06g059740.2.1	259.94	148.91	267.7	98.35	genomic_reference:SL2.40ch06 gene_region:33996647-33998846 transcript_region:SL2.40ch06:33996647..33998846+ go_terms:GO:0004024 functional_description:"Alcohol dehydrogenase 2 (AHRD V1 **** Q84UY3_PETHY); contains Interpro domain(s) IPR002085 Alcohol dehydrogenase superfamily, zinc-containing "	K18857|1|0.0|671|sly:544074|alcohol dehydrogenase class-P [EC:1.1.1.1]	GO:0044424	GO:0046914//transition metal ion binding;GO:0016616//oxidoreductase activity, acting on the CH-OH group of donors, NAD or NADP as acceptor	GO:0008152//metabolic process	gi|350538691|ref|NP_001234099.1|/0/alcohol dehydrogenase 2 [Solanum lycopersicum]
Solyc01g107590.2.1	Solyc01g107590.2.1	259.94	236.12	280.14	196.61	genomic_reference:SL2.40ch01 gene_region:86851979-86855737 transcript_region:SL2.40ch01:86851979..86855737+ go_terms:GO:0045551 functional_description:"Cinnamyl alcohol dehydrogenase (AHRD V1 **** C1IC55_GOSHI); contains Interpro domain(s) IPR002085 Alcohol dehydrogenase superfamily, zinc-containing "	K00083|1|2e-177|622|sly:101250635|cinnamyl-alcohol dehydrogenase [EC:1.1.1.195]	-	GO:0046914//transition metal ion binding;GO:0016616//oxidoreductase activity, acting on the CH-OH group of donors, NAD or NADP as acceptor	GO:0009699//phenylpropanoid biosynthetic process	gi|460369778|ref|XP_004230734.1|/1.71316e-176/PREDICTED: probable cinnamyl alcohol dehydrogenase 1 [Solanum lycopersicum]
Solyc01g103590.2.1	Solyc01g103590.2.1	259.47	302.48	182.08	325.3	genomic_reference:SL2.40ch01 gene_region:83929051-83930276 transcript_region:SL2.40ch01:83929051..83930276+ go_terms:GO:0004462 functional_description:"Glyoxalase/bleomycin resistance protein/dioxygenase (AHRD V1 **-- Q2HVV5_MEDTR); contains Interpro domain(s) IPR004360 Glyoxalase/bleomycin resistance protein/dioxygenase "	K14611|1|2e-45|183|mus:103986044|solute carrier family 23 (nucleobase transporter), member 1/2;K08234|2|9e-07|55.1|vvi:100242371|glyoxylase I family protein	-	-	-	gi|969996780|ref|XP_015064708.1|/3.32918e-114/PREDICTED: uncharacterized protein LOC107009920 [Solanum pennellii]
Solyc01g067300.2.1	Solyc01g067300.2.1	258.69	202.43	143.43	185.18	genomic_reference:SL2.40ch01 gene_region:68108199-68112618 transcript_region:SL2.40ch01:68108199..68112618- functional_description:"UPF0497 membrane protein 13 (AHRD V1 ***- U497D_SOYBN); contains Interpro domain(s) IPR006459 Uncharacterised protein family UPF0497, trans-membrane plant subgroup "	-	-	-	-	gi|460366703|ref|XP_004229219.1|/1.34811e-62/PREDICTED: CASP-like protein 1 [Solanum lycopersicum]
Solyc01g091730.2.1	Solyc01g091730.2.1	258.58	245.01	210.61	268.62	genomic_reference:SL2.40ch01 gene_region:77079559-77081265 transcript_region:SL2.40ch01:77079559..77081265- go_terms:GO:0005778 functional_description:"Peroxisomal membrane protein 11-5 (AHRD V1 ***- PX115_ORYSJ); contains Interpro domain(s) IPR008733 Peroxisomal biogenesis factor 11 "	K13352|1|3e-94|345|csv:101222485|peroxin-11B	GO:0044439	-	GO:0007031//peroxisome organization	gi|460367974|ref|XP_004229845.1|/7.19535e-112/PREDICTED: peroxisomal membrane protein 11D [Solanum lycopersicum]
Solyc06g071920.2.1	Solyc06g071920.2.1	258.41	211.14	278.77	240.06	genomic_reference:SL2.40ch06 gene_region:40698421-40702286 transcript_region:SL2.40ch06:40698421..40702286- go_terms:GO:0004365 functional_description:"Glyceraldehyde-3-phosphate dehydrogenase (AHRD V1 **** Q9XG67_TOBAC); contains Interpro domain(s) IPR000173 Glyceraldehyde 3-phosphate dehydrogenase "	K00134|1|4e-171|601|sly:101255800|glyceraldehyde 3-phosphate dehydrogenase [EC:1.2.1.12]	GO:0044424	GO:0000166//nucleotide binding	GO:0006007//glucose catabolic process	gi|460391793|ref|XP_004241503.1|/2.6889e-170/PREDICTED: glyceraldehyde-3-phosphate dehydrogenase, cytosolic [Solanum lycopersicum]
Solyc01g008550.2.1	Solyc01g008550.2.1	258.28	238.77	248.71	232.97	genomic_reference:SL2.40ch01 gene_region:2646612-2650332 transcript_region:SL2.40ch01:2646612..2650332- go_terms:GO:0044237,GO:0008152 functional_description:"Cinnamoyl CoA reductase-like protein (AHRD V1 ***- B9HNY0_POPTR); contains Interpro domain(s) IPR016040 NAD(P)-binding domain "	K09753|1|8e-83|308|tcc:TCM_027422|cinnamoyl-CoA reductase [EC:1.2.1.44]	-	GO:0048037//cofactor binding	GO:0008152//metabolic process	gi|350537935|ref|NP_001234830.1|/0/phenylacetaldehyde reductase [Solanum lycopersicum]
Solyc03g113580.1.1	Solyc03g113580.1.1	258.19	170.79	218.13	153.99	evidence_code:10F1H1E1IEG genomic_reference:SL2.40ch03 gene_region:57719517-57720170 transcript_region:SL2.40ch03:57719517..57720170- go_terms:GO:0045735,GO:0048046 functional_description:"Germin-like protein (AHRD V1 ***- Q8H2A6_ANACO); contains Interpro domain(s) IPR014710 RmlC-like jelly roll fold "	K11426|1|2e-44|179|sly:101250545|SET and MYND domain-containing protein;K19476|3|4e-15|81.6|mdm:103418875|vacuolar protein sorting-associated protein IST1	GO:0005576//extracellular region	GO:0046914//transition metal ion binding;GO:0004871//signal transducer activity;GO:0003824//catalytic activity;GO:0016209//antioxidant activity	GO:0008152//metabolic process	gi|460380851|ref|XP_004236167.1|/6.35122e-115/PREDICTED: germin-like protein subfamily T member 2 [Solanum lycopersicum]
Solyc10g080610.1.1	Solyc10g080610.1.1	258.07	246.65	157.75	147.15	evidence_code:10F1H1E1IEG genomic_reference:SL2.40ch10 gene_region:61166125-61167159 transcript_region:SL2.40ch10:61166125..61167159+ functional_description:"Kelch-like protein 14 (AHRD V1 ***- B6T7I5_MAIZE); contains Interpro domain(s) IPR015915 Kelch-type beta propeller "	K10443|1|2e-17|90.5|ppp:PHYPADRAFT_169940|kelch-like protein 2/3;K10457|2|2e-06|53.9|vvi:100267149|kelch-like protein 20	-	-	-	gi|460407715|ref|XP_004249296.1|/0/PREDICTED: F-box/kelch-repeat protein At1g15670-like [Solanum lycopersicum]
Solyc07g065170.2.1	Solyc07g065170.2.1	257.61	247.04	287.36	269.48	genomic_reference:SL2.40ch07 gene_region:64272755-64275084 transcript_region:SL2.40ch07:64272755..64275084- go_terms:GO:0003735,GO:0005515 functional_description:"40S ribosomal protein S8 (AHRD V1 ***- B4FGG1_MAIZE); contains Interpro domain(s) IPR001047 Ribosomal protein S8e "	K02995|1|4e-101|368|sly:101256398|small subunit ribosomal protein S8e	GO:0030529//intracellular ribonucleoprotein complex	GO:0005198//structural molecule activity	GO:0010467//gene expression	gi|460397009|ref|XP_004244061.1|/3.07929e-100/PREDICTED: 40S ribosomal protein S8-like [Solanum lycopersicum]
Solyc03g005470.2.1	Solyc03g005470.2.1	256.46	244.31	227.71	226.75	genomic_reference:SL2.40ch03 gene_region:366040-369863 transcript_region:SL2.40ch03:366040..369863+ functional_description:"Nicotiana lesion-inducing like (AHRD V1 ***- B6T757_MAIZE); contains Interpro domain(s) IPR008637 HR-like lesion-inducer "	-	-	-	-	gi|460376502|ref|XP_004234037.1|/3.34452e-60/PREDICTED: uncharacterized protein LOC101261585 [Solanum lycopersicum]
Solyc09g075010.2.1	Solyc09g075010.2.1	256.31	242.48	275.26	255.15	genomic_reference:SL2.40ch09 gene_region:62288817-62293083 transcript_region:SL2.40ch09:62288817..62293083- functional_description:"Prostaglandin E synthase 3 (AHRD V1 *--- B4FLE3_MAIZE); contains Interpro domain(s) IPR017447 CS "	K15730|1|5e-36|152|mus:103972777|cytosolic prostaglandin-E synthase [EC:5.3.99.3]	-	-	-	gi|460403908|ref|XP_004247428.1|/4.99238e-61/PREDICTED: uncharacterized protein OsI_027940 [Solanum lycopersicum]
Solyc01g107100.2.1	Solyc01g107100.2.1	255.83	216.57	229.86	240.17	genomic_reference:SL2.40ch01 gene_region:86493551-86494209 transcript_region:SL2.40ch01:86493551..86494209+ functional_description:"Beta-1 4-xylosidase (AHRD V1 ***- D7LA14_ARALY)"	K15920|1|1e-15|83.6|pmum:103335098|beta-D-xylosidase 4 [EC:3.2.1.37]	-	-	-	gi|970000015|ref|XP_015085950.1|/1.32415e-35/PREDICTED: uncharacterized protein LOC107029134 [Solanum pennellii]
Solyc01g100350.2.1	Solyc01g100350.2.1	255.77	276.66	237.36	256.23	genomic_reference:SL2.40ch01 gene_region:82173471-82176296 transcript_region:SL2.40ch01:82173471..82176296- go_terms:GO:0003924 functional_description:"ADP-ribosylation factor-like protein 3 (AHRD V1 **-- ARL3_CAEEL); contains Interpro domain(s) IPR006687 GTP-binding protein SAR1 "	K07953|1|7e-99|361|sot:102577699|GTP-binding protein SAR1 [EC:3.6.5.-]	GO:0043231//intracellular membrane-bounded organelle	GO:0032561//guanyl ribonucleotide binding	GO:0015031//protein transport	gi|568214249|ref|NP_001274867.1|/4.76719e-98/small GTP-binding protein Sar1BNt-like protein [Solanum tuberosum]
Solyc06g083340.2.1	Solyc06g083340.2.1	255.44	262.46	263.64	236.14	genomic_reference:SL2.40ch06 gene_region:45068054-45069921 transcript_region:SL2.40ch06:45068054..45069921- functional_description:"Wound-induced basic protein (AHRD V1 ***- PR4_PHAVU); contains Interpro domain(s) IPR012643 Wound-inducible basic "	-	-	-	-	gi|460393640|ref|XP_004242417.1|/1.54829e-19/PREDICTED: wound-induced basic protein [Solanum lycopersicum]
Solyc11g007920.1.1	Solyc11g007920.1.1	255.24	259.08	239.54	222.54	evidence_code:10F1H1E1IEG genomic_reference:SL2.40ch11 gene_region:2160950-2161384 transcript_region:SL2.40ch11:2160950..2161384- go_terms:GO:0005515,GO:0003677 functional_description:"Histone H2B (AHRD V1 ***- A5BCC0_VITVI); contains Interpro domain(s) IPR000558 Histone H2B "	K11252|1|1e-42|171|pda:103696608|histone H2B	GO:0000785//chromatin;GO:0043231//intracellular membrane-bounded organelle	GO:0003676//nucleic acid binding	GO:0034728//nucleosome organization	gi|1000939635|ref|XP_015583254.1|/8.25805e-42/PREDICTED: histone H2B [Ricinus communis]
Solyc09g057650.2.1	Solyc09g057650.2.1	255.21	232.04	288.37	250.61	genomic_reference:SL2.40ch09 gene_region:45675783-45678653 transcript_region:SL2.40ch09:45675783..45678653- go_terms:GO:0003735,GO:0005515 functional_description:"40S ribosomal protein S8 (AHRD V1 ***- Q3HRZ6_SOLTU); contains Interpro domain(s) IPR001047 Ribosomal protein S8e "	K02995|1|1e-100|367|sly:101264059|small subunit ribosomal protein S8e	GO:0030529//intracellular ribonucleoprotein complex	GO:0005198//structural molecule activity	GO:0010467//gene expression	gi|460403109|ref|XP_004247043.1|/9.12561e-100/PREDICTED: 40S ribosomal protein S8 [Solanum lycopersicum]
Solyc03g123630.2.1	Solyc03g123630.2.1	254.84	234.51	264.28	199.14	genomic_reference:SL2.40ch03 gene_region:64478109-64481386 transcript_region:SL2.40ch03:64478109..64481386- go_terms:GO:0005618,GO:0030599 functional_description:"Pectinesterase (AHRD V1 ***- Q564D7_SOLLC); contains Interpro domain(s) IPR000070 Pectinesterase, catalytic "	K01051|1|0.0|1123|sly:544016|pectinesterase [EC:3.1.1.11]	GO:0030312//external encapsulating structure	GO:0030234//enzyme regulator activity	GO:0071555//cell wall organization;GO:0045229//external encapsulating structure organization	gi|795881070|ref|NP_001233857.2|/0/pectinesterase/pectinesterase inhibitor U1 precursor [Solanum lycopersicum]
Solyc05g055770.2.1	Solyc05g055770.2.1	254.34	245.84	270.06	250.63	genomic_reference:SL2.40ch05 gene_region:64423607-64429627 transcript_region:SL2.40ch05:64423607..64429627+ go_terms:GO:0031369 functional_description:"Basic leucine zipper and W2 domain-containing protein 2 (AHRD V1 **-- A8N5N1_COPC7); contains Interpro domain(s) IPR003307 eIF4-gamma/eIF5/eIF2-epsilon "	K03240|1|3e-09|63.9|gsl:Gasu_32290|translation initiation factor eIF-2B subunit epsilon	-	-	GO:0044260	gi|460388076|ref|XP_004239697.1|/0/PREDICTED: basic leucine zipper and W2 domain-containing protein 2 [Solanum lycopersicum]
Solyc09g082860.2.1	Solyc09g082860.2.1	254.26	230.03	267.95	248.44	genomic_reference:SL2.40ch09 gene_region:63941988-63946072 transcript_region:SL2.40ch09:63941988..63946072+ go_terms:GO:0004781 functional_description:"Sulfate adenylyltransferase (AHRD V1 **** Q43183_SOLTU); contains Interpro domain(s) IPR002650 ATP-sulfurylase "	K13811|1|0.0|957|sly:101259979|3'-phosphoadenosine 5'-phosphosulfate synthase [EC:2.7.7.4 2.7.1.25]	-	GO:0004779//sulfate adenylyltransferase activity	GO:0006790//sulfur compound metabolic process	gi|460404286|ref|XP_004247614.1|/0/PREDICTED: ATP sulfurylase 1, chloroplastic-like [Solanum lycopersicum]
Solyc05g052800.2.1	Solyc05g052800.2.1	253.3	228.36	251.79	244.34	genomic_reference:SL2.40ch05 gene_region:62130017-62132095 transcript_region:SL2.40ch05:62130017..62132095- go_terms:GO:0003735 functional_description:"60S ribosomal protein L35a (AHRD V1 ***- B6VC50_VERFO); contains Interpro domain(s) IPR001780 Ribosomal protein L35Ae "	K02917|1|1e-55|210|sot:102589687|large subunit ribosomal protein L35Ae	-	-	-	gi|991820250|ref|NP_001307027.1|/6.89898e-55/60S ribosomal protein L35a-3 [Solanum lycopersicum]
Solyc11g018800.1.1	Solyc11g018800.1.1	253.27	164.68	285.26	253.09	evidence_code:10F0H1E1IEG genomic_reference:SL2.40ch11 gene_region:9597159-9598442 transcript_region:SL2.40ch11:9597159..9598442- go_terms:GO:0055114 functional_description:"Peroxidase 2 (AHRD V1 ***- Q9SSZ8_SCUBA); contains Interpro domain(s) IPR002016 Haem peroxidase, plant/fungal/bacterial "	K00430|1|2e-180|632|sly:101246783|peroxidase [EC:1.11.1.7]	-	GO:0016209//antioxidant activity;GO:0005506//iron ion binding;GO:0003824//catalytic activity	GO:0042743//hydrogen peroxide metabolic process;GO:0006950//response to stress	gi|460409955|ref|XP_004250402.1|/1.1433e-179/PREDICTED: lignin-forming anionic peroxidase [Solanum lycopersicum]
Solyc08g077720.2.1	Solyc08g077720.2.1	252.85	250.77	266.37	243.07	genomic_reference:SL2.40ch08 gene_region:58785866-58787975 transcript_region:SL2.40ch08:58785866..58787975+ go_terms:GO:0003735,GO:0005515 functional_description:"60S ribosomal protein L37a (AHRD V1 ***- Q5GMM4_CAPCH); contains Interpro domain(s) IPR002674 Ribosomal protein L37ae "	K02921|1|9e-48|189|sot:102593964|large subunit ribosomal protein L37Ae	GO:0030529//intracellular ribonucleoprotein complex	GO:0005198//structural molecule activity	GO:0010467//gene expression	gi|641866750|gb|KDO85434.1|/6.06461e-47/hypothetical protein CISIN_1g045338mg [Citrus sinensis]
Solyc01g097880.2.1	Solyc01g097880.2.1	252.84	204.32	184.32	179.26	genomic_reference:SL2.40ch01 gene_region:80335950-80341370 transcript_region:SL2.40ch01:80335950..80341370+ go_terms:GO:0016787,GO:0003824 functional_description:"Deaminase (AHRD V1 *-*- D6B5U0_9ACTO); contains Interpro domain(s) IPR016193 Cytidine deaminase-like "	K12951|1|4e-59|228|smo:SELMODRAFT_448085|cation-transporting P-type ATPase D [EC:3.6.3.-];K11991|2|7e-13|75.1|pop:POPTR_0008s11050g|tRNA(adenine34) deaminase [EC:3.5.4.33]	-	GO:0003824//catalytic activity;GO:0046914//transition metal ion binding	-	gi|460368541|ref|XP_004230124.1|/4.58696e-85/PREDICTED: tRNA(adenine(34)) deaminase, chloroplastic [Solanum lycopersicum]
Solyc01g066970.2.1	Solyc01g066970.2.1	252.83	216.3	231.89	240.25	genomic_reference:SL2.40ch01 gene_region:67676728-67677333 transcript_region:SL2.40ch01:67676728..67677333- functional_description:"Flowering promoting factor-like 1 (Fragment) (AHRD V1 *--- A6MZJ6_ORYSI)"	K14416|1|3e-28|125|aly:ARALYDRAFT_325603|elongation factor 1 alpha-like protein	-	-	-	gi|460366728|ref|XP_004229231.1|/3.28284e-56/PREDICTED: flowering-promoting factor 1-like protein 3 [Solanum lycopersicum]
Solyc01g108350.2.1	Solyc01g108350.2.1	252.35	121.6	327.66	214.87	genomic_reference:SL2.40ch01 gene_region:87454424-87455286 transcript_region:SL2.40ch01:87454424..87455286+ functional_description:"Copper ion binding protein (AHRD V1 **-- B6TG98_MAIZE); contains Interpro domain(s) IPR008972 Cupredoxin "	-	-	-	-	gi|460369911|ref|XP_004230800.1|/2.71064e-92/PREDICTED: uncharacterized protein LOC101245101 isoform X1 [Solanum lycopersicum]
Solyc06g069120.2.1	Solyc06g069120.2.1	250.48	357.42	177.05	269.11	genomic_reference:SL2.40ch06 gene_region:39292001-39293674 transcript_region:SL2.40ch06:39292001..39293674+ functional_description:"Unknown Protein (AHRD V1)"	-	-	-	-	gi|460392045|ref|XP_004241628.1|/9.79653e-88/PREDICTED: uncharacterized protein LOC101268114 [Solanum lycopersicum]
Solyc02g086880.2.1	Solyc02g086880.2.1	250.46	188.38	259.01	158.65	genomic_reference:SL2.40ch02 gene_region:44063088-44067604 transcript_region:SL2.40ch02:44063088..44067604+ go_terms:GO:0004617 functional_description:"Formate dehydrogenase (AHRD V1 **** Q5NE18_SOLLC); contains Interpro domain(s) IPR006140 D-isomer specific 2-hydroxyacid dehydrogenase, NAD-binding "	K00122|1|0.0|760|sly:544250|formate dehydrogenase [EC:1.2.1.2]	GO:0043231//intracellular membrane-bounded organelle	GO:0016614//oxidoreductase activity, acting on CH-OH group of donors;GO:0016620//oxidoreductase activity, acting on the aldehyde or oxo group of donors, NAD or NADP as acceptor;GO:0000166//nucleotide binding	GO:0008152//metabolic process	gi|350538487|ref|NP_001234857.1|/0/formate dehydrogenase [Solanum lycopersicum]
Solyc11g011920.1.1	Solyc11g011920.1.1	249.83	235.13	245.38	191.37	evidence_code:10F1H1E1IEG genomic_reference:SL2.40ch11 gene_region:4848830-4855228 transcript_region:SL2.40ch11:4848830..4855228- go_terms:GO:0006536,GO:0030170,GO:0019752 functional_description:"Glutamate decarboxylase (AHRD V1 ***- Q8LKR4_TOBAC); contains Interpro domain(s) IPR010107 Glutamate decarboxylase "	K01580|1|0.0|983|sly:100147722|glutamate decarboxylase [EC:4.1.1.15]	-	GO:0016831//carboxy-lyase activity;GO:0048037//cofactor binding;GO:0005515//protein binding	GO:0009064//glutamine family amino acid metabolic process	gi|350539950|ref|NP_001233822.1|/0/glutamate decarboxylase isoform2 [Solanum lycopersicum]
Solyc01g088660.2.1	Solyc01g088660.2.1	249.27	238.63	257.33	233.06	genomic_reference:SL2.40ch01 gene_region:75185596-75186764 transcript_region:SL2.40ch01:75185596..75186764+ functional_description:"Os04g0585900 protein (Fragment) (AHRD V1 *-*- Q0JAP2_ORYSJ); contains Interpro domain(s) IPR007650 Protein of unknown function DUF581 "	-	-	-	-	gi|460367713|ref|XP_004229715.1|/1.04133e-44/PREDICTED: uncharacterized protein LOC101248137 [Solanum lycopersicum]
Solyc12g056100.1.1	Solyc12g056100.1.1	248.51	272.72	213.45	253.49	evidence_code:10F1H1E1IEG genomic_reference:SL2.40ch12 gene_region:47426578-47430878 transcript_region:SL2.40ch12:47426578..47430878- go_terms:GO:0043687 functional_description:"Ubiquitin-conjugating enzyme E2 8 (AHRD V1 ***- UBC8_ARATH); contains Interpro domain(s) IPR000608 Ubiquitin-conjugating enzyme, E2 "	K06689|1|8e-85|311|sot:102603677|ubiquitin-conjugating enzyme E2 D/E [EC:2.3.2.23]	GO:0016020//membrane	GO:0019787//ubiquitin-like protein transferase activity;GO:0032559	GO:0019941//modification-dependent protein catabolic process;GO:0032446//protein modification by small protein conjugation	gi|350535192|ref|NP_001234437.1|/5.20788e-84/ubiquitin conjugating enzyme E2 [Solanum lycopersicum]
Solyc02g014310.2.1	Solyc02g014310.2.1	248.5	212.5	300.12	247.65	genomic_reference:SL2.40ch02 gene_region:6937097-6941898 transcript_region:SL2.40ch02:6937097..6941898- go_terms:GO:0003676,GO:0000166 functional_description:"Polyadenylate-binding protein (AHRD V1 *--- PABP_DROME); contains Interpro domain(s) IPR012677 Nucleotide-binding, alpha-beta plait "	K11294|1|3e-125|450|sly:544064|nucleolin	-	-	-	gi|985701039|ref|NP_001306783.1|/1.98952e-124/glycine-rich protein [Solanum lycopersicum]
Solyc05g055310.2.1	Solyc05g055310.2.1	247.59	243.63	263.59	227.05	genomic_reference:SL2.40ch05 gene_region:64143436-64146371 transcript_region:SL2.40ch05:64143436..64146371+ go_terms:GO:0032767,GO:0016531 functional_description:"Copper chaperone (AHRD V1 **** Q84KJ2_SOLLC); contains Interpro domain(s) IPR006121 Heavy metal transport/detoxification protein "	K07213|1|3e-39|161|sot:102580838|copper chaperone	-	GO:0043169//cation binding	GO:0006812//cation transport	gi|350538525|ref|NP_001234347.1|/2.06778e-38/copper chaperone [Solanum lycopersicum]
Solyc01g110540.2.1	Solyc01g110540.2.1	247.5	214.49	238.07	223.59	genomic_reference:SL2.40ch01 gene_region:88964018-88966597 transcript_region:SL2.40ch01:88964018..88966597+ functional_description:"Unknown Protein (AHRD V1)"	K02129|1|9e-09|60.5|smo:SELMODRAFT_270363|F-type H+-transporting ATPase subunit e	-	-	-	gi|698548359|ref|XP_009768325.1|/8.26092e-13/PREDICTED: uncharacterized protein LOC104219349 [Nicotiana sylvestris]
Solyc11g008870.1.1	Solyc11g008870.1.1	247.34	252.92	306.9	263.91	evidence_code:10F0H1E1IEG genomic_reference:SL2.40ch11 gene_region:3044787-3049095 transcript_region:SL2.40ch11:3044787..3049095- go_terms:GO:0055114 functional_description:"Methylenetetrahydrofolate reductase (AHRD V1 ***- A5ATB7_VITVI); contains Interpro domain(s) IPR004621 Eukaryotic-type methylenetetrahydrofolate reductase "	K00297|1|0.0|1226|sly:101255258|methylenetetrahydrofolate reductase (NADPH) [EC:1.5.1.20]	-	-	-	gi|460409333|ref|XP_004250093.1|/0/PREDICTED: methylenetetrahydrofolate reductase 2-like [Solanum lycopersicum]
Solyc06g074980.2.1	Solyc06g074980.2.1	247.09	260.27	225.89	263.96	genomic_reference:SL2.40ch06 gene_region:42868689-42875665 transcript_region:SL2.40ch06:42868689..42875665+ go_terms:GO:0016787,GO:0005524,GO:0017111,GO:0005488 functional_description:"26S protease regulatory subunit 6B homolog (AHRD V1 *--- PRS6B_ARATH); contains Interpro domain(s) IPR005938 ATPase, AAA-type, CDC48 "	K13525|1|0.0|1548|sly:101266129|transitional endoplasmic reticulum ATPase	-	GO:0032559;GO:0042623//ATPase activity, coupled	GO:0009987//cellular process	gi|460391351|ref|XP_004241286.1|/0/PREDICTED: cell division cycle protein 48 homolog [Solanum lycopersicum]
Solyc01g099840.2.1	Solyc01g099840.2.1	246.84	367.64	198.84	276.29	genomic_reference:SL2.40ch01 gene_region:81745463-81747550 transcript_region:SL2.40ch01:81745463..81747550+ functional_description:"Auxin-repressed protein (AHRD V1 ***- B4FA62_MAIZE); contains Interpro domain(s) IPR008406 Dormancyauxin associated "	-	-	-	-	gi|460368807|ref|XP_004230256.1|/1.44093e-53/PREDICTED: auxin-repressed 12.5 kDa protein [Solanum lycopersicum]
Solyc10g085020.1.1	Solyc10g085020.1.1	246.84	243.77	281.99	259.69	evidence_code:10F0H1E1IEG genomic_reference:SL2.40ch10 gene_region:63679058-63680810 transcript_region:SL2.40ch10:63679058..63680810- go_terms:GO:0005874,GO:0043234 functional_description:"Tubulin beta chain (AHRD V1 ***- B9HP96_POPTR); contains Interpro domain(s) IPR002453 Beta tubulin "	K07375|1|0.0|845|sly:101253952|tubulin beta	GO:0032991//macromolecular complex;GO:0015630//microtubule cytoskeleton	GO:0017111//nucleoside-triphosphatase activity;GO:0032561//guanyl ribonucleotide binding	GO:0043623//cellular protein complex assembly;GO:0009207;GO:0007017//microtubule-based process	gi|460408321|ref|XP_004249594.1|/0/PREDICTED: tubulin beta-2 chain [Solanum lycopersicum]
Solyc06g075810.2.1	Solyc06g075810.2.1	246.67	234.59	253.7	244.42	genomic_reference:SL2.40ch06 gene_region:43496989-43498602 transcript_region:SL2.40ch06:43496989..43498602- go_terms:GO:0008137 functional_description:"NADH dehydrogenase (AHRD V1 **** C1BWM4_ESOLU); contains Interpro domain(s) IPR016464 NADH dehydrogenase [ubiquinone] (complex I), alpha subcomplex, subunit 2 "	K03946|1|3e-48|191|sly:101252593|NADH dehydrogenase (ubiquinone) 1 alpha subcomplex subunit 2	-	-	-	gi|460391260|ref|XP_004241241.1|/2.18894e-47/PREDICTED: NADH dehydrogenase [ubiquinone] 1 alpha subcomplex subunit 2 [Solanum lycopersicum]
Solyc12g010040.1.1	Solyc12g010040.1.1	246.41	227.76	261.91	248.37	evidence_code:10F1H1E1IEG genomic_reference:SL2.40ch12 gene_region:3180908-3187436 transcript_region:SL2.40ch12:3180908..3187436- go_terms:GO:0003779 functional_description:"Leucyl aminopeptidase (AHRD V1 ***- D7DWG6_NOSA0); contains Interpro domain(s) IPR011356 Peptidase M17, leucyl aminopeptidase IPR000819 Peptidase M17, leucyl aminopeptidase, C-terminal "	K01255|1|0.0|941|sly:544277|leucyl aminopeptidase [EC:3.4.11.1]	GO:0009536//plastid	GO:0046914//transition metal ion binding;GO:0008237//metallopeptidase activity;GO:0008238//exopeptidase activity	GO:0019538//protein metabolic process	gi|807045879|ref|NP_001233884.2|/0/leucine aminopeptidase 2, chloroplastic [Solanum lycopersicum]
Solyc06g005260.2.1	Solyc06g005260.2.1	246.02	191.68	245.15	209.12	genomic_reference:SL2.40ch06 gene_region:273131-274442 transcript_region:SL2.40ch06:273131..274442+ go_terms:GO:0015038 functional_description:"Cytoplasmic glutaredoxin thioltransferase glutathione-dependent disulfide oxidoreductase (AHRD V1 **** C4R934_PICPG); contains Interpro domain(s) IPR011899 Glutaredoxin, eukaryotic and viruses "	K03676|1|4e-55|213|sot:102577465|glutaredoxin 3	GO:0044424	GO:0015036//disulfide oxidoreductase activity	GO:0051234//establishment of localization;GO:0006091//generation of precursor metabolites and energy;GO:0019725//cellular homeostasis	gi|922959907|ref|NP_001233988.2|/5.37801e-55/glutaredoxin [Solanum lycopersicum]
Solyc00g009020.2.1	Solyc00g009020.2.1	245.77	283.08	258.8	243.83	genomic_reference:SL2.40ch00 gene_region:8742084-8746574 transcript_region:SL2.40ch00:8742084..8746574+ go_terms:GO:0008270,GO:0050897,GO:0005507 functional_description:"Mitochondrial ATP synthase (AHRD V1 ***- B6TLY8_MAIZE)"	-	-	-	-	gi|460415839|ref|XP_004253261.1|/1.14361e-122/PREDICTED: probable ATP synthase 24 kDa subunit, mitochondrial [Solanum lycopersicum]
Solyc11g070130.1.1	Solyc11g070130.1.1	245.64	246.01	256.65	220.46	evidence_code:10F1H1E1IEG genomic_reference:SL2.40ch11 gene_region:51738809-51741342 transcript_region:SL2.40ch11:51738809..51741342+ go_terms:GO:0030036,GO:0015629 functional_description:"Profilin (AHRD V1 ***- Q8VWR0_SOLLC); contains Interpro domain(s) IPR005455 Profilin, plant "	K05759|1|9e-73|271|sly:543830|profilin	GO:0005856//cytoskeleton	GO:0008092//cytoskeletal protein binding	GO:0007010//cytoskeleton organization	gi|350539449|ref|NP_001234138.1|/7.74552e-72/profilin [Solanum lycopersicum]
Solyc04g082710.2.1	Solyc04g082710.2.1	244.84	208.46	346.44	201.59	genomic_reference:SL2.40ch04 gene_region:63891625-63893068 transcript_region:SL2.40ch04:63891625..63893068+ go_terms:GO:0030984,GO:0032403 functional_description:"Cathepsin B-like cysteine proteinase 3 (AHRD V1 **-- CPR3_CAEEL); contains Interpro domain(s) IPR013128 Peptidase C1A, papain "	K16290|1|0.0|713|sly:101266414|xylem cysteine proteinase [EC:3.4.22.-]	-	-	-	gi|460385525|ref|XP_004238454.1|/0/PREDICTED: xylem cysteine proteinase 1 [Solanum lycopersicum]
Solyc05g055230.1.1	Solyc05g055230.1.1	244.13	243.09	272.06	254.85	evidence_code:10F1H1E1IEG genomic_reference:SL2.40ch05 gene_region:64111952-64112386 transcript_region:SL2.40ch05:64111952..64112386- go_terms:GO:0003735,GO:0003723 functional_description:"40S ribosomal protein S17-like protein (AHRD V1 ***- Q3HRX4_SOLTU); contains Interpro domain(s) IPR018273 Ribosomal protein S17e, conserved site "	K02962|1|7e-69|258|sly:544221|small subunit ribosomal protein S17e	GO:0030529//intracellular ribonucleoprotein complex	GO:0005198//structural molecule activity	GO:0010467//gene expression	gi|350534914|ref|NP_001234678.1|/5.13665e-68/40S ribosomal protein S17 [Solanum lycopersicum]
Solyc08g061100.2.1	Solyc08g061100.2.1	243.71	290.56	254.89	276.95	genomic_reference:SL2.40ch08 gene_region:43867693-43876166 transcript_region:SL2.40ch08:43867693..43876166- go_terms:GO:0016759 functional_description:"Cellulose synthase (AHRD V1 **** B9IKV7_POPTR); contains Interpro domain(s) IPR005150 Cellulose synthase "	K10999|1|0.0|2119|sly:101261539|cellulose synthase A [EC:2.4.1.12]	GO:0031224//intrinsic component of membrane	GO:0016759//cellulose synthase activity;GO:0046914//transition metal ion binding	GO:0045229//external encapsulating structure organization;GO:0009250//glucan biosynthetic process	gi|460398994|ref|XP_004245031.1|/0/PREDICTED: cellulose synthase A catalytic subunit 1 [UDP-forming] [Solanum lycopersicum]
Solyc01g049890.2.1	Solyc01g049890.2.1	243.42	259.62	223.41	250.56	genomic_reference:SL2.40ch01 gene_region:41867853-41870547 transcript_region:SL2.40ch01:41867853..41870547- functional_description:"Unknown Protein (AHRD V1)"	-	-	-	-	gi|723656759|ref|XP_010318468.1|/5.32113e-147/PREDICTED: uncharacterized protein LOC101267442 isoform X1 [Solanum lycopersicum]
Solyc02g086240.2.1	Solyc02g086240.2.1	243.1	240.53	282.97	248.71	genomic_reference:SL2.40ch02 gene_region:43539689-43543115 transcript_region:SL2.40ch02:43539689..43543115+ go_terms:GO:0003735 functional_description:"50S ribosomal protein L5 (AHRD V1 ***- RL5_XANP2); contains Interpro domain(s) IPR002132 Ribosomal protein L5 "	K02868|1|4e-91|334|sot:102584908|large subunit ribosomal protein L11e	GO:0015934//large ribosomal subunit;GO:0009536//plastid;GO:0031981//nuclear lumen	GO:0005198//structural molecule activity	GO:0010467//gene expression	gi|568214671|ref|NP_001274979.1|/2.47619e-90/60S ribosomal protein L11-2-like [Solanum tuberosum]
Solyc09g010440.2.1	Solyc09g010440.2.1	241.89	233.17	287.59	259.18	genomic_reference:SL2.40ch09 gene_region:3809998-3813024 transcript_region:SL2.40ch09:3809998..3813024+ go_terms:GO:0051015 functional_description:"Actin-depolymerizing factor 1 (AHRD V1 **** B2CM17_SOLCH); contains Interpro domain(s) IPR002108 Actin-binding, cofilin/tropomyosin type "	K05765|1|8e-65|247|sly:101264752|cofilin	GO:0044464	GO:0008092//cytoskeletal protein binding	-	gi|460401918|ref|XP_004246462.1|/5.58277e-64/PREDICTED: actin-depolymerizing factor 1 [Solanum lycopersicum]
Solyc11g068830.1.1	Solyc11g068830.1.1	241.72	213.26	293.03	231.08	evidence_code:10F0H1E1IEG genomic_reference:SL2.40ch11 gene_region:50519655-50524370 transcript_region:SL2.40ch11:50519655..50524370+ go_terms:GO:0004588,GO:0004590 functional_description:"Orotidine 5&apos-phosphate decarboxylase (Orotate phosphoribosyltransferase) (AHRD V1 **** C4QAV6_SCHMA); contains Interpro domain(s) IPR001754 Orotidine 5'-phosphate decarboxylase, core "	K13421|1|0.0|900|sly:101244927|uridine monophosphate synthetase [EC:2.4.2.10 4.1.1.23]	-	GO:0016763//transferase activity, transferring pentosyl groups;GO:0016831//carboxy-lyase activity	GO:0019856//pyrimidine nucleobase biosynthetic process;GO:0006222//UMP biosynthetic process	gi|460411380|ref|XP_004251090.1|/0/PREDICTED: uridine 5'-monophosphate synthase [Solanum lycopersicum]
Solyc08g077980.2.1	Solyc08g077980.2.1	241.49	200.23	190.06	171.43	genomic_reference:SL2.40ch08 gene_region:59033727-59036658 transcript_region:SL2.40ch08:59033727..59036658- go_terms:GO:0005515 functional_description:"Bax inhibitor (AHRD V1 ***- Q6U1L7_SOLLC); contains Interpro domain(s) IPR006214 Uncharacterised protein family UPF0005 "	-	GO:0031224//intrinsic component of membrane	-	-	gi|723723666|ref|XP_010325302.1|/2.24176e-111/PREDICTED: bax inhibitor isoform X1 [Solanum lycopersicum]
Solyc09g011630.2.1	Solyc09g011630.2.1	240.88	174.58	204.31	164.95	genomic_reference:SL2.40ch09 gene_region:4888088-4889374 transcript_region:SL2.40ch09:4888088..4889374+ go_terms:GO:0004364 functional_description:"Glutathione S-transferase-like protein (AHRD V1 **** A8DUB0_SOLLC); contains Interpro domain(s) IPR004046 Glutathione S-transferase, C-terminal "	K00799|1|1e-118|426|sly:543814|glutathione S-transferase [EC:2.5.1.18]	-	GO:0016765//transferase activity, transferring alkyl or aryl (other than methyl) groups	GO:0009755//hormone-mediated signaling pathway	gi|350538421|ref|NP_001234086.1|/8.85182e-118/uncharacterized protein LOC543814 [Solanum lycopersicum]
Solyc02g086930.2.1	Solyc02g086930.2.1	240.43	265.87	184.74	242.65	genomic_reference:SL2.40ch02 gene_region:44097960-44101461 transcript_region:SL2.40ch02:44097960..44101461+ go_terms:GO:0043565 functional_description:"Homeobox-leucine zipper-like protein (AHRD V1 *-*- Q3HRT1_PICGL); contains Interpro domain(s) IPR001356 Homeobox IPR017970 Homeobox, conserved site "	K09338|1|6e-135|481|sly:100301943|homeobox-leucine zipper protein	GO:0043231//intracellular membrane-bounded organelle	GO:0003677//DNA binding;GO:0001071//nucleic acid binding transcription factor activity	GO:0006351//transcription, DNA-templated	gi|350537501|ref|NP_001234296.1|/4.20991e-134/homeodomain leucine zipper protein [Solanum lycopersicum]
Solyc11g065670.1.1	Solyc11g065670.1.1	240.38	202.2	258.77	225.26	evidence_code:10F1H1E1IEG genomic_reference:SL2.40ch11 gene_region:48297370-48297870 transcript_region:SL2.40ch11:48297370..48297870- go_terms:GO:0005840 functional_description:"Ribosomal protein L12 (AHRD V1 ***- A8J597_CHLRE); contains Interpro domain(s) IPR000911 Ribosomal protein L11 "	K02870|1|4e-89|326|sly:101259021|large subunit ribosomal protein L12e	GO:0030529//intracellular ribonucleoprotein complex	GO:0005198//structural molecule activity	GO:0010467//gene expression	gi|460411061|ref|XP_004250933.1|/2.55247e-88/PREDICTED: 60S ribosomal protein L12-like [Solanum lycopersicum]
Solyc01g009520.2.1	Solyc01g009520.2.1	240.31	208.72	263.62	222.84	genomic_reference:SL2.40ch01 gene_region:3780910-3784239 transcript_region:SL2.40ch01:3780910..3784239+ go_terms:GO:0032183,GO:0003735 functional_description:"Ribosomal protein (AHRD V1 ***- Q6ER67_ORYSJ); contains Interpro domain(s) IPR002143 Ribosomal protein L1 "	K02865|1|3e-107|388|sot:102587145|large subunit ribosomal protein L10Ae	-	-	-	gi|460365121|ref|XP_004228453.1|/2.42416e-106/PREDICTED: 60S ribosomal protein L10a-1 [Solanum lycopersicum]
Solyc01g104680.2.1	Solyc01g104680.2.1	239.74	213.58	285.07	234.27	genomic_reference:SL2.40ch01 gene_region:84860212-84864020 transcript_region:SL2.40ch01:84860212..84864020- go_terms:GO:0003924 functional_description:"GTP-binding nuclear protein Ran-A1 (AHRD V1 **-- B3TM31_ELAGV); contains Interpro domain(s) IPR018210 GTP-binding nuclear protein, Ran, conserved site IPR002041 Ran GTPase "	K07936|1|3e-115|416|sot:102595895|GTP-binding nuclear protein Ran	GO:0043231//intracellular membrane-bounded organelle	GO:0017111//nucleoside-triphosphatase activity;GO:0032561//guanyl ribonucleotide binding	GO:0023052//signaling;GO:0009207;GO:0051169//nuclear transport;GO:0015031//protein transport	gi|568214992|ref|NP_001274933.1|/2.16619e-114/GTP-binding nuclear protein Ran2-like [Solanum tuberosum]
Solyc01g111650.2.1	Solyc01g111650.2.1	238.95	233.21	221.53	226.87	genomic_reference:SL2.40ch01 gene_region:89618044-89620010 transcript_region:SL2.40ch01:89618044..89620010+ go_terms:GO:0005515 functional_description:"Skp1 (AHRD V1 ***- Q49HP3_CAPAN); contains Interpro domain(s) IPR016897 E3 ubiquitin ligase, SCF complex, Skp subunit "	K03094|1|1e-76|286|sly:101268328|S-phase kinase-associated protein 1	-	-	GO:0019941//modification-dependent protein catabolic process	gi|985567368|ref|NP_001306580.1|/8.49391e-76/S-phase kinase-associated protein 1 [Solanum lycopersicum]
Solyc04g014490.1.1	Solyc04g014490.1.1	238.5	222.6	226.5	208.68	evidence_code:10F1H1E1IEG genomic_reference:SL2.40ch04 gene_region:4725303-4725698 transcript_region:SL2.40ch04:4725303..4725698+ go_terms:GO:0005515 functional_description:"Erwinia induced protein 2 (AHRD V1 ***- Q84XG6_SOLTU)"	-	GO:0044464	-	-	gi|460381918|ref|XP_004236688.1|/1.57157e-48/PREDICTED: uncharacterized protein LOC101267983 [Solanum lycopersicum]
Solyc07g048090.1.1	Solyc07g048090.1.1	238.45	259.31	299.51	251.54	evidence_code:10F0H1E1IEG genomic_reference:SL2.40ch07 gene_region:56600229-56600927 transcript_region:SL2.40ch07:56600229..56600927- go_terms:GO:0004773 functional_description:"Fasciclin-like arabinogalactan protein 2 (AHRD V1 ***- A9XTK7_GOSHI); contains Interpro domain(s) IPR000782 FAS1 domain "	K03456|1|3e-13|75.5|mus:103981635|serine/threonine-protein phosphatase 2A regulatory subunit A;K06464|2|5e-12|71.6|atr:105420786|integrin beta 2;K06588|2|5e-12|71.6|atr:105420786|integrin beta 5;K19519|2|5e-12|71.6|atr:105420786|transforming growth factor-beta-induced protein	-	-	-	gi|970042949|ref|XP_015082872.1|/1.79832e-113/PREDICTED: fasciclin-like arabinogalactan protein 7 [Solanum pennellii]
Solyc05g041200.2.1	Solyc05g041200.2.1	237.4	197.3	112.63	198.89	genomic_reference:SL2.40ch05 gene_region:49398356-49402874 transcript_region:SL2.40ch05:49398356..49402874- go_terms:GO:0003868,GO:0016763 functional_description:"4-hydroxyphenylpyruvate dioxygenase (AHRD V1 **** B7X935_HEVBR); contains Interpro domain(s) IPR005956 4-hydroxyphenylpyruvate dioxygenase "	K00457|1|0.0|844|sly:101257377|4-hydroxyphenylpyruvate dioxygenase [EC:1.13.11.27]	GO:0044424	GO:0043169//cation binding;GO:0016702//oxidoreductase activity, acting on single donors with incorporation of molecular oxygen, incorporation of two atoms of oxygen	GO:0006558//L-phenylalanine metabolic process;GO:0006570//tyrosine metabolic process	gi|460389048|ref|XP_004240171.1|/0/PREDICTED: 4-hydroxyphenylpyruvate dioxygenase-like [Solanum lycopersicum]
Solyc12g056960.1.1	Solyc12g056960.1.1	237.35	178.65	172.86	169.18	evidence_code:10F0H0E1IEG genomic_reference:SL2.40ch12 gene_region:48396635-48402298 transcript_region:SL2.40ch12:48396635..48402298- go_terms:GO:0005975 functional_description:"Glucan 1 3-beta-glucosidase (AHRD V1 ***- C1H4T0_PARBA); contains Interpro domain(s) IPR001547 Glycoside hydrolase, family 5 "	-	-	GO:0016798//hydrolase activity, acting on glycosyl bonds;GO:0043167//ion binding	GO:0044238//primary metabolic process	gi|723751749|ref|XP_004252539.2|/0/PREDICTED: probable glucan 1,3-beta-glucosidase A [Solanum lycopersicum]
Solyc02g092270.2.1	Solyc02g092270.2.1	237.25	243.32	200.51	216.46	genomic_reference:SL2.40ch02 gene_region:47982328-47987024 transcript_region:SL2.40ch02:47982328..47987024- go_terms:GO:0005743 functional_description:"NADH dehydrogenase (AHRD V1 -**- NDUS4_RAT); contains Interpro domain(s) IPR006885 ETC complex I subunit conserved region "	K03937|1|6e-78|291|sly:101264166|NADH dehydrogenase (ubiquinone) Fe-S protein 4	GO:0019866//organelle inner membrane	GO:0016491//oxidoreductase activity	GO:0006091//generation of precursor metabolites and energy	gi|460372225|ref|XP_004231932.1|/3.89707e-77/PREDICTED: NADH dehydrogenase [ubiquinone] iron-sulfur protein 4, mitochondrial [Solanum lycopersicum]
Solyc04g011390.1.1	Solyc04g011390.1.1	237.24	216.53	207.37	212.22	evidence_code:10F1H1E1IEG genomic_reference:SL2.40ch04 gene_region:3865521-3865832 transcript_region:SL2.40ch04:3865521..3865832- go_terms:GO:0005634,GO:0003677 functional_description:"Histone H4 (AHRD V1 ***- B6T0P4_MAIZE); contains Interpro domain(s) IPR001951 Histone H4 "	K11254|1|6e-40|162|sot:102590298|histone H4	GO:0000785//chromatin;GO:0043231//intracellular membrane-bounded organelle	GO:0003676//nucleic acid binding	GO:0034728//nucleosome organization	gi|971575188|ref|XP_006361210.2|/4.99423e-39/PREDICTED: uncharacterized protein LOC102591967 [Solanum tuberosum]
Solyc10g007290.2.1	Solyc10g007290.2.1	236.86	301.14	199.64	242.24	genomic_reference:SL2.40ch10 gene_region:1686062-1694134 transcript_region:SL2.40ch10:1686062..1694134- go_terms:GO:0005515 functional_description:"Phosphoenolpyruvate carboxylase (AHRD V1 ***- A6YM32_RICCO); contains Interpro domain(s) IPR015813 Pyruvate/Phosphoenolpyruvate kinase, catalytic core IPR001449 Phosphoenolpyruvate carboxylase "	K01595|1|0.0|1904|sly:101261166|phosphoenolpyruvate carboxylase [EC:4.1.1.31]	GO:0044424	GO:0004611//phosphoenolpyruvate carboxykinase activity	GO:0071704//organic substance metabolic process;GO:0009060//aerobic respiration	gi|460405557|ref|XP_004248242.1|/0/PREDICTED: phosphoenolpyruvate carboxylase [Solanum lycopersicum]
Solyc02g063420.2.1	Solyc02g063420.2.1	236.61	230.59	211.7	214.42	genomic_reference:SL2.40ch02 gene_region:30083702-30084745 transcript_region:SL2.40ch02:30083702..30084745+ functional_description:"Hydroxyproline-rich glycoprotein (AHRD V1 **-- A9YWR1_MEDTR)"	-	-	-	-	gi|460375354|ref|XP_004233471.1|/4.43624e-52/PREDICTED: uncharacterized protein At5g65660-like [Solanum lycopersicum]
Solyc05g050230.2.1	Solyc05g050230.2.1	235.91	248	213.8	221.02	genomic_reference:SL2.40ch05 gene_region:59425821-59429488 transcript_region:SL2.40ch05:59425821..59429488+ go_terms:GO:0004842 functional_description:"Ubiquitin-conjugating enzyme E2 10 (AHRD V1 **** UBC10_ARATH); contains Interpro domain(s) IPR000608 Ubiquitin-conjugating enzyme, E2 "	K06689|1|1e-84|313|sot:102579292|ubiquitin-conjugating enzyme E2 D/E [EC:2.3.2.23]	-	GO:0019899//enzyme binding;GO:0019787//ubiquitin-like protein transferase activity;GO:0032559	GO:0019941//modification-dependent protein catabolic process;GO:0032446//protein modification by small protein conjugation	gi|460388869|ref|XP_004240086.1|/8.17003e-84/PREDICTED: ubiquitin-conjugating enzyme E2 10 [Solanum lycopersicum]
Solyc01g010750.2.1	Solyc01g010750.2.1	235.35	246.58	224.13	234.63	genomic_reference:SL2.40ch01 gene_region:5783031-5788195 transcript_region:SL2.40ch01:5783031..5788195- functional_description:"Stress responsive protein (AHRD V1 *--- B6STP1_MAIZE); contains Interpro domain(s) IPR008997 Ricin B-related lectin "	-	-	-	-	gi|525314284|ref|NP_001265987.1|/1.00359e-151/Hop-interacting protein THI113 [Solanum lycopersicum]
Solyc06g005420.1.1	Solyc06g005420.1.1	235.24	231.81	212.61	177.37	evidence_code:10F1H1E1IEG genomic_reference:SL2.40ch06 gene_region:426740-427051 transcript_region:SL2.40ch06:426740..427051- go_terms:GO:0005634,GO:0003677 functional_description:"Histone H4 (AHRD V1 ***- B6T0P4_MAIZE); contains Interpro domain(s) IPR001951 Histone H4 "	K11254|1|6e-40|162|sot:102590298|histone H4	GO:0000785//chromatin;GO:0043231//intracellular membrane-bounded organelle	GO:0003676//nucleic acid binding	GO:0034728//nucleosome organization	gi|971575188|ref|XP_006361210.2|/4.99423e-39/PREDICTED: uncharacterized protein LOC102591967 [Solanum tuberosum]
Solyc10g081310.1.1	Solyc10g081310.1.1	234.57	230.55	233.59	254.69	evidence_code:10F1H1E1IEG genomic_reference:SL2.40ch10 gene_region:61732156-61735368 transcript_region:SL2.40ch10:61732156..61735368- go_terms:GO:0003824 functional_description:"Histidine triad (HIT) protein (AHRD V1 ***- Q2MGQ9_MEDTR); contains Interpro domain(s) IPR001310 Histidine triad (HIT) protein "	K02503|1|7e-71|265|sot:102602314|histidine triad (HIT) family protein	GO:0016020//membrane;GO:0042579//microbody	GO:0046914//transition metal ion binding;GO:0016819	GO:0006163//purine nucleotide metabolic process	gi|565344224|ref|XP_006339217.1|/5.56949e-70/PREDICTED: 14 kDa zinc-binding protein [Solanum tuberosum]
Solyc03g083620.1.1	Solyc03g083620.1.1	234.51	248.99	278.76	332.59	evidence_code:10F1H0E1IEG genomic_reference:SL2.40ch03 gene_region:47126438-47126803 transcript_region:SL2.40ch03:47126438..47126803- functional_description:"Unknown Protein (AHRD V1)"	K01051|1|9e-09|58.9|pvu:PHAVU_009G261700g|pectinesterase [EC:3.1.1.11]	-	GO:0030234//enzyme regulator activity	-	gi|460378353|ref|XP_004234937.1|/2.67819e-48/PREDICTED: 21 kDa protein-like [Solanum lycopersicum]
Solyc04g074510.2.1	Solyc04g074510.2.1	234.42	233.96	275.33	257.11	genomic_reference:SL2.40ch04 gene_region:58094139-58096300 transcript_region:SL2.40ch04:58094139..58096300+ go_terms:GO:0050815 functional_description:"14-3-3 protein beta/alpha-B (AHRD V1 **-- 143BB_XENLA); contains Interpro domain(s) IPR000308 14-3-3 protein "	K06630|1|1e-130|466|sot:102582707|14-3-3 protein epsilon	-	GO:0005515//protein binding	-	gi|568215531|ref|NP_001275270.1|/1.05377e-129/14-3-3-like protein C-like [Solanum tuberosum]
Solyc01g104470.2.1	Solyc01g104470.2.1	234.41	291.76	234.24	282.73	genomic_reference:SL2.40ch01 gene_region:84693611-84696766 transcript_region:SL2.40ch01:84693611..84696766- go_terms:GO:0003735 functional_description:"mRNA turnover protein 4 homolog (AHRD V1 **-- B5X718_SALSA)"	K14815|1|2e-120|432|sly:101262055|mRNA turnover protein 4	GO:0030529//intracellular ribonucleoprotein complex	-	GO:0022613//ribonucleoprotein complex biogenesis	gi|460369336|ref|XP_004230519.1|/1.48652e-119/PREDICTED: mRNA turnover protein 4 homolog [Solanum lycopersicum]
Solyc05g049980.2.1	Solyc05g049980.2.1	234.3	184.56	410.27	233.23	genomic_reference:SL2.40ch05 gene_region:58969697-58973289 transcript_region:SL2.40ch05:58969697..58973289- go_terms:GO:0005975 functional_description:"Glycoside hydrolase family 28 protein/polygalacturonase family protein (AHRD V1 **-- Q1PF10_ARATH); contains Interpro domain(s) IPR012334 Pectin lyase fold "	K01184|1|1e-28|129|eus:EUTSA_v10013641mg|polygalacturonase [EC:3.2.1.15]	-	-	-	gi|460388891|ref|XP_004240097.1|/0/PREDICTED: probable polygalacturonase [Solanum lycopersicum]
Solyc01g079420.2.1	Solyc01g079420.2.1	234.04	239.25	228.74	224.05	genomic_reference:SL2.40ch01 gene_region:71005941-71009193 transcript_region:SL2.40ch01:71005941..71009193+ go_terms:GO:0005746 functional_description:"Cytochrome c oxidase subunit VC family protein (AHRD V1 *-*- D7LT63_ARALY); contains Interpro domain(s) IPR008432 Cytochrome c oxidase subunit Vc "	-	GO:0005743//mitochondrial inner membrane	GO:0015002//heme-copper terminal oxidase activity	GO:0008152//metabolic process	gi|460367050|ref|XP_004229388.1|/2.7614e-28/PREDICTED: cytochrome c oxidase subunit 5C-2 [Solanum lycopersicum]
Solyc04g005160.1.1	Solyc04g005160.1.1	233.42	217.17	256.44	263.56	evidence_code:10F0H1E1IEG genomic_reference:SL2.40ch04 gene_region:106694-108109 transcript_region:SL2.40ch04:106694..108109- go_terms:GO:0004616,GO:0042802 functional_description:"6-phosphogluconate dehydrogenase decarboxylating (AHRD V1 **** B9N1W3_POPTR); contains Interpro domain(s) IPR006113 6-phosphogluconate dehydrogenase, decarboxylating "	K00033|1|0.0|937|sly:101256373|6-phosphogluconate dehydrogenase [EC:1.1.1.44 1.1.1.343]	-	-	-	gi|460382686|ref|XP_004237068.1|/0/PREDICTED: 6-phosphogluconate dehydrogenase, decarboxylating 3-like [Solanum lycopersicum]
Solyc03g096430.1.1	Solyc03g096430.1.1	232.42	220.94	149.01	99.63	evidence_code:10F0H0E1IEG genomic_reference:SL2.40ch03 gene_region:51972618-51972815 transcript_region:SL2.40ch03:51972618..51972815+ functional_description:"Unknown Protein (AHRD V1)"	-	-	-	-	-
Solyc09g009030.2.1	Solyc09g009030.2.1	232.36	219.15	265.32	247.34	genomic_reference:SL2.40ch09 gene_region:2377785-2382402 transcript_region:SL2.40ch09:2377785..2382402- go_terms:GO:0003676,GO:0004407 functional_description:"Histone deacetylase 2a-like (AHRD V1 **** Q2XTE1_SOLTU); contains Interpro domain(s) IPR007087 Zinc finger, C2H2-type "	K11276|1|6e-53|208|pper:PRUPE_ppa009583mg|nucleophosmin 1	GO:0005634//nucleus	GO:0046872//metal ion binding	-	gi|460402128|ref|XP_004246566.1|/3.29478e-113/PREDICTED: histone deacetylase HDT1 [Solanum lycopersicum]
Solyc10g006470.2.1	Solyc10g006470.2.1	231.72	224.4	224.51	221.23	genomic_reference:SL2.40ch10 gene_region:1067254-1069731 transcript_region:SL2.40ch10:1067254..1069731- go_terms:GO:0005515,GO:0003743 functional_description:"Translation initiation factor SUI1 (AHRD V1 **** A4QR10_MAGGR); contains Interpro domain(s) IPR005874 Eukaryotic translation initiation factor SUI1 "	K03113|1|2e-59|229|sly:101247963|translation initiation factor 1	-	-	-	gi|460405814|ref|XP_004248369.1|/1.07589e-58/PREDICTED: protein translation factor SUI1 homolog [Solanum lycopersicum]
Solyc10g052660.1.1	Solyc10g052660.1.1	231.15	215.44	259.86	229.64	evidence_code:10F1H1E1IEG genomic_reference:SL2.40ch10 gene_region:48687984-48689698 transcript_region:SL2.40ch10:48687984..48689698- go_terms:GO:0003735 functional_description:"40S ribosomal protein S25-1 (AHRD V1 ***- B4FXK8_MAIZE); contains Interpro domain(s) IPR004977 Ribosomal protein S25 "	K02975|1|4e-34|143|sly:544096|small subunit ribosomal protein S25e	GO:0030529//intracellular ribonucleoprotein complex	-	-	gi|350535172|ref|NP_001234180.1|/3.19973e-33/40S ribosomal protein S25 [Solanum lycopersicum]
Solyc09g076050.2.1	Solyc09g076050.2.1	231.15	283.31	209.33	275.55	genomic_reference:SL2.40ch09 gene_region:63235327-63238938 transcript_region:SL2.40ch09:63235327..63238938+ functional_description:"FRIGIDA (Fragment) (AHRD V1 *--- B0Z034_ARALP); contains Interpro domain(s) IPR012474 Frigida-like "	K12619|1|2e-37|157|bdi:100823403|5'-3' exoribonuclease 2 [EC:3.1.13.-];K13946|2|1e-10|68.9|gmx:100778756|auxin influx carrier (AUX1 LAX family);K10352|3|1e-09|65.9|pmum:103321923|myosin heavy chain	-	-	-	gi|460403757|ref|XP_004247354.1|/0/PREDICTED: FRIGIDA-like protein 4a [Solanum lycopersicum]
Solyc06g075650.2.1	Solyc06g075650.2.1	231.11	277.49	447.95	524.84	genomic_reference:SL2.40ch06 gene_region:43405284-43406388 transcript_region:SL2.40ch06:43405284..43406388+ go_terms:GO:0015250 functional_description:"Aquaporin (AHRD V1 ***- D6BRE1_9ROSI); contains Interpro domain(s) IPR012269 Aquaporin "	K09873|1|2e-142|505|sly:101255600|aquaporin TIP	GO:0031224//intrinsic component of membrane	-	GO:0006810//transport	gi|567757516|ref|NP_001274695.1|/1.55386e-141/aquaporin TIP1-3-like [Solanum lycopersicum]
Solyc08g067020.2.1	Solyc08g067020.2.1	231	225.38	241	215.46	genomic_reference:SL2.40ch08 gene_region:53114215-53119237 transcript_region:SL2.40ch08:53114215..53119237+ go_terms:GO:0006122 functional_description:"Ubiquinol-cytochrome c reductase complex protein (AHRD V1 ***- B6UBZ9_MAIZE); contains Interpro domain(s) IPR003197 Cytochrome bd ubiquinol oxidase, 14 kDa subunit "	K00417|1|7e-54|210|sly:101262441|ubiquinol-cytochrome c reductase subunit 7	GO:0019866//organelle inner membrane;GO:0043231//intracellular membrane-bounded organelle;GO:0044425	GO:0015078//hydrogen ion transmembrane transporter activity	GO:0051234//establishment of localization;GO:0022904//respiratory electron transport chain	gi|460399323|ref|XP_004245191.1|/4.92497e-53/PREDICTED: cytochrome b-c1 complex subunit 7 [Solanum lycopersicum]
Solyc03g095730.2.1	Solyc03g095730.2.1	230.92	206.33	225.52	214.15	genomic_reference:SL2.40ch03 gene_region:50349408-50352048 transcript_region:SL2.40ch03:50349408..50352048- functional_description:"Ubiquinol-cytochrome c reductase complex protein (AHRD V1 ***- B6T3C5_MAIZE)"	-	GO:0044464	-	-	gi|1351365|sp|P48505.2|UCR11_SOLTU/7.67819e-09/RecName: Full=Ubiquinol-cytochrome c reductase complex 6.7 kDa protein; Short=CR6
Solyc08g006040.2.1	Solyc08g006040.2.1	230.85	185.65	266.03	212.02	genomic_reference:SL2.40ch08 gene_region:798845-801415 transcript_region:SL2.40ch08:798845..801415- go_terms:GO:0003735,GO:0005515 functional_description:"40S ribosomal protein S6 (AHRD V1 ***- B6T1H0_MAIZE); contains Interpro domain(s) IPR014401 Ribosomal protein S6, eukaryotic "	K02991|1|1e-114|413|sly:101257286|small subunit ribosomal protein S6e	GO:0030529//intracellular ribonucleoprotein complex	GO:0005198//structural molecule activity	GO:0010467//gene expression	gi|460397815|ref|XP_004244462.1|/8.36684e-114/PREDICTED: 40S ribosomal protein S6-like [Solanum lycopersicum]
Solyc01g007220.2.1	Solyc01g007220.2.1	230.5	265.97	209.09	240.43	genomic_reference:SL2.40ch01 gene_region:1800921-1801986 transcript_region:SL2.40ch01:1800921..1801986+ functional_description:"NHL1 (Fragment) (AHRD V1 **-- B0LZM3_ARATH); contains Interpro domain(s) IPR010847 Harpin-induced 1 "	-	-	-	-	gi|460365393|ref|XP_004228587.1|/9.84193e-106/PREDICTED: protein YLS9-like [Solanum lycopersicum]
Solyc04g081440.2.1	Solyc04g081440.2.1	230.3	303	162.55	258.56	genomic_reference:SL2.40ch04 gene_region:63008173-63012837 transcript_region:SL2.40ch04:63008173..63012837- go_terms:GO:0005515,GO:0004564 functional_description:"Neutral invertase like protein (AHRD V1 ***- Q67XD9_ARATH); contains Interpro domain(s) IPR006937 Plant neutral invertase "	K11593|1|1e-37|159|sbi:SORBI_02g032885|eukaryotic translation initiation factor 2C;K02986|2|6e-14|80.1|sly:101261006|small subunit ribosomal protein S4	-	-	-	gi|460385330|ref|XP_004238357.1|/0/PREDICTED: alkaline/neutral invertase CINV2 [Solanum lycopersicum]
Solyc00g007270.2.1	Solyc00g007270.2.1	230.04	233.46	217.09	215.94	genomic_reference:SL2.40ch00 gene_region:6900991-6904901 transcript_region:SL2.40ch00:6900991..6904901- go_terms:GO:0005515,GO:0043023 functional_description:"Translation initiation factor (AHRD V1 ***- A6ZWQ9_YEAS7); contains Interpro domain(s) IPR002769 Translation initiation factor IF6 "	K03264|1|3e-135|482|sly:101255078|translation initiation factor 6	-	GO:0043021//ribonucleoprotein complex binding;GO:0008135//translation factor activity, RNA binding	GO:0042255//ribosome assembly;GO:0006412//translation	gi|460415811|ref|XP_004253247.1|/2.40832e-134/PREDICTED: eukaryotic translation initiation factor 6-2 [Solanum lycopersicum]
Solyc08g062660.2.1	Solyc08g062660.2.1	229.94	210.17	277.04	236.42	genomic_reference:SL2.40ch08 gene_region:48903019-48905978 transcript_region:SL2.40ch08:48903019..48905978+ go_terms:GO:0008536 functional_description:"Ran GTPase binding protein (AHRD V1 **** C4R913_PICPG); contains Interpro domain(s) IPR000156 Ran Binding Protein 1 "	K15306|1|4e-96|352|sly:543690|Ran-binding protein 1	-	-	GO:0006810//transport	gi|350538193|ref|NP_001234587.1|/2.90527e-95/Ran binding protein-1 [Solanum lycopersicum]
Solyc12g096150.1.1	Solyc12g096150.1.1	229.63	211.78	270.6	208.96	evidence_code:10F1H1E1IEG genomic_reference:SL2.40ch12 gene_region:63525594-63526796 transcript_region:SL2.40ch12:63525594..63526796+ go_terms:GO:0005840 functional_description:"60S ribosomal protein L13 (AHRD V1 ***- Q3HRY7_SOLTU); contains Interpro domain(s) IPR001380 Ribosomal protein L13e "	K02873|1|2e-96|351|sly:101262297|large subunit ribosomal protein L13e	GO:0030529//intracellular ribonucleoprotein complex	GO:0005198//structural molecule activity	GO:0010467//gene expression	gi|460415468|ref|XP_004253080.1|/1.31422e-95/PREDICTED: 60S ribosomal protein L13-1 [Solanum lycopersicum]
Solyc01g059930.2.1	Solyc01g059930.2.1	229.58	235.63	212.97	229.08	genomic_reference:SL2.40ch01 gene_region:62161025-62163678 transcript_region:SL2.40ch01:62161025..62163678+ go_terms:GO:0006950 functional_description:"Universal stress protein (AHRD V1 ***- D6BRD7_9ROSI); contains Interpro domain(s) IPR006016 UspA "	-	-	-	GO:0050896//response to stimulus	gi|460366260|ref|XP_004229006.1|/3.58575e-90/PREDICTED: uncharacterized protein C167.05 [Solanum lycopersicum]
Solyc04g008740.2.1	Solyc04g008740.2.1	229.3	207.61	242.44	208.39	genomic_reference:SL2.40ch04 gene_region:2398964-2404186 transcript_region:SL2.40ch04:2398964..2404186- go_terms:GO:0004743 functional_description:"Pyruvate kinase (AHRD V1 **** Q3S1N4_SOLTU); contains Interpro domain(s) IPR001697 Pyruvate kinase "	K00873|1|0.0|996|sly:101250010|pyruvate kinase [EC:2.7.1.40]	GO:0044424	GO:0031420;GO:0016301//kinase activity;GO:0032559	GO:0006796//phosphate-containing compound metabolic process;GO:0006007//glucose catabolic process	gi|460382307|ref|XP_004236881.1|/0/PREDICTED: pyruvate kinase, cytosolic isozyme [Solanum lycopersicum]
Solyc01g008110.2.1	Solyc01g008110.2.1	229.03	218.9	252.76	214.95	genomic_reference:SL2.40ch01 gene_region:2241615-2244166 transcript_region:SL2.40ch01:2241615..2244166+ go_terms:GO:0008398 functional_description:"Cytochrome P450"	K05917|1|0.0|917|sly:100736446|sterol 14-demethylase [EC:1.14.13.70]	-	GO:0016741;GO:0016491//oxidoreductase activity;GO:0005506//iron ion binding	GO:0006730//one-carbon metabolic process	gi|927928744|ref|NP_001234537.2|/0/obtusifoliol 14alpha-demethylase [Solanum lycopersicum]
Solyc08g066890.2.1	Solyc08g066890.2.1	228.85	119.59	90.7	66.31	genomic_reference:SL2.40ch08 gene_region:52975833-52976248 transcript_region:SL2.40ch08:52975833..52976248- functional_description:"Unknown Protein (AHRD V1)"	-	-	-	-	gi|970045721|ref|XP_015084338.1|/9.76948e-27/PREDICTED: uncharacterized protein LOC107027784 [Solanum pennellii]
Solyc10g081440.1.1	Solyc10g081440.1.1	228.54	204.1	239.32	193.87	evidence_code:10F1H1E1IEG genomic_reference:SL2.40ch10 gene_region:61822969-61825835 transcript_region:SL2.40ch10:61822969..61825835- go_terms:GO:0055114 functional_description:"NADH cytochrome b5 reductase (AHRD V1 ***- Q5PY86_VERFO); contains Interpro domain(s) IPR008333 Oxidoreductase FAD-binding region "	K00326|1|6e-155|546|sly:101262269|cytochrome-b5 reductase [EC:1.6.2.2]	-	-	-	gi|460407862|ref|XP_004249368.1|/3.86261e-154/PREDICTED: NADH--cytochrome b5 reductase 1 [Solanum lycopersicum]
Solyc08g076890.2.1	Solyc08g076890.2.1	228.38	226.39	153.08	228.84	genomic_reference:SL2.40ch08 gene_region:57988031-57989197 transcript_region:SL2.40ch08:57988031..57989197+ functional_description:"Unknown Protein (AHRD V1)"	-	-	-	-	gi|723725544|ref|XP_010325557.1|/1.93283e-08/PREDICTED: glycine-rich cell wall structural protein 1.8-like [Solanum lycopersicum]
Solyc07g052350.2.1	Solyc07g052350.2.1	228.36	210.19	238.18	220.18	genomic_reference:SL2.40ch07 gene_region:58180514-58188952 transcript_region:SL2.40ch07:58180514..58188952+ go_terms:GO:0005507 functional_description:"3-isopropylmalate dehydratase large subunit (AHRD V1 *--- LEUC_NATPD); contains Interpro domain(s) IPR006249 Aconitase/iron regulatory protein 2 "	K01681|1|0.0|1927|sly:101254008|aconitate hydratase [EC:4.2.1.3]	-	GO:0051536//iron-sulfur cluster binding;GO:0016836//hydro-lyase activity	-	gi|460395806|ref|XP_004243472.1|/0/PREDICTED: aconitate hydratase, cytoplasmic [Solanum lycopersicum]
Solyc03g113800.2.1	Solyc03g113800.2.1	227.8	243.93	258.75	259.64	genomic_reference:SL2.40ch03 gene_region:57894787-57902443 transcript_region:SL2.40ch03:57894787..57902443- go_terms:GO:0004029 functional_description:"Betaine aldehyde dehydrogenase (AHRD V1 **** D2DEK8_LYCBA); contains Interpro domain(s) IPR015590 Aldehyde dehydrogenase "	K00130|1|0.0|1007|sly:100301929|betaine-aldehyde dehydrogenase [EC:1.2.1.8]	-	GO:0003824//catalytic activity	GO:0008152//metabolic process	gi|820703642|ref|NP_001234235.2|/0/aminoaldehyde dehydrogenase 2 [Solanum lycopersicum]
Solyc02g081190.2.1	Solyc02g081190.2.1	227.57	205.81	285	234.97	genomic_reference:SL2.40ch02 gene_region:39828688-39830393 transcript_region:SL2.40ch02:39828688..39830393+ go_terms:GO:0045431 functional_description:"1-aminocyclopropane-1-carboxylate oxidase (AHRD V1 ***- Q9ZWP2_SOLLC); contains Interpro domain(s) IPR005123 Oxoglutarate and iron-dependent oxygenase "	K05933|1|7e-170|597|sly:543506|aminocyclopropanecarboxylate oxidase [EC:1.14.17.4]	-	GO:0003824//catalytic activity	GO:0008152//metabolic process	gi|922960051|ref|NP_001233867.2|/1.15621e-170/1-aminocyclopropane-1-carboxylate oxidase [Solanum lycopersicum]
Solyc12g036200.1.1	Solyc12g036200.1.1	227.32	225.92	206.4	207.67	evidence_code:10F1H1E1IEG genomic_reference:SL2.40ch12 gene_region:29804400-29807477 transcript_region:SL2.40ch12:29804400..29807477+ go_terms:GO:0016853 functional_description:"Peptidyl-prolyl cis-trans isomerase (AHRD V1 *-*- Q2F670_BOMMO); contains Interpro domain(s) IPR000297 Peptidyl-prolyl cis-trans isomerase, PpiC-type "	K09579|1|2e-68|258|sly:101255071|peptidyl-prolyl cis-trans isomerase NIMA-interacting 4 [EC:5.2.1.8]	-	GO:0016859//cis-trans isomerase activity	GO:0044267//cellular protein metabolic process	gi|723750228|ref|XP_010314186.1|/1.05845e-67/PREDICTED: peptidyl-prolyl cis-trans isomerase NIMA-interacting 4 [Solanum lycopersicum]
Solyc04g040130.1.1	Solyc04g040130.1.1	227.31	93.2	206.86	80.94	evidence_code:10F0H1E1IEG genomic_reference:SL2.40ch04 gene_region:31018382-31019509 transcript_region:SL2.40ch04:31018382..31019509- go_terms:GO:0042389 functional_description:"Omega-6 fatty acid desaturase (AHRD V1 **** Q461Q1_HEVBR); contains Interpro domain(s) IPR005804 Fatty acid desaturase, type 1 "	K10256|1|0.0|777|sot:102581806|omega-6 fatty acid desaturase (delta-12 desaturase) [EC:1.14.19.-]	-	GO:0016705//oxidoreductase activity, acting on paired donors, with incorporation or reduction of molecular oxygen	GO:0044238//primary metabolic process	gi|970023105|ref|XP_015072887.1|/0/PREDICTED: delta(12)-fatty-acid desaturase FAD2-like [Solanum pennellii]
Solyc01g105410.2.1	Solyc01g105410.2.1	227.15	300.81	181.3	279.97	genomic_reference:SL2.40ch01 gene_region:85348461-85349698 transcript_region:SL2.40ch01:85348461..85349698+ functional_description:"Os06g0220000 protein (Fragment) (AHRD V1 ***- Q0DDJ2_ORYSJ); contains Interpro domain(s) IPR006766 Phosphate-induced protein 1 conserved region "	K14299|1|1e-14|81.6|mdm:103418195|nucleoporin SEH1	-	-	-	gi|460369562|ref|XP_004230631.1|/1.52459e-164/PREDICTED: protein EXORDIUM-like 2 [Solanum lycopersicum]
Solyc02g080630.2.1	Solyc02g080630.2.1	226.78	232.77	258.88	247.17	genomic_reference:SL2.40ch02 gene_region:39392539-39397791 transcript_region:SL2.40ch02:39392539..39397791- go_terms:GO:0046872 functional_description:"Lactoylglutathione lyase (AHRD V1 ***- D2D330_GOSHI); contains Interpro domain(s) IPR004361 Glyoxalase I "	K01759|1|3e-164|578|sly:101251054|lactoylglutathione lyase [EC:4.4.1.5]	-	-	-	gi|460373807|ref|XP_004232705.1|/1.92081e-163/PREDICTED: putative lactoylglutathione lyase [Solanum lycopersicum]
Solyc05g050200.2.1	Solyc05g050200.2.1	226.32	221.86	252.21	222.4	genomic_reference:SL2.40ch05 gene_region:59394632-59396589 transcript_region:SL2.40ch05:59394632..59396589+ go_terms:GO:0003743 functional_description:"Eukaryotic translation initiation factor 1A (AHRD V1 **** Q7Y1V3_ORYSJ); contains Interpro domain(s) IPR001253 Translation initiation factor 1A (eIF-1A) "	K03236|1|3e-55|215|sly:101253491|translation initiation factor 1A	-	GO:0008135//translation factor activity, RNA binding	GO:0006412//translation	gi|460388875|ref|XP_004240089.1|/1.93024e-54/PREDICTED: eukaryotic translation initiation factor 1A [Solanum lycopersicum]
Solyc11g012080.1.1	Solyc11g012080.1.1	226.28	192.29	212.92	189.14	evidence_code:10F1H1E1IEG genomic_reference:SL2.40ch11 gene_region:5015463-5019291 transcript_region:SL2.40ch11:5015463..5019291+ functional_description:"Brain protein 44 (AHRD V1 **-- B4FWA7_MAIZE); contains Interpro domain(s) IPR005336 Uncharacterised protein family UPF0041 "	-	-	-	-	gi|460409650|ref|XP_004250251.1|/3.38425e-59/PREDICTED: mitochondrial pyruvate carrier 2 [Solanum lycopersicum]
Solyc03g025270.2.1	Solyc03g025270.2.1	224.3	185.34	254.92	202.55	genomic_reference:SL2.40ch03 gene_region:7084840-7087888 transcript_region:SL2.40ch03:7084840..7087888- go_terms:GO:0030515 functional_description:"rRNA 2&apos-O-methyltransferase fibrillarin (AHRD V1 ***- B6JX17_SCHJY); contains Interpro domain(s) IPR000692 Fibrillarin "	K14563|1|6e-131|468|sly:101261490|rRNA 2'-O-methyltransferase fibrillarin [EC:2.1.1.-]	GO:0031981//nuclear lumen	GO:0003723//RNA binding;GO:0016741	GO:0006399//tRNA metabolic process;GO:0042254//ribosome biogenesis;GO:0006730//one-carbon metabolic process	gi|460377298|ref|XP_004234430.1|/4.27967e-130/PREDICTED: mediator of RNA polymerase II transcription subunit 36a-like [Solanum lycopersicum]
Solyc06g035970.2.1	Solyc06g035970.2.1	224.23	239.95	239.44	227.15	genomic_reference:SL2.40ch06 gene_region:22016405-22019376 transcript_region:SL2.40ch06:22016405..22019376- go_terms:GO:0005200 functional_description:"Tubulin beta chain (AHRD V1 ***- B9GKJ5_POPTR); contains Interpro domain(s) IPR002453 Beta tubulin "	K07375|1|0.0|851|sly:101265829|tubulin beta	GO:0043234//protein complex;GO:0015630//microtubule cytoskeleton	GO:0017111//nucleoside-triphosphatase activity;GO:0032561//guanyl ribonucleotide binding	GO:0043623//cellular protein complex assembly;GO:0009207;GO:0006970//response to osmotic stress;GO:0007017//microtubule-based process	gi|460390215|ref|XP_004240734.1|/0/PREDICTED: tubulin beta-1 chain [Solanum lycopersicum]
Solyc07g047800.2.1	Solyc07g047800.2.1	224.19	170.15	199.23	170.04	genomic_reference:SL2.40ch07 gene_region:56334686-56340215 transcript_region:SL2.40ch07:56334686..56340215- go_terms:GO:0043621 functional_description:"Short-chain dehydrogenase/reductase family protein (AHRD V1 **-- D7L9J1_ARALY); contains Interpro domain(s) IPR002347 Glucose/ribitol dehydrogenase "	K02934|1|4e-22|106|mus:103979970|large subunit ribosomal protein L6e;K10256|2|1e-20|101|sly:101248371|omega-6 fatty acid desaturase (delta-12 desaturase) [EC:1.14.19.-];K13237|3|4e-18|93.2|jcu:105641060|peroxisomal 2,4-dienoyl-CoA reductase [EC:1.3.1.34]	-	GO:0003824//catalytic activity	GO:0008152//metabolic process	gi|460395975|ref|XP_004243555.1|/1.05137e-148/PREDICTED: short-chain dehydrogenase reductase 3a [Solanum lycopersicum]
Solyc02g094200.2.1	Solyc02g094200.2.1	224.05	239.37	206.52	205.83	genomic_reference:SL2.40ch02 gene_region:49383545-49389074 transcript_region:SL2.40ch02:49383545..49389074+ go_terms:GO:0008320,GO:0008536 functional_description:"Nuclear transport factor 2 (AHRD V1 ***- B3TLR5_ELAGV); contains Interpro domain(s) IPR018222 Nuclear transport factor 2, Eukaryote "	K12669|1|1e-34|146|aly:ARALYDRAFT_334448|oligosaccharyltransferase complex subunit gamma;K17265|2|8e-06|50.8|bvg:104908804|Ras GTPase-activating protein-binding protein 1 [EC:3.6.4.12 3.6.4.13]	GO:0012505//endomembrane system;GO:0043231//intracellular membrane-bounded organelle;GO:0016020//membrane	GO:0017016//Ras GTPase binding;GO:0022892	GO:0051169//nuclear transport;GO:0006605//protein targeting	gi|460371902|ref|XP_004231773.1|/4.44966e-66/PREDICTED: nuclear transport factor 2 [Solanum lycopersicum]
Solyc01g104700.2.1	Solyc01g104700.2.1	223.97	220.26	267.11	240.68	genomic_reference:SL2.40ch01 gene_region:84871561-84875061 transcript_region:SL2.40ch01:84871561..84875061- go_terms:GO:0003924 functional_description:"GTP-binding nuclear protein Ran-A1 (AHRD V1 **-- B3TM31_ELAGV); contains Interpro domain(s) IPR018210 GTP-binding nuclear protein, Ran, conserved site IPR002041 Ran GTPase "	K07936|1|2e-115|416|sot:102595895|GTP-binding nuclear protein Ran	GO:0043231//intracellular membrane-bounded organelle	GO:0017111//nucleoside-triphosphatase activity;GO:0032561//guanyl ribonucleotide binding	GO:0023052//signaling;GO:0009207;GO:0051169//nuclear transport;GO:0015031//protein transport	gi|568214992|ref|NP_001274933.1|/1.2752e-114/GTP-binding nuclear protein Ran2-like [Solanum tuberosum]
Solyc12g055830.1.1	Solyc12g055830.1.1	223.54	220.15	216.16	222.16	evidence_code:10F1H1E1IEG genomic_reference:SL2.40ch12 gene_region:47184732-47187107 transcript_region:SL2.40ch12:47184732..47187107- go_terms:GO:0005737 functional_description:"Inorganic pyrophosphatase (AHRD V1 ***- D1MVT0_BRARC); contains Interpro domain(s) IPR008162 Inorganic pyrophosphatase "	K01507|1|2e-121|434|sly:101249338|inorganic pyrophosphatase [EC:3.6.1.1]	GO:0044424	GO:0046872//metal ion binding;GO:0016462//pyrophosphatase activity	GO:0006793//phosphorus metabolic process	gi|460414519|ref|XP_004252616.1|/1.67491e-120/PREDICTED: soluble inorganic pyrophosphatase [Solanum lycopersicum]
Solyc11g066840.1.1	Solyc11g066840.1.1	223.14	220.57	275.37	232.25	evidence_code:10F0H1E1IEG genomic_reference:SL2.40ch11 gene_region:49732490-49734800 transcript_region:SL2.40ch11:49732490..49734800- functional_description:"Histone deacetylase-like protein (AHRD V1 *-*- Q3HVL4_SOLTU)"	K11276|1|2e-27|123|jcu:105637357|nucleophosmin 1	-	-	-	gi|460411221|ref|XP_004251012.1|/4.68924e-109/PREDICTED: histone deacetylase HDT2 [Solanum lycopersicum]
Solyc12g056250.1.1	Solyc12g056250.1.1	222.8	252.17	220.51	250.24	evidence_code:10F1H1E1IEG genomic_reference:SL2.40ch12 gene_region:47565850-47567987 transcript_region:SL2.40ch12:47565850..47567987- functional_description:"Glutathione S-transferase (AHRD V1 ***- Q9M558_EUPES); contains Interpro domain(s) IPR017933 Glutathione S-transferase/chloride channel, C-terminal "	K00799|1|3e-134|477|sly:101265520|glutathione S-transferase [EC:2.5.1.18]	GO:0042579//microbody	GO:0016765//transferase activity, transferring alkyl or aryl (other than methyl) groups	GO:0009404//toxin metabolic process	gi|460414461|ref|XP_004252589.1|/2.12112e-133/PREDICTED: glutathione S-transferase T1 [Solanum lycopersicum]
Solyc06g075960.1.1	Solyc06g075960.1.1	222.75	180.73	193.07	168.88	evidence_code:10F1H1E1IEG genomic_reference:SL2.40ch06 gene_region:43541094-43541405 transcript_region:SL2.40ch06:43541094..43541405- go_terms:GO:0005634,GO:0003677 functional_description:"Histone H4 (AHRD V1 ***- B6T0P4_MAIZE); contains Interpro domain(s) IPR001951 Histone H4 "	K11254|1|6e-40|162|sot:102590298|histone H4	GO:0000785//chromatin;GO:0043231//intracellular membrane-bounded organelle	GO:0003676//nucleic acid binding	GO:0034728//nucleosome organization	gi|971575188|ref|XP_006361210.2|/4.99423e-39/PREDICTED: uncharacterized protein LOC102591967 [Solanum tuberosum]
Solyc08g078070.2.1	Solyc08g078070.2.1	222.28	200.97	201.43	216.97	genomic_reference:SL2.40ch08 gene_region:59084544-59087746 transcript_region:SL2.40ch08:59084544..59087746+ go_terms:GO:0003924 functional_description:"Ras-related protein Rab-1A (AHRD V1 ***- B6RB23_HALDI); contains Interpro domain(s) IPR003579 Ras small GTPase, Rab type "	K07874|1|5e-112|404|sot:102596483|Ras-related protein Rab-1A	-	GO:0032561//guanyl ribonucleotide binding	GO:0006810//transport;GO:0035556//intracellular signal transduction	gi|915409580|ref|NP_001233823.2|/8.85924e-112/small GTP-binding protein [Solanum lycopersicum]
Solyc09g066100.2.1	Solyc09g066100.2.1	221.98	252.6	177.18	215.92	genomic_reference:SL2.40ch09 gene_region:60077626-60078997 transcript_region:SL2.40ch09:60077626..60078997+ go_terms:GO:0005634,GO:0000786 functional_description:"Histone H1 (AHRD V1 *-*- Q40509_TOBAC); contains Interpro domain(s) IPR005818 Histone H1/H5 "	K11275|1|1e-31|138|sly:101248710|histone H1/5	-	-	-	gi|823683796|ref|NP_001296308.1|/7.76752e-31/histone H1 [Solanum lycopersicum]
Solyc10g005100.2.1	Solyc10g005100.2.1	221.96	284.82	163.32	274.82	genomic_reference:SL2.40ch10 gene_region:92148-94188 transcript_region:SL2.40ch10:92148..94188+ functional_description:"Salt stress root protein RS1 (AHRD V1 **-- SRS1_ORYSJ); contains Interpro domain(s) IPR008469 DREPP plasma membrane polypeptide "	-	-	-	-	gi|460405902|ref|XP_004248413.1|/6.55752e-63/PREDICTED: plasma membrane-associated cation-binding protein 1 [Solanum lycopersicum]
Solyc07g056480.2.1	Solyc07g056480.2.1	221.85	140.46	170.84	155.93	genomic_reference:SL2.40ch07 gene_region:61623166-61624189 transcript_region:SL2.40ch07:61623166..61624189+ go_terms:GO:0004364,GO:0043295 functional_description:"Glutathione S-transferase-like protein (AHRD V1 **** Q8GVD1_SOLLC); contains Interpro domain(s) IPR004046 Glutathione S-transferase, C-terminal "	K00799|1|1e-127|456|sly:543628|glutathione S-transferase [EC:2.5.1.18]	-	GO:0016765//transferase activity, transferring alkyl or aryl (other than methyl) groups	GO:0009755//hormone-mediated signaling pathway	gi|908212425|ref|NP_001234379.2|/2.01374e-128/glutathione S-transferase/peroxidase [Solanum lycopersicum]
Solyc02g093900.2.1	Solyc02g093900.2.1	221.12	230.83	218.48	221.25	genomic_reference:SL2.40ch02 gene_region:49178107-49182974 transcript_region:SL2.40ch02:49178107..49182974- go_terms:GO:0045153 functional_description:"Cytochrome c1 (AHRD V1 **** Q9FKS5_ARATH); contains Interpro domain(s) IPR002326 Cytochrome c1 "	K00413|1|7e-169|594|sly:101248061|ubiquinol-cytochrome c reductase cytochrome c1 subunit	-	GO:0005506//iron ion binding	-	gi|460371950|ref|XP_004231797.1|/4.84388e-168/PREDICTED: cytochrome c1-2, heme protein, mitochondrial [Solanum lycopersicum]
Solyc07g041900.2.1	Solyc07g041900.2.1	220.79	183.38	254.96	193.06	genomic_reference:SL2.40ch07 gene_region:51828739-51831068 transcript_region:SL2.40ch07:51828739..51831068- go_terms:GO:0030984,GO:0004197 functional_description:"Cathepsin L-like cysteine proteinase (AHRD V1 **** A7LJ78_DERVA); contains Interpro domain(s) IPR013128 Peptidase C1A, papain IPR000169 Peptidase, cysteine peptidase active site "	K01366|1|0.0|689|sly:101252505|cathepsin H [EC:3.4.22.16]	GO:0043231//intracellular membrane-bounded organelle	GO:0004175//endopeptidase activity	GO:0019538//protein metabolic process	gi|823683759|ref|NP_001296313.1|/0/cysteine proteinase 3 precursor [Solanum lycopersicum]
Solyc09g082270.2.1	Solyc09g082270.2.1	220.31	133.7	198.8	145.56	genomic_reference:SL2.40ch09 gene_region:63453742-63455274 transcript_region:SL2.40ch09:63453742..63455274- go_terms:GO:0006869 functional_description:"Non-specific lipid-transfer protein (AHRD V1 ***- B9SFJ1_RICCO); contains Interpro domain(s) IPR013770 Plant lipid transfer protein and hydrophobic protein, helical "	K14684|1|1e-05|50.8|smo:SELMODRAFT_408131|solute carrier family 25 (mitochondrial phosphate transporter), member 23/24/25/41;K14998|2|1e-05|50.8|mdm:103431243|surfeit locus 1 family protein	-	-	GO:0051234//establishment of localization	gi|460404206|ref|XP_004247575.1|/7.79926e-86/PREDICTED: non-specific lipid-transfer protein-like protein At2g13820 [Solanum lycopersicum]
Solyc00g047700.2.1	Solyc00g047700.2.1	220.24	183.95	250.74	223.91	genomic_reference:SL2.40ch00 gene_region:13531987-13532747 transcript_region:SL2.40ch00:13531987..13532747- functional_description:"Unknown Protein (AHRD V1)"	K13199|1|2e-61|234|sly:101260416|plasminogen activator inhibitor 1 RNA-binding protein	-	-	-	gi|723754396|ref|XP_004253373.2|/1.05566e-60/PREDICTED: plasminogen activator inhibitor 1 RNA-binding protein-like, partial [Solanum lycopersicum]
Solyc04g081490.2.1	Solyc04g081490.2.1	220.05	282.77	276.17	274.7	genomic_reference:SL2.40ch04 gene_region:63035466-63038329 transcript_region:SL2.40ch04:63035466..63038329- go_terms:GO:0005200 functional_description:"Tubulin beta-1 chain (AHRD V1 ***- D7KT68_ARALY); contains Interpro domain(s) IPR002453 Beta tubulin "	K07375|1|0.0|834|sot:102577624|tubulin beta	GO:0032991//macromolecular complex;GO:0015630//microtubule cytoskeleton	GO:0017111//nucleoside-triphosphatase activity;GO:0032561//guanyl ribonucleotide binding	GO:0043623//cellular protein complex assembly;GO:0009207;GO:0007017//microtubule-based process	gi|145388977|gb|ABP65322.1|/0/beta tubulin [Capsicum annuum]
Solyc03g098670.1.1	Solyc03g098670.1.1	219.96	61.13	93.77	26.42	evidence_code:10F0H1E0IEG genomic_reference:SL2.40ch03 gene_region:54409717-54410322 transcript_region:SL2.40ch03:54409717..54410322- go_terms:GO:0004867,GO:0015066 functional_description:"Kunitz trypsin inhibitor (AHRD V1 **** B8Y888_TOBAC); contains Interpro domain(s) IPR002160 Proteinase inhibitor I3, Kunitz legume "	-	-	-	-	gi|460379315|ref|XP_004235409.1|/1.89359e-112/PREDICTED: miraculin-like [Solanum lycopersicum]
Solyc07g006650.2.1	Solyc07g006650.2.1	219.15	218.75	145.78	205.55	genomic_reference:SL2.40ch07 gene_region:1517595-1522933 transcript_region:SL2.40ch07:1517595..1522933- go_terms:GO:0005975,GO:0009045 functional_description:"Xylose isomerase (AHRD V1 ***- B9T2E0_RICCO); contains Interpro domain(s) IPR013452 Xylose isomerase, bacterial type "	K01805|1|0.0|952|sly:101266649|xylose isomerase [EC:5.3.1.5]	GO:0044424	GO:0046872//metal ion binding;GO:0016861//intramolecular oxidoreductase activity, interconverting aldoses and ketoses	GO:0019321;GO:0006007//glucose catabolic process	gi|460394159|ref|XP_004242672.1|/0/PREDICTED: xylose isomerase [Solanum lycopersicum]
Solyc05g056170.2.1	Solyc05g056170.2.1	219.04	221.4	211.97	192.38	genomic_reference:SL2.40ch05 gene_region:64706396-64710169 transcript_region:SL2.40ch05:64706396..64710169+ go_terms:GO:0004397,GO:0045548 functional_description:"Phenylalanine ammonia-lyase (AHRD V1 **** Q50EX7_PETHY); contains Interpro domain(s) IPR005922 Phenylalanine ammonia-lyase "	K10775|1|0.0|1400|sly:101249824|phenylalanine ammonia-lyase [EC:4.3.1.24]	GO:0044424	GO:0016840	GO:0006558//L-phenylalanine metabolic process	gi|460388001|ref|XP_004239660.1|/0/PREDICTED: phenylalanine ammonia-lyase-like [Solanum lycopersicum]
Solyc05g054780.1.1	Solyc05g054780.1.1	218.55	289.14	173.49	205.5	evidence_code:10F0H1E1IEG genomic_reference:SL2.40ch05 gene_region:63765664-63766338 transcript_region:SL2.40ch05:63765664..63766338- functional_description:"Disease resistance response/ dirigent-like protein (AHRD V1 ***- Q9M3C8_ARATH); contains Interpro domain(s) IPR004265 Plant disease resistance response protein "	K19027|1|9e-08|57.4|smo:SELMODRAFT_443317|zinc finger FYVE domain-containing protein 26;K01870|2|3e-07|55.8|eus:EUTSA_v10003524mg|isoleucyl-tRNA synthetase [EC:6.1.1.5]	-	-	-	gi|460388220|ref|XP_004239767.1|/5.07248e-110/PREDICTED: dirigent protein 24-like [Solanum lycopersicum]
Solyc10g049970.1.1	Solyc10g049970.1.1	217.76	180.12	151.18	131.18	evidence_code:10F1H1E1IEG genomic_reference:SL2.40ch10 gene_region:42766896-42768518 transcript_region:SL2.40ch10:42766896..42768518+ go_terms:GO:0004061,GO:0009975 functional_description:"Kynurenine formamidase (AHRD V1 **-- D7BCL0_MEISD); contains Interpro domain(s) IPR007325 Putative cyclase "	-	-	-	-	gi|460406621|ref|XP_004248760.1|/3.59408e-138/PREDICTED: uncharacterized protein LOC101254542 [Solanum lycopersicum]
Solyc07g063890.2.1	Solyc07g063890.2.1	217.37	193.55	206.97	190.4	genomic_reference:SL2.40ch07 gene_region:63463886-63465926 transcript_region:SL2.40ch07:63463886..63465926+ go_terms:GO:0032183,GO:0003735 functional_description:"50S ribosomal protein L2 (AHRD V1 ***- RL2_EDWI9); contains Interpro domain(s) IPR002171 Ribosomal protein L2 "	K02938|1|3e-137|488|sly:101264138|large subunit ribosomal protein L8e	GO:0030529//intracellular ribonucleoprotein complex	GO:0005198//structural molecule activity	GO:0010467//gene expression	gi|460397234|ref|XP_004244173.1|/1.79755e-136/PREDICTED: 60S ribosomal protein L8-like [Solanum lycopersicum]
Solyc09g091740.2.1	Solyc09g091740.2.1	217.08	209.32	222.3	197.64	genomic_reference:SL2.40ch09 gene_region:66314629-66317264 transcript_region:SL2.40ch09:66314629..66317264- go_terms:GO:0003735,GO:0005515 functional_description:"60S ribosomal protein L13a-like protein (AHRD V1 ***- Q3HRW1_SOLTU); contains Interpro domain(s) IPR005755 Ribosomal protein L13, eukaryotic/archaeal "	K02872|1|1e-112|406|sot:102586211|large subunit ribosomal protein L13Ae	GO:0030529//intracellular ribonucleoprotein complex	GO:0005198//structural molecule activity	GO:0010467//gene expression	gi|460404757|ref|XP_004247847.1|/7.92923e-112/PREDICTED: 60S ribosomal protein L13a-4 [Solanum lycopersicum]
Solyc02g070640.2.1	Solyc02g070640.2.1	216.49	197.32	242.35	198.33	genomic_reference:SL2.40ch02 gene_region:34909406-34911565 transcript_region:SL2.40ch02:34909406..34911565+ go_terms:GO:0003735,GO:0005515 functional_description:"60S ribosomal protein L18a (AHRD V1 ***- D2D962_9ROSI); contains Interpro domain(s) IPR002670 Ribosomal protein L18ae "	K02882|1|2e-102|372|sot:102577837|large subunit ribosomal protein L18Ae	GO:0030529//intracellular ribonucleoprotein complex	GO:0005198//structural molecule activity	GO:0010467//gene expression	gi|568214937|ref|NP_001275252.1|/1.08917e-101/uncharacterized protein LOC102577837 [Solanum tuberosum]
Solyc03g097270.2.1	Solyc03g097270.2.1	215.91	180.79	200.23	169.73	genomic_reference:SL2.40ch03 gene_region:53034151-53040369 transcript_region:SL2.40ch03:53034151..53040369+ go_terms:GO:0004869,GO:0050897 functional_description:"Cysteine proteinase inhibitor (AHRD V1 **** Q5Y7Z8_PETHY); contains Interpro domain(s) IPR000010 Proteinase inhibitor I25, cystatin "	K13899|1|2e-21|103|sita:101764085|cystatin-C	-	GO:0004866//endopeptidase inhibitor activity	GO:0051346//negative regulation of hydrolase activity	gi|926459521|ref|NP_001234391.2|/3.31378e-130/cystatin isoform 1 precursor [Solanum lycopersicum]
Solyc03g045110.2.1	Solyc03g045110.2.1	215.18	190.27	249.42	224.21	genomic_reference:SL2.40ch03 gene_region:15553301-15553875 transcript_region:SL2.40ch03:15553301..15553875- go_terms:GO:0005840,GO:0015935 functional_description:"40S ribosomal protein S5 (AHRD V1 ***- Q6RH11_CAPAN); contains Interpro domain(s) IPR005716 Ribosomal protein S7, eukaryotic/archaeal "	K02989|1|2e-12|70.9|bdi:100821763|small subunit ribosomal protein S5e	GO:0030529//intracellular ribonucleoprotein complex	GO:0003676//nucleic acid binding;GO:0005198//structural molecule activity	GO:0010467//gene expression	gi|727631698|ref|XP_010486866.1|/1.5312e-11/PREDICTED: 40S ribosomal protein S5-like [Camelina sativa]
Solyc09g011590.2.1	Solyc09g011590.2.1	215.02	133.86	153.18	129.88	genomic_reference:SL2.40ch09 gene_region:4866182-4867736 transcript_region:SL2.40ch09:4866182..4867736+ go_terms:GO:0004364 functional_description:"Glutathione S-transferase-like protein (AHRD V1 **** A8DUB0_SOLLC); contains Interpro domain(s) IPR004046 Glutathione S-transferase, C-terminal "	K00799|1|8e-112|403|sly:101265571|glutathione S-transferase [EC:2.5.1.18]	-	GO:0016765//transferase activity, transferring alkyl or aryl (other than methyl) groups	GO:0006950//response to stress	gi|460401752|ref|XP_004246381.1|/5.96776e-111/PREDICTED: probable glutathione S-transferase [Solanum lycopersicum]
Solyc08g061850.2.1	Solyc08g061850.2.1	214.66	192.35	237.9	217.92	genomic_reference:SL2.40ch08 gene_region:46828543-46831672 transcript_region:SL2.40ch08:46828543..46831672- go_terms:GO:0003735 functional_description:"Ribosomal protein (AHRD V1 ***- B3TLR8_ELAGV); contains Interpro domain(s) IPR005703 Ribosomal protein S3, eukaryotic/archaeal "	K02985|1|5e-116|417|sly:101244604|small subunit ribosomal protein S3e	GO:0030529//intracellular ribonucleoprotein complex	GO:0003676//nucleic acid binding;GO:0005198//structural molecule activity	GO:0010467//gene expression	gi|460399041|ref|XP_004245053.1|/3.4609e-115/PREDICTED: 40S ribosomal protein S3-3-like [Solanum lycopersicum]
Solyc07g016150.2.1	Solyc07g016150.2.1	214.54	210.83	270.96	252.6	genomic_reference:SL2.40ch07 gene_region:6357299-6359427 transcript_region:SL2.40ch07:6357299..6359427+ go_terms:GO:0003785 functional_description:"Elongation factor 1-beta (AHRD V1 ***- D7KES3_ARALY); contains Interpro domain(s) IPR014038 Translation elongation factor EF1B, beta and delta chains, guanine nucleotide exchange "	K03232|1|4e-87|322|sly:543636|elongation factor 1-beta	GO:0043234//protein complex;GO:0016020//membrane	GO:0008135//translation factor activity, RNA binding	GO:0006412//translation;GO:0010038//response to metal ion	gi|806638667|ref|NP_001234402.2|/2.95507e-86/ripening regulated protein DDTFR10 [Solanum lycopersicum]
Solyc12g008630.1.1	Solyc12g008630.1.1	214.01	195.1	230.94	210.01	evidence_code:10F1H1E1IEG genomic_reference:SL2.40ch12 gene_region:2007849-2015328 transcript_region:SL2.40ch12:2007849..2015328- go_terms:GO:0006508,GO:0046872 functional_description:"Mitochondrial processing peptidase alpha subunit (AHRD V1 ***- Q948V5_MORAL); contains Interpro domain(s) IPR011237 Peptidase M16, core "	K01412|1|0.0|950|sly:101262892|mitochondrial-processing peptidase subunit alpha [EC:3.4.24.64]	GO:0019866//organelle inner membrane;GO:0043231//intracellular membrane-bounded organelle;GO:0044425	GO:0004175//endopeptidase activity;GO:0046914//transition metal ion binding;GO:0015078//hydrogen ion transmembrane transporter activity	GO:0051234//establishment of localization;GO:0019538//protein metabolic process;GO:0006091//generation of precursor metabolites and energy	gi|460412524|ref|XP_004251648.1|/0/PREDICTED: mitochondrial-processing peptidase subunit alpha [Solanum lycopersicum]
Solyc07g007930.2.1	Solyc07g007930.2.1	213.69	171.58	122.1	142.04	genomic_reference:SL2.40ch07 gene_region:2591006-2595679 transcript_region:SL2.40ch07:2591006..2595679+ go_terms:GO:0006508 functional_description:"Alkaline alpha galactosidase 2 (AHRD V1 **-- Q575Z7_MAIZE); contains Interpro domain(s) IPR008811 Raffinose synthase "	K06617|1|0.0|1636|sly:101266532|raffinose synthase [EC:2.4.1.82]	-	-	-	gi|723712740|ref|XP_004242758.2|/0/PREDICTED: probable galactinol--sucrose galactosyltransferase 6 isoform X1 [Solanum lycopersicum]
Solyc06g083620.2.1	Solyc06g083620.2.1	213.58	208.56	240.63	222.75	genomic_reference:SL2.40ch06 gene_region:45258804-45262774 transcript_region:SL2.40ch06:45258804..45262774- go_terms:GO:0005524,GO:0017111,GO:0005737 functional_description:"26S protease regulatory subunit 4 (AHRD V1 ***- B6T2S0_MAIZE); contains Interpro domain(s) IPR005937 26S proteasome subunit P45 "	K03062|1|0.0|805|sly:101267617|26S proteasome regulatory subunit T2	GO:0044424;GO:0043234//protein complex	GO:0016462//pyrophosphatase activity;GO:0032559	GO:0009057//macromolecule catabolic process	gi|460393572|ref|XP_004242383.1|/0/PREDICTED: 26S proteasome regulatory subunit 4 homolog A [Solanum lycopersicum]
[truncated: 23,890 more rows]

## Sheet: Known_miRNA
miR_name	MM_FOL	MM_H2O	MOT_FOL	MOT_H2O
sly-miR156a	1992	4037	2405	3113
sly-miR156b	1946	3963	2367	3064
sly-miR156c	1946	3963	2367	3064
sly-miR156d-3p	100	181	63	124
sly-miR156d-5p	682	2050	474	1064
sly-miR156e-3p	25	31	22	32
sly-miR156e-5p	187	403	217	301
[truncated: 94 more rows]

## Sheet: Novel_miRNA
miR_name	MM_FOL	miR_name	MM_H2O	miR_name	MOT_FOL	miR_name	MOT_H2O
[truncated: 581 more rows]
