# Supplementary material for: An integrated analysis of mRNA and sRNA transcriptional profiles in tomato root: Insights on tomato wilt disease
Source: PLoS One. 2018 Nov 5;13(11):e0206765. doi: 10.1371/journal.pone.0206765 (PMC6218063; doi:10.1371/journal.pone.0206765)
Supplement: S2 Table — (XLSX) [file pone.0206765.s002.xlsx]

## Sheet: Sheet1
Ontology	Class	number_of_MM_FOL vs MM_H2O	Gene
GO:0005623	cell	36	Solyc08g006850.2.1,Solyc06g059880.2.1,Solyc01g101180.2.1,Solyc12g011030.1.1,Solyc08g005720.2.1,Solyc02g083200.2.1,Solyc06g035980.2.1,Solyc03g026280.2.1,Solyc12g007260.1.1,Solyc01g101170.2.1,Solyc00g282510.1.1,Solyc11g006570.1.1,Solyc01g059990.2.1,Solyc01g097240.2.1,Solyc11g040140.1.1,Solyc06g065850.2.1,Solyc05g050130.2.1,Solyc09g008670.2.1,Solyc01g060020.2.1,Solyc12g017240.1.1,Solyc03g093110.2.1,…
GO:0044464	cell part	36	Solyc08g006850.2.1,Solyc06g059880.2.1,Solyc01g101180.2.1,Solyc12g011030.1.1,Solyc08g005720.2.1,Solyc02g083200.2.1,Solyc06g035980.2.1,Solyc03g026280.2.1,Solyc12g007260.1.1,Solyc01g101170.2.1,Solyc00g282510.1.1,Solyc11g006570.1.1,Solyc01g059990.2.1,Solyc01g097240.2.1,Solyc11g040140.1.1,Solyc06g065850.2.1,Solyc05g050130.2.1,Solyc09g008670.2.1,Solyc01g060020.2.1,Solyc12g017240.1.1,Solyc03g093110.2.1,…
GO:0071944	cell periphery	12	Solyc06g065850.2.1,Solyc12g007260.1.1,Solyc03g093080.2.1,Solyc05g050130.2.1,Solyc12g007270.1.1,Solyc12g017240.1.1,Solyc01g097240.2.1,Solyc03g093110.2.1,Solyc10g055820.1.1,Solyc12g011030.1.1,Solyc11g040140.1.1,Solyc03g093120.2.1
GO:0005737	cytoplasm	4	Solyc09g008670.2.1,Solyc02g081330.2.1,Solyc08g005720.2.1,Solyc06g059880.2.1
GO:0044444	cytoplasmic part	4	Solyc09g008670.2.1,Solyc02g081330.2.1,Solyc08g005720.2.1,Solyc06g059880.2.1
GO:0031975	envelope	0
GO:0030312	external encapsulating structure	11	Solyc12g007260.1.1,Solyc03g093080.2.1,Solyc05g050130.2.1,Solyc12g007270.1.1,Solyc12g017240.1.1,Solyc01g097240.2.1,Solyc03g093110.2.1,Solyc10g055820.1.1,Solyc12g011030.1.1,Solyc11g040140.1.1,Solyc03g093120.2.1
GO:0005576	extracellular region	11	Solyc02g082920.2.1,Solyc12g007260.1.1,Solyc03g093080.2.1,Solyc10g079860.1.1,Solyc12g007270.1.1,Solyc12g017240.1.1,Solyc03g093110.2.1,Solyc12g011030.1.1,Solyc11g040140.1.1,Solyc02g061770.2.1,Solyc03g093120.2.1
GO:0044421	extracellular region part	2	Solyc02g082920.2.1,Solyc02g061770.2.1
GO:0005622	intracellular	20	Solyc08g006850.2.1,Solyc09g008670.2.1,Solyc01g060020.2.1,Solyc06g059880.2.1,Solyc01g101180.2.1,Solyc08g005720.2.1,Solyc02g083200.2.1,Solyc09g098160.2.1,Solyc03g026280.2.1,Solyc05g007940.2.1,Solyc03g026270.1.1,Solyc01g101190.2.1,Solyc00g282510.1.1,Solyc01g101170.2.1,Solyc03g124110.1.1,Solyc06g051550.2.1,Solyc01g059990.2.1,Solyc11g006570.1.1,Solyc02g081330.2.1,Solyc10g055820.1.1
GO:0043231	intracellular membrane-bounded organelle	14	Solyc08g006850.2.1,Solyc09g008670.2.1,Solyc01g060020.2.1,Solyc03g124110.1.1,Solyc06g051550.2.1,Solyc06g059880.2.1,Solyc01g059990.2.1,Solyc10g055820.1.1,Solyc02g081330.2.1,Solyc02g083200.2.1,Solyc08g005720.2.1,Solyc09g098160.2.1,Solyc03g026280.2.1,Solyc03g026270.1.1
GO:0043229	intracellular organelle	14	Solyc08g006850.2.1,Solyc09g008670.2.1,Solyc01g060020.2.1,Solyc03g124110.1.1,Solyc06g051550.2.1,Solyc06g059880.2.1,Solyc01g059990.2.1,Solyc10g055820.1.1,Solyc02g081330.2.1,Solyc02g083200.2.1,Solyc08g005720.2.1,Solyc09g098160.2.1,Solyc03g026280.2.1,Solyc03g026270.1.1
GO:0044446	intracellular organelle part	0
GO:0044424	intracellular part	20	Solyc08g006850.2.1,Solyc09g008670.2.1,Solyc01g060020.2.1,Solyc06g059880.2.1,Solyc01g101180.2.1,Solyc08g005720.2.1,Solyc02g083200.2.1,Solyc09g098160.2.1,Solyc03g026280.2.1,Solyc05g007940.2.1,Solyc03g026270.1.1,Solyc01g101190.2.1,Solyc00g282510.1.1,Solyc01g101170.2.1,Solyc03g124110.1.1,Solyc06g051550.2.1,Solyc01g059990.2.1,Solyc11g006570.1.1,Solyc02g081330.2.1,Solyc10g055820.1.1
GO:0031224	intrinsic component of membrane	10	Solyc09g091670.2.1,Solyc10g054840.1.1,Solyc06g066560.1.1,Solyc09g065560.2.1,Solyc12g098540.1.1,Solyc06g050870.2.1,Solyc02g069200.1.1,Solyc01g100390.2.1,Solyc12g098210.1.1,Solyc01g094910.2.1
GO:0032991	macromolecular complex	4	Solyc01g007040.2.1,Solyc06g007190.2.1,Solyc11g028100.1.1,Solyc01g007030.2.1
GO:0016020	membrane	14	Solyc06g065850.2.1,Solyc05g052300.2.1,Solyc08g061020.1.1,Solyc09g091670.2.1,Solyc02g081570.2.1,Solyc10g054840.1.1,Solyc06g066560.1.1,Solyc09g065560.2.1,Solyc12g098540.1.1,Solyc06g050870.2.1,Solyc02g069200.1.1,Solyc01g100390.2.1,Solyc01g094910.2.1,Solyc12g098210.1.1
GO:0044425	membrane part	11	Solyc06g065850.2.1,Solyc09g091670.2.1,Solyc10g054840.1.1,Solyc06g066560.1.1,Solyc09g065560.2.1,Solyc12g098540.1.1,Solyc06g050870.2.1,Solyc02g069200.1.1,Solyc01g100390.2.1,Solyc12g098210.1.1,Solyc01g094910.2.1
GO:0043227	membrane-bounded organelle	14	Solyc08g006850.2.1,Solyc09g008670.2.1,Solyc01g060020.2.1,Solyc03g124110.1.1,Solyc06g051550.2.1,Solyc06g059880.2.1,Solyc01g059990.2.1,Solyc10g055820.1.1,Solyc02g081330.2.1,Solyc02g083200.2.1,Solyc08g005720.2.1,Solyc09g098160.2.1,Solyc03g026280.2.1,Solyc03g026270.1.1
GO:0042579	microbody	0
GO:0043226	organelle	14	Solyc08g006850.2.1,Solyc09g008670.2.1,Solyc01g060020.2.1,Solyc03g124110.1.1,Solyc06g051550.2.1,Solyc06g059880.2.1,Solyc01g059990.2.1,Solyc10g055820.1.1,Solyc02g081330.2.1,Solyc02g083200.2.1,Solyc08g005720.2.1,Solyc09g098160.2.1,Solyc03g026280.2.1,Solyc03g026270.1.1
GO:0031967	organelle envelope	0
GO:0031090	organelle membrane	0
GO:0044422	organelle part	0
GO:0005777	peroxisome	0
GO:0009536	plastid	4	Solyc09g008670.2.1,Solyc02g081330.2.1,Solyc08g005720.2.1,Solyc06g059880.2.1
GO:0043234	protein complex	4	Solyc01g007040.2.1,Solyc06g007190.2.1,Solyc11g028100.1.1,Solyc01g007030.2.1
Ontology	Class	number_of_Mot_FOL vs Mot_H2O	Gene
GO:0005623	cell	53	Solyc08g006850.2.1,Solyc06g073180.2.1,Solyc03g111140.2.1,Solyc06g053210.2.1,Solyc01g010770.2.1,Solyc12g042500.1.1,Solyc01g101180.2.1,Solyc07g052480.2.1,Solyc06g035980.2.1,Solyc03g026280.2.1,Solyc02g085940.2.1,Solyc03g093130.2.1,Solyc12g099120.1.1,Solyc12g008670.1.1,Solyc05g046290.2.1,Solyc01g101170.2.1,Solyc03g083870.2.1,Solyc11g006570.1.1,Solyc01g059990.2.1,Solyc01g097240.2.1,Solyc08g014000.2.1,…
GO:0044464	cell part	53	Solyc08g006850.2.1,Solyc06g073180.2.1,Solyc03g111140.2.1,Solyc06g053210.2.1,Solyc01g010770.2.1,Solyc12g042500.1.1,Solyc01g101180.2.1,Solyc07g052480.2.1,Solyc06g035980.2.1,Solyc03g026280.2.1,Solyc02g085940.2.1,Solyc03g093130.2.1,Solyc12g099120.1.1,Solyc12g008670.1.1,Solyc05g046290.2.1,Solyc01g101170.2.1,Solyc03g083870.2.1,Solyc11g006570.1.1,Solyc01g059990.2.1,Solyc01g097240.2.1,Solyc08g014000.2.1,…
GO:0071944	cell periphery	13	Solyc03g093080.2.1,Solyc05g046290.2.1,Solyc12g007270.1.1,Solyc12g017240.1.1,Solyc07g056000.2.1,Solyc01g109740.2.1,Solyc03g083870.2.1,Solyc12g042500.1.1,Solyc03g093110.2.1,Solyc10g055820.1.1,Solyc01g097240.2.1,Solyc03g093120.2.1,Solyc03g093130.2.1
GO:0005737	cytoplasm	9	Solyc09g008670.2.1,Solyc03g031860.2.1,Solyc01g007100.2.1,Solyc00g187050.2.1,Solyc03g111140.2.1,Solyc07g052480.2.1,Solyc06g083680.2.1,Solyc03g034220.2.1,Solyc02g085940.2.1
GO:0044444	cytoplasmic part	9	Solyc09g008670.2.1,Solyc03g031860.2.1,Solyc01g007100.2.1,Solyc00g187050.2.1,Solyc03g111140.2.1,Solyc07g052480.2.1,Solyc06g083680.2.1,Solyc03g034220.2.1,Solyc02g085940.2.1
GO:0031975	envelope	2	Solyc01g007100.2.1,Solyc01g105220.2.1
GO:0030312	external encapsulating structure	13	Solyc03g093080.2.1,Solyc05g046290.2.1,Solyc12g007270.1.1,Solyc12g017240.1.1,Solyc07g056000.2.1,Solyc01g109740.2.1,Solyc03g083870.2.1,Solyc12g042500.1.1,Solyc03g093110.2.1,Solyc10g055820.1.1,Solyc01g097240.2.1,Solyc03g093120.2.1,Solyc03g093130.2.1
GO:0044421	extracellular region part	0
GO:0005576	extracellular region	10	Solyc02g082920.2.1,Solyc03g093080.2.1,Solyc05g046290.2.1,Solyc10g079860.1.1,Solyc12g007270.1.1,Solyc12g017240.1.1,Solyc07g056000.2.1,Solyc03g093110.2.1,Solyc03g093120.2.1,Solyc03g093130.2.1
GO:0005622	intracellular	32	Solyc08g006850.2.1,Solyc03g111140.2.1,Solyc06g053210.2.1,Solyc01g101180.2.1,Solyc07g052480.2.1,Solyc03g026280.2.1,Solyc02g085940.2.1,Solyc12g099120.1.1,Solyc12g008670.1.1,Solyc01g101170.2.1,Solyc11g006570.1.1,Solyc01g059990.2.1,Solyc08g014000.2.1,Solyc09g008670.2.1,Solyc01g060020.2.1,Solyc01g007100.2.1,Solyc03g031860.2.1,Solyc00g187050.2.1,Solyc09g098160.2.1,Solyc03g026270.1.1,Solyc01g101190.2.1,…
GO:0043231	intracellular membrane-bounded organelle	22	Solyc08g006850.2.1,Solyc09g008670.2.1,Solyc03g031860.2.1,Solyc01g007100.2.1,Solyc01g060020.2.1,Solyc00g187050.2.1,Solyc03g111140.2.1,Solyc07g052480.2.1,Solyc09g098160.2.1,Solyc03g026280.2.1,Solyc02g085940.2.1,Solyc03g026270.1.1,Solyc12g099120.1.1,Solyc12g008670.1.1,Solyc04g007000.1.1,Solyc03g124110.1.1,Solyc06g051550.2.1,Solyc01g059990.2.1,Solyc06g083680.2.1,Solyc10g055820.1.1,Solyc03g034220.2.1,…
GO:0043229	intracellular organelle	23	Solyc08g006850.2.1,Solyc09g008670.2.1,Solyc03g031860.2.1,Solyc01g007100.2.1,Solyc01g060020.2.1,Solyc00g187050.2.1,Solyc03g111140.2.1,Solyc07g052480.2.1,Solyc09g098160.2.1,Solyc03g026280.2.1,Solyc02g085940.2.1,Solyc03g026270.1.1,Solyc12g099120.1.1,Solyc12g008670.1.1,Solyc01g105220.2.1,Solyc04g007000.1.1,Solyc03g124110.1.1,Solyc06g051550.2.1,Solyc01g059990.2.1,Solyc06g083680.2.1,Solyc10g055820.1.1,…
GO:0044446	intracellular organelle part	2	Solyc01g007100.2.1,Solyc01g105220.2.1
GO:0044424	intracellular part	32	Solyc08g006850.2.1,Solyc03g111140.2.1,Solyc06g053210.2.1,Solyc01g101180.2.1,Solyc07g052480.2.1,Solyc03g026280.2.1,Solyc02g085940.2.1,Solyc12g099120.1.1,Solyc12g008670.1.1,Solyc01g101170.2.1,Solyc11g006570.1.1,Solyc01g059990.2.1,Solyc08g014000.2.1,Solyc09g008670.2.1,Solyc01g060020.2.1,Solyc01g007100.2.1,Solyc03g031860.2.1,Solyc00g187050.2.1,Solyc09g098160.2.1,Solyc03g026270.1.1,Solyc01g101190.2.1,…
GO:0031224	intrinsic component of membrane	18	Solyc12g044330.1.1,Solyc02g067190.2.1,Solyc05g053610.2.1,Solyc03g007960.2.1,Solyc08g007430.1.1,Solyc08g078880.2.1,Solyc09g014610.2.1,Solyc02g069200.1.1,Solyc01g100390.2.1,Solyc02g069190.2.1,Solyc10g083880.1.1,Solyc10g054800.1.1,Solyc01g105220.2.1,Solyc09g091670.2.1,Solyc02g069730.2.1,Solyc12g098540.1.1,Solyc12g098210.1.1,Solyc01g094910.2.1
GO:0032991	macromolecular complex	10	Solyc09g056450.2.1,Solyc01g007040.2.1,Solyc06g082080.2.1,Solyc06g053210.2.1,Solyc02g072080.1.1,Solyc10g049630.1.1,Solyc06g083680.2.1,Solyc06g007190.2.1,Solyc01g007010.2.1,Solyc01g007030.2.1
GO:0016020	membrane	21	Solyc01g007100.2.1,Solyc12g044330.1.1,Solyc02g067190.2.1,Solyc05g053610.2.1,Solyc03g007960.2.1,Solyc08g007430.1.1,Solyc08g078880.2.1,Solyc09g014610.2.1,Solyc02g069200.1.1,Solyc01g100390.2.1,Solyc10g083880.1.1,Solyc02g069190.2.1,Solyc10g054800.1.1,Solyc01g105220.2.1,Solyc09g091670.2.1,Solyc02g069730.2.1,Solyc10g008400.1.1,Solyc06g083680.2.1,Solyc12g098540.1.1,Solyc12g098210.1.1,Solyc01g094910.2.1
GO:0044425	membrane part	19	Solyc12g044330.1.1,Solyc02g067190.2.1,Solyc05g053610.2.1,Solyc03g007960.2.1,Solyc08g007430.1.1,Solyc08g078880.2.1,Solyc09g014610.2.1,Solyc02g069200.1.1,Solyc01g100390.2.1,Solyc02g069190.2.1,Solyc10g083880.1.1,Solyc10g054800.1.1,Solyc01g105220.2.1,Solyc09g091670.2.1,Solyc02g069730.2.1,Solyc06g083680.2.1,Solyc12g098540.1.1,Solyc12g098210.1.1,Solyc01g094910.2.1
GO:0043227	membrane-bounded organelle	24	Solyc08g006850.2.1,Solyc09g008670.2.1,Solyc03g031860.2.1,Solyc01g007100.2.1,Solyc01g060020.2.1,Solyc00g187050.2.1,Solyc03g111140.2.1,Solyc07g052480.2.1,Solyc09g098160.2.1,Solyc03g026280.2.1,Solyc02g085940.2.1,Solyc03g026270.1.1,Solyc12g099120.1.1,Solyc12g008670.1.1,Solyc01g105220.2.1,Solyc04g007000.1.1,Solyc10g008400.1.1,Solyc03g124110.1.1,Solyc06g051550.2.1,Solyc01g059990.2.1,Solyc06g083680.2.1,…
GO:0042579	microbody	2	Solyc07g052480.2.1,Solyc03g111140.2.1
GO:0043226	organelle	24	Solyc08g006850.2.1,Solyc09g008670.2.1,Solyc03g031860.2.1,Solyc01g007100.2.1,Solyc01g060020.2.1,Solyc00g187050.2.1,Solyc03g111140.2.1,Solyc07g052480.2.1,Solyc09g098160.2.1,Solyc03g026280.2.1,Solyc02g085940.2.1,Solyc03g026270.1.1,Solyc12g099120.1.1,Solyc12g008670.1.1,Solyc01g105220.2.1,Solyc04g007000.1.1,Solyc10g008400.1.1,Solyc03g124110.1.1,Solyc06g051550.2.1,Solyc01g059990.2.1,Solyc06g083680.2.1,…
GO:0031967	organelle envelope	2	Solyc01g007100.2.1,Solyc01g105220.2.1
GO:0031090	organelle membrane	2	Solyc01g007100.2.1,Solyc10g008400.1.1
GO:0044422	organelle part	3	Solyc01g007100.2.1,Solyc01g105220.2.1,Solyc10g008400.1.1
GO:0005777	peroxisome	2	Solyc07g052480.2.1,Solyc03g111140.2.1
GO:0009536	plastid	7	Solyc06g083680.2.1,Solyc09g008670.2.1,Solyc03g031860.2.1,Solyc01g007100.2.1,Solyc00g187050.2.1,Solyc03g034220.2.1,Solyc02g085940.2.1
GO:0043234	protein complex	9	Solyc09g056450.2.1,Solyc01g007040.2.1,Solyc06g082080.2.1,Solyc02g072080.1.1,Solyc10g049630.1.1,Solyc06g083680.2.1,Solyc06g007190.2.1,Solyc01g007010.2.1,Solyc01g007030.2.1
