# Supplementary material for: An integrated analysis of mRNA and sRNA transcriptional profiles in tomato root: Insights on tomato wilt disease
Source: PLoS One. 2018 Nov 5;13(11):e0206765. doi: 10.1371/journal.pone.0206765 (PMC6218063; doi:10.1371/journal.pone.0206765)
Supplement: S3 Table — (XLSX) [file pone.0206765.s003.xlsx]

## Sheet: Sheet1
Ontology	Class	number_of_MM_FOL vs MM_H2O	genes
biological_process	biological regulation	10	SoSolyc07g056470.2.1;Solyc07g005640.2.1;Solyc09g091900.2.1;Solyc06g065850.2.1;lyc06g053830.2.1;Solyc04g074980.2.1;Solyc03g117410.2.1;Solyc01g111250.2.1;Solyc01g010480.2.1;Solyc03g031970.2.1
biological_process	cellular process	34	Solyc12g044410.1.1;Solyc06g072300.2.1;Solyc02g062740.2.1;Solyc02g069830.2.1;Solyc10g078190.1.1;Solyc10g080970.1.1;Solyc03g120910.2.1;Solyc10g086130.1.1;Solyc11g069470.1.1;Solyc02g024070.2.1;Solyc07g056470.2.1;Solyc07g005640.2.1;Solyc09g091900.2.1;Solyc09g061930.2.1;Solyc01g108340.2.1;Solyc02g069830.2.1;Solyc10g050540.1.1;Solyc03g120910.2.1;Solyc03g114950.2.1;Solyc02g024070.2.1;Solyc12g044410.1.1;…
biological_process	developmental process	2	Solyc03g117410.2.1;Solyc09g089740.2.1
biological_process	establishment of localization	5	Solyc09g091900.2.1;Solyc06g035710.1.1;Solyc03g114950.2.1;Solyc06g005620.2.1;Solyc08g005860.2.1
biological_process	localization	5	Solyc09g091900.2.1;Solyc06g035710.1.1;Solyc08g005860.2.1;Solyc03g114950.2.1;Solyc06g005620.2.1
biological_process	metabolic process	32	Solyc12g044410.1.1;Solyc06g072300.2.1;Solyc02g062740.2.1;Solyc04g009020.2.1;Solyc02g069830.2.1;Solyc12g088670.1.1;Solyc10g078190.1.1;Solyc09g061930.2.1;Solyc10g080970.1.1;Solyc01g108340.2.1;Solyc03g117630.1.1;Solyc03g120910.2.1;Solyc10g086130.1.1;Solyc11g069470.1.1;Solyc02g024070.2.1;Solyc01g102580.2.1;Solyc02g069830.2.1;Solyc10g081240.1.1;Solyc01g095310.1.1;Solyc10g050540.1.1;Solyc03g120910.2.1;…
biological_process	regulation of biological process	8	Solyc07g056470.2.1;Solyc07g005640.2.1;Solyc06g053830.2.1;Solyc04g074980.2.1;Solyc03g117410.2.1;Solyc01g111250.2.1;Solyc01g010480.2.1;Solyc03g031970.2.1
biological_process	reproduction	2	Solyc03g117410.2.1;Solyc09g089740.2.1
biological_process	reproductive process	2	Solyc03g117410.2.1;Solyc09g089740.2.1
biological_process	response to stimulus	12	Solyc07g056470.2.1;Solyc07g005640.2.1;Solyc12g088670.1.1;Solyc03g117630.1.1;Solyc10g086130.1.1;Solyc06g033850.2.1;Solyc06g053830.2.1;Solyc04g074980.2.1;Solyc03g117410.2.1;Solyc01g111250.2.1;Solyc01g010480.2.1;Solyc03g031970.2.1
biological_process	signaling	8	Solyc07g056470.2.1;Solyc07g005640.2.1;Solyc06g053830.2.1;Solyc04g074980.2.1;Solyc03g117410.2.1;Solyc01g111250.2.1;Solyc01g010480.2.1;Solyc03g031970.2.1
biological_process	single-organism process	13	Solyc07g056470.2.1;Solyc07g005640.2.1;Solyc09g091900.2.1;Solyc10g080970.1.1;Solyc06g065850.2.1;Solyc06g053830.2.1;Solyc04g074980.2.1;Solyc03g117410.2.1;Solyc01g111250.2.1;Solyc01g010480.2.1;Solyc03g031970.2.1;Solyc03g114950.2.1;Solyc08g007420.2.1
cellular_component	cell	30	Solyc09g091900.2.1;Solyc06g073640.2.1;Solyc12g044410.1.1;Solyc02g077920.2.1;Solyc02g069830.2.1;Solyc03g120910.2.1;Solyc10g086130.1.1;Solyc11g069470.1.1;Solyc02g024070.2.1;Solyc06g065850.2.1;Solyc07g063970.2.1;Solyc04g009020.2.1;Solyc06g036780.2.1;Solyc12g088520.1.1;Solyc06g053830.2.1;Solyc02g069830.2.1;Solyc10g081240.1.1;Solyc10g050540.1.1;Solyc03g120910.2.1;Solyc02g024070.2.1;Solyc12g044410.1.1;…
cellular_component	cell part	30	Solyc09g091900.2.1;Solyc06g073640.2.1;Solyc12g044410.1.1;Solyc02g077920.2.1;Solyc02g069830.2.1;Solyc03g120910.2.1;Solyc10g086130.1.1;Solyc11g069470.1.1;Solyc02g024070.2.1;Solyc06g065850.2.1;Solyc07g063970.2.1;Solyc04g009020.2.1;Solyc06g036780.2.1;Solyc12g088520.1.1;Solyc06g053830.2.1;Solyc02g069830.2.1;Solyc10g081240.1.1;Solyc10g050540.1.1;Solyc03g120910.2.1;Solyc02g024070.2.1;Solyc12g044410.1.1;…
cellular_component	membrane	2	Solyc09g091900.2.1;Solyc06g065850.2.1
cellular_component	membrane part	2	Solyc09g091900.2.1;Solyc06g065850.2.1
cellular_component	organelle	14	Solyc09g091900.2.1;Solyc06g073640.2.1;Solyc12g044410.1.1;Solyc02g077920.2.1;Solyc02g069830.2.1;Solyc03g120910.2.1;Solyc10g086130.1.1;Solyc11g069470.1.1;Solyc02g024070.2.1;Solyc12g088520.1.1;Solyc06g053830.2.1;Solyc02g069830.2.1;Solyc10g081240.1.1;Solyc06g076090.2.1;Solyc10g050540.1.1;Solyc03g120910.2.1;Solyc02g024070.2.1;Solyc12g044410.1.1;Solyc12g088500.1.1;Solyc07g041900.2.1;Solyc03g031970.2.1;…
molecular_function	binding	35	Solyc06g073640.2.1;Solyc12g044410.1.1;Solyc06g072300.2.1;Solyc02g062740.2.1;Solyc02g077920.2.1;Solyc02g069830.2.1;Solyc10g078190.1.1;Solyc10g047320.1.1;Solyc09g061930.2.1;Solyc03g117630.1.1;Solyc03g120910.2.1;Solyc10g086130.1.1;Solyc11g069470.1.1;Solyc02g024070.2.1;Solyc09g091900.2.1;Solyc07g063970.2.1;Solyc10g009080.2.1;Solyc02g069830.2.1;Solyc10g081240.1.1;Solyc06g076090.2.1;Solyc03g120910.2.1;…
molecular_function	catalytic activity	20	Solyc02g062740.2.1;Solyc07g056470.2.1;Solyc10g078190.1.1;Solyc09g061930.2.1;Solyc12g088670.1.1;Solyc10g080970.1.1;Solyc01g108340.2.1;Solyc03g117630.1.1;Solyc01g102580.2.1;Solyc10g081240.1.1;Solyc01g095310.1.1;Solyc03g114950.2.1;Solyc01g111250.2.1;Solyc11g065770.1.1;Solyc04g078290.2.1;Solyc07g041900.2.1;Solyc01g100490.2.1;Solyc08g007420.2.1;Solyc09g089740.2.1;Solyc06g005620.2.1
molecular_function	molecular transducer activity	2	Solyc01g009690.1.1;Solyc01g005730.2.1
molecular_function	nucleic acid binding transcription factor activity	9	Solyc12g044410.1.1;Solyc02g069830.2.1;Solyc03g120910.2.1;Solyc11g069470.1.1;Solyc02g024070.2.1;Solyc02g069830.2.1;Solyc03g120910.2.1;Solyc02g024070.2.1;Solyc12g044410.1.1
Ontology	Class	number_of_MOT_FOL vs MOT_H2O	genes
biological_process	biological regulation	3	Solyc06g053830.2.1;Solyc01g010480.2.1;Solyc03g031970.2.1
biological_process	cellular process	12	Solyc10g086130.1.1;Solyc07g005640.2.1;Solyc12g044410.1.1;Solyc02g069830.2.1;Solyc06g048730.2.1;Solyc03g031970.2.1;Solyc03g120910.2.1;Solyc06g053830.2.1;Solyc01g010480.2.1;Solyc09g007910.2.1;Solyc06g076910.1.1;Solyc10g083540.1.1
biological_process	developmental process	0
biological_process	establishment of localization	2	Solyc02g094060.2.1;Solyc06g005620.2.1
biological_process	localization	2	Solyc02g094060.2.1;Solyc06g005620.2.1
biological_process	metabolic process	10	Solyc09g007910.2.1;Solyc11g065770.1.1;Solyc12g044410.1.1;Solyc02g069830.2.1;Solyc06g066370.2.1;Solyc06g048730.2.1;Solyc03g031970.2.1;Solyc08g007420.2.1;Solyc10g083540.1.1;Solyc03g120910.2.1
biological_process	regulation of biological process	3	Solyc06g053830.2.1;Solyc01g010480.2.1;Solyc03g031970.2.1
biological_process	reproduction	0
biological_process	reproductive process	0
biological_process	response to stimulus	3	Solyc10g086130.1.1;Solyc07g005640.2.1;Solyc06g053830.2.1;Solyc01g010480.2.1;Solyc03g031970.2.1
biological_process	signaling	3	Solyc06g053830.2.1;Solyc01g010480.2.1;Solyc03g031970.2.1
biological_process	single-organism process	6	Solyc06g053830.2.1;Solyc01g010480.2.1;Solyc03g031970.2.1;Solyc09g007910.2.1;Solyc10g083540.1.1;Solyc08g007420.2.1
cellular_component	cell	12	Solyc02g077920.2.1;Solyc10g086130.1.1;Solyc12g044410.1.1;Solyc11g045150.1.1;Solyc06g053830.2.1;Solyc02g069830.2.1;Solyc06g048730.2.1;Solyc03g031970.2.1;Solyc10g048060.1.1;Solyc03g120910.2.1;Solyc09g007910.2.1;Solyc08g007420.2.1
cellular_component	cell part	12	Solyc02g077920.2.1;Solyc10g086130.1.1;Solyc12g044410.1.1;Solyc11g045150.1.1;Solyc06g053830.2.1;Solyc02g069830.2.1;Solyc06g048730.2.1;Solyc03g031970.2.1;Solyc10g048060.1.1;Solyc03g120910.2.1;Solyc09g007910.2.1;Solyc08g007420.2.1
cellular_component	membrane	2	Solyc04g050170.2.1;Solyc02g094060.2.1
cellular_component	membrane part	0
cellular_component	organelle	10	Solyc02g077920.2.1;Solyc10g086130.1.1;Solyc12g044410.1.1;Solyc11g045150.1.1;Solyc06g053830.2.1;Solyc02g069830.2.1;Solyc06g048730.2.1;Solyc03g031970.2.1;Solyc10g048060.1.1;Solyc03g120910.2.1
molecular_function	binding	13	Solyc02g077920.2.1;Solyc10g086130.1.1;Solyc10g009080.2.1;Solyc12g044410.1.1;Solyc04g050170.2.1;Solyc02g069830.2.1;Solyc06g066370.2.1;Solyc03g031970.2.1;Solyc03g120910.2.1;Solyc11g065770.1.1;Solyc06g053830.2.1;Solyc10g009080.2.1;Solyc10g083540.1.1
molecular_function	catalytic activity	9	Solyc04g009040.2.1;Solyc04g050170.2.1;Solyc09g007910.2.1;Solyc11g065770.1.1;Solyc06g048730.2.1;Solyc08g007420.2.1;Solyc03g116530.2.1;Solyc10g083540.1.1;Solyc06g005620.2.1
molecular_function	molecular transducer activity	0
molecular_function	nucleic acid binding transcription factor activity	4	Solyc12g044410.1.1;Solyc02g069830.2.1;Solyc06g066370.2.1;Solyc03g120910.2.1
