# Supplementary material for: An integrated analysis of mRNA and sRNA transcriptional profiles in tomato root: Insights on tomato wilt disease
Source: PLoS One. 2018 Nov 5;13(11):e0206765. doi: 10.1371/journal.pone.0206765 (PMC6218063; doi:10.1371/journal.pone.0206765)
Supplement: S4 Table — (XLSX) [file pone.0206765.s004.xlsx]

## Sheet: Sheet1
1. MM_FOL vs-MM_H2O
#	Pathway	DEGs with pathway annotation (356)	All genes with pathway annotation (22043)	Pvalue	Qvalue	Pathway ID
1	Phenylpropanoid biosynthesis	44 (12.36%)	541 (2.45%)	9.72322e-19	9.33429e-17	ko00940
2	Biosynthesis of secondary metabolites	95 (26.69%)	2934 (13.31%)	1.02469e-11	4.91853e-10	ko01110
3	Metabolic pathways	122 (34.27%)	5093 (23.1%)	9.41381e-07	2.32686e-05	ko01100
4	Stilbenoid, diarylheptanoid and gingerol biosynthesis	16 (4.49%)	227 (1.03%)	9.69525e-07	2.32686e-05	ko00945
5	Sesquiterpenoid and triterpenoid biosynthesis	7 (1.97%)	73 (0.33%)	0.00017639	0.00338668	ko00909
6	Taurine and hypotaurine metabolism	3 (0.84%)	15 (0.07%)	0.00164525	0.026324	ko00430
7	RNA polymerase	10 (2.81%)	211 (0.96%)	0.00236413	0.03048	ko03020
8	Limonene and pinene degradation	7 (1.97%)	114 (0.52%)	0.00254	0.03048	ko00903
9	Endocytosis	21 (5.9%)	696 (3.16%)	0.00479368	0.0511326	ko04144
10	Flavonoid biosynthesis	10 (2.81%)	246 (1.12%)	0.00692905	0.0665189	ko00941
11	Biosynthesis of unsaturated fatty acids	5 (1.4%)	77 (0.35%)	0.00817224	0.0689545	ko01040
12	Isoflavonoid biosynthesis	5 (1.4%)	78 (0.35%)	0.00861932	0.0689545	ko00943
13	Amino sugar and nucleotide sugar metabolism	11 (3.09%)	314 (1.42%)	0.0136069	0.100482	ko00520
14	alpha-Linolenic acid metabolism	6 (1.69%)	138 (0.63%)	0.0247783	0.169908	ko00592
15	Purine metabolism	13 (3.65%)	446 (2.02%)	0.0301288	0.192825	ko00230
16	Regulation of autophagy	6 (1.69%)	151 (0.69%)	0.0362044	0.217226	ko04140
17	Carotenoid biosynthesis	5 (1.4%)	116 (0.53%)	0.0401564	0.226766	ko00906
18	Pyrimidine metabolism	11 (3.09%)	384 (1.74%)	0.0485293	0.2377	ko00240
19	Starch and sucrose metabolism	18 (5.06%)	726 (3.29%)	0.0486299	0.2377	ko00500
20	Glutathione metabolism	6 (1.69%)	164 (0.74%)	0.0505574	0.2377	ko00480
21	ABC transporters	9 (2.53%)	296 (1.34%)	0.0519969	0.2377	ko02010
22	Selenocompound metabolism	2 (0.56%)	26 (0.12%)	0.0655504	0.286038	ko00450
23	Brassinosteroid biosynthesis	2 (0.56%)	28 (0.13%)	0.0746698	0.304701	ko00905
24	Aminoacyl-tRNA biosynthesis	7 (1.97%)	227 (1.03%)	0.0761752	0.304701	ko00970
25	Fatty acid metabolism	6 (1.69%)	189 (0.86%)	0.0867585	0.333153	ko01212
26	Tryptophan metabolism	4 (1.12%)	108 (0.49%)	0.0978469	0.358139	ko00380
27	Valine, leucine and isoleucine biosynthesis	3 (0.84%)	69 (0.31%)	0.100726	0.358139	ko00290
28	Ether lipid metabolism	3 (0.84%)	74 (0.34%)	0.11773	0.403644	ko00565
29	Plant-pathogen interaction	24 (6.74%)	1155 (5.24%)	0.124424	0.411888	ko04626
30	Cysteine and methionine metabolism	6 (1.69%)	215 (0.98%)	0.136127	0.415832	ko00270
31	Glucosinolate biosynthesis	2 (0.56%)	40 (0.18%)	0.136166	0.415832	ko00966
32	Cyanoamino acid metabolism	6 (1.69%)	219 (0.99%)	0.144702	0.415832	ko00460
33	Pentose and glucuronate interconversions	8 (2.25%)	319 (1.45%)	0.146536	0.415832	ko00040
34	Indole alkaloid biosynthesis	2 (0.56%)	42 (0.19%)	0.147274	0.415832	ko00901
35	Other glycan degradation	6 (1.69%)	237 (1.08%)	0.186146	0.510571	ko00511
36	Phenylalanine metabolism	4 (1.12%)	147 (0.67%)	0.214361	0.57163	ko00360
37	Butanoate metabolism	2 (0.56%)	55 (0.25%)	0.222824	0.578139	ko00650
38	2-Oxocarboxylic acid metabolism	4 (1.12%)	155 (0.7%)	0.241862	0.588247	ko01210
39	Ubiquinone and other terpenoid-quinone biosynthesis	3 (0.84%)	106 (0.48%)	0.245103	0.588247	ko00130
40	Proteasome	3 (0.84%)	106 (0.48%)	0.245103	0.588247	ko03050
41	Fructose and mannose metabolism	4 (1.12%)	161 (0.73%)	0.262988	0.615776	ko00051
42	Anthocyanin biosynthesis	2 (0.56%)	63 (0.29%)	0.270711	0.618768	ko00942
43	Lipoic acid metabolism	1 (0.28%)	22 (0.1%)	0.301191	0.672427	ko00785
44	Porphyrin and chlorophyll metabolism	4 (1.12%)	176 (0.8%)	0.317068	0.691786	ko00860
45	Diterpenoid biosynthesis	3 (0.84%)	130 (0.59%)	0.350523	0.724118	ko00904
46	Pentose phosphate pathway	4 (1.12%)	189 (0.86%)	0.364631	0.724118	ko00030
47	Carbon fixation in photosynthetic organisms	4 (1.12%)	192 (0.87%)	0.375612	0.724118	ko00710
48	Ubiquitin mediated proteolysis	8 (2.25%)	423 (1.92%)	0.375723	0.724118	ko04120
49	C5-Branched dibasic acid metabolism	1 (0.28%)	29 (0.13%)	0.376548	0.724118	ko00660
50	Pantothenate and CoA biosynthesis	2 (0.56%)	81 (0.37%)	0.377145	0.724118	ko00770
51	Ascorbate and aldarate metabolism	3 (0.84%)	139 (0.63%)	0.390019	0.734153	ko00053
52	Benzoxazinoid biosynthesis	1 (0.28%)	32 (0.15%)	0.406309	0.750109	ko00402
53	Other types of O-glycan biosynthesis	1 (0.28%)	34 (0.15%)	0.425359	0.770461	ko00514
54	Monobactam biosynthesis	1 (0.28%)	36 (0.16%)	0.443799	0.788975	ko00261
55	Phosphatidylinositol signaling system	3 (0.84%)	154 (0.7%)	0.454331	0.793013	ko04070
56	RNA transport	11 (3.09%)	645 (2.93%)	0.470134	0.803327	ko03013
57	Lysine biosynthesis	1 (0.28%)	40 (0.18%)	0.478927	0.803327	ko00300
58	Terpenoid backbone biosynthesis	3 (0.84%)	163 (0.74%)	0.491554	0.803327	ko00900
59	Glycerophospholipid metabolism	4 (1.12%)	225 (1.02%)	0.493711	0.803327	ko00564
60	Nicotinate and nicotinamide metabolism	1 (0.28%)	48 (0.22%)	0.542684	0.868295	ko00760
61	Zeatin biosynthesis	3 (0.84%)	181 (0.82%)	0.561978	0.884424	ko00908
62	Base excision repair	2 (0.56%)	119 (0.54%)	0.575243	0.890698	ko03410
63	Histidine metabolism	1 (0.28%)	55 (0.25%)	0.592055	0.892351	ko00340
64	Glycine, serine and threonine metabolism	3 (0.84%)	190 (0.86%)	0.594901	0.892351	ko00260
65	Inositol phosphate metabolism	2 (0.56%)	128 (0.58%)	0.614966	0.908257	ko00562
66	Plant hormone signal transduction	14 (3.93%)	925 (4.2%)	0.636467	0.920109	ko04075
67	Peroxisome	3 (0.84%)	208 (0.94%)	0.655762	0.920109	ko04146
68	Pyruvate metabolism	3 (0.84%)	209 (0.95%)	0.658944	0.920109	ko00620
69	mRNA surveillance pathway	6 (1.69%)	418 (1.9%)	0.670578	0.920109	ko03015
70	Monoterpenoid biosynthesis	1 (0.28%)	69 (0.31%)	0.675417	0.920109	ko00902
71	Biosynthesis of amino acids	8 (2.25%)	557 (2.53%)	0.680497	0.920109	ko01230
72	Tropane, piperidine and pyridine alkaloid biosynthesis	1 (0.28%)	76 (0.34%)	0.71049	0.94732	ko00960
73	Protein export	1 (0.28%)	79 (0.36%)	0.724339	0.952556	ko03060
74	Phagosome	2 (0.56%)	171 (0.78%)	0.766006	0.974495	ko04145
75	N-Glycan biosynthesis	1 (0.28%)	102 (0.46%)	0.810738	0.974495	ko00510
76	Citrate cycle (TCA cycle)	1 (0.28%)	104 (0.47%)	0.81683	0.974495	ko00020
77	RNA degradation	4 (1.12%)	349 (1.58%)	0.817792	0.974495	ko03018
78	Glycerolipid metabolism	3 (0.84%)	273 (1.24%)	0.820003	0.974495	ko00561
79	Propanoate metabolism	1 (0.28%)	108 (0.49%)	0.828433	0.974495	ko00640
80	Carbon metabolism	7 (1.97%)	579 (2.63%)	0.829119	0.974495	ko01200
81	Nitrogen metabolism	1 (0.28%)	109 (0.49%)	0.831218	0.974495	ko00910
82	Fatty acid biosynthesis	1 (0.28%)	111 (0.5%)	0.836652	0.974495	ko00061
83	beta-Alanine metabolism	1 (0.28%)	125 (0.57%)	0.870108	0.974495	ko00410
84	Galactose metabolism	2 (0.56%)	220 (1%)	0.873009	0.974495	ko00052
85	Valine, leucine and isoleucine degradation	1 (0.28%)	129 (0.59%)	0.878344	0.974495	ko00280
86	Tyrosine metabolism	1 (0.28%)	134 (0.61%)	0.887911	0.974495	ko00350
87	Cutin, suberine and wax biosynthesis	1 (0.28%)	136 (0.62%)	0.891524	0.974495	ko00073
88	Alanine, aspartate and glutamate metabolism	1 (0.28%)	137 (0.62%)	0.893287	0.974495	ko00250
89	Glycolysis / Gluconeogenesis	3 (0.84%)	331 (1.5%)	0.905153	0.976345	ko00010
90	Ribosome biogenesis in eukaryotes	2 (0.56%)	262 (1.19%)	0.92675	0.988533	ko03008
91	Spliceosome	4 (1.12%)	471 (2.14%)	0.948002	0.995997	ko03040
92	Glyoxylate and dicarboxylate metabolism	1 (0.28%)	203 (0.92%)	0.96387	0.995997	ko00630
93	Ribosome	6 (1.69%)	683 (3.1%)	0.966247	0.995997	ko03010
94	Circadian rhythm - plant	1 (0.28%)	226 (1.03%)	0.975247	0.995997	ko04712
95	Protein processing in endoplasmic reticulum	4 (1.12%)	600 (2.72%)	0.988371	0.998378	ko04141
96	Oxidative phosphorylation	1 (0.28%)	391 (1.77%)	0.998378	0.998378	ko00190
#	Pathway	Differentially expressed genes
1	Phenylpropanoid biosynthesis	Solyc11g051150.1.1, Solyc05g047530.2.1, Solyc10g076190.1.1, Solyc02g081360.2.1, Solyc10g078220.1.1, Solyc06g035960.2.1, Solyc01g006300.2.1, Solyc10g076210.1.1, Solyc08g005120.2.1, Solyc02g079500.2.1, Solyc02g069250.2.1, Solyc11g071470.1.1, Solyc01g107080.2.1, Solyc01g101050.2.1, Solyc00g282510.1.1, Solyc06g007960.2.1, Solyc07g049240.2.1, Solyc07g047740.2.1, Solyc02g071690.1.1, Solyc04g081860.2.1,…
2	Biosynthesis of secondary metabolites (no map in kegg database)	Solyc08g066100.2.1, Solyc11g007980.1.1, Solyc09g092600.2.1, Solyc06g066230.2.1, Solyc11g051150.1.1, Solyc01g101190.2.1, Solyc08g079900.1.1, Solyc03g112040.1.1, Solyc01g005500.2.1, Solyc02g090340.2.1, Solyc03g112030.1.1, Solyc05g047530.2.1, Solyc06g076160.2.1, Solyc09g008670.2.1, Solyc10g076190.1.1, Solyc01g101180.2.1, Solyc10g050880.1.1, Solyc04g083140.1.1, Solyc04g025530.2.1, Solyc01g100020.2.1,…
3	Metabolic pathways (no map in kegg database)	Solyc08g066100.2.1, Solyc11g051150.1.1, Solyc08g079900.1.1, Solyc09g097760.2.1, Solyc03g112040.1.1, Solyc01g005500.2.1, Solyc02g090340.2.1, Solyc03g112030.1.1, Solyc05g047530.2.1, Solyc06g076160.2.1, Solyc07g009510.1.1, Solyc09g008670.2.1, Solyc10g076190.1.1, Solyc07g009500.1.1, Solyc11g005860.1.1, Solyc04g025530.2.1, Solyc07g005100.2.1, Solyc01g100020.2.1, Solyc10g007960.1.1, Solyc02g081360.2.1,…
4	Stilbenoid, diarylheptanoid and gingerol biosynthesis	Solyc03g112040.1.1, Solyc02g090340.2.1, Solyc03g112030.1.1, Solyc05g047530.2.1, Solyc06g076160.2.1, Solyc10g078220.1.1, Solyc11g071470.1.1, Solyc01g107080.2.1, Solyc12g088970.1.1, Solyc10g009310.2.1, Solyc06g074710.1.1, Solyc07g043700.1.1, Solyc01g105590.2.1, Solyc03g114940.2.1, Solyc07g043670.1.1, Solyc07g043710.2.1
5	Sesquiterpenoid and triterpenoid biosynthesis	Solyc11g007980.1.1, Solyc06g066230.2.1, Solyc01g101190.2.1, Solyc01g101180.2.1, Solyc04g083140.1.1, Solyc01g101170.2.1, Solyc07g052370.2.1
6	Taurine and hypotaurine metabolism	Solyc04g025530.2.1, Solyc03g113130.2.1, Solyc02g067440.2.1
7	RNA polymerase	Solyc09g097760.2.1, Solyc12g049090.1.1, Solyc12g044710.1.1, Solyc09g075410.2.1, Solyc12g100100.1.1, Solyc12g049170.1.1, Solyc12g049160.1.1, Solyc05g016390.2.1, Solyc12g049150.1.1, Solyc12g049070.1.1
8	Limonene and pinene degradation	Solyc03g112040.1.1, Solyc02g090340.2.1, Solyc03g112030.1.1, Solyc06g076160.2.1, Solyc12g088970.1.1, Solyc10g009310.2.1, Solyc03g114940.2.1
9	Endocytosis	Solyc01g102890.2.1, Solyc01g102910.2.1, Solyc01g102900.2.1, Solyc08g079900.1.1, Solyc08g079870.1.1, Solyc01g100020.2.1, Solyc01g087800.2.1, Solyc05g009120.2.1, Solyc02g062300.2.1, Solyc02g071560.2.1, Solyc11g006730.1.1, Solyc09g090010.2.1, Solyc12g038680.1.1, Solyc06g065970.1.1, Solyc06g064960.2.1, Solyc04g076350.1.1, Solyc08g079190.1.1, Solyc05g015300.2.1, Solyc08g007600.1.1, Solyc04g077980.1.1,…
10	Flavonoid biosynthesis	Solyc05g047530.2.1, Solyc10g078220.1.1, Solyc11g071470.1.1, Solyc01g107080.2.1, Solyc06g074710.1.1, Solyc07g043700.1.1, Solyc01g105590.2.1, Solyc07g043670.1.1, Solyc07g043710.2.1, Solyc03g116260.2.1
11	Biosynthesis of unsaturated fatty acids	Solyc12g100240.1.1, Solyc12g100260.1.1, Solyc12g100250.1.1, Solyc12g049030.1.1, Solyc04g040130.1.1
12	Isoflavonoid biosynthesis	Solyc11g007980.1.1, Solyc06g066230.2.1, Solyc10g050880.1.1, Solyc04g083140.1.1, Solyc07g052370.2.1
13	Amino sugar and nucleotide sugar metabolism	Solyc05g016690.2.1, Solyc07g009510.1.1, Solyc07g009500.1.1, Solyc07g005100.2.1, Solyc02g082920.2.1, Solyc02g061770.2.1, Solyc05g050130.2.1, Solyc10g055820.1.1, Solyc06g051550.2.1, Solyc02g087350.1.1, Solyc12g010540.1.1
14	alpha-Linolenic acid metabolism	Solyc10g007960.1.1, Solyc01g109140.2.1, Solyc07g049670.2.1, Solyc01g109150.2.1, Solyc08g078090.1.1, Solyc02g077000.2.1
15	Purine metabolism	Solyc09g097760.2.1, Solyc07g006090.1.1, Solyc12g098540.1.1, Solyc12g042980.1.1, Solyc12g049090.1.1, Solyc12g044710.1.1, Solyc09g075410.2.1, Solyc12g100100.1.1, Solyc12g049170.1.1, Solyc12g049160.1.1, Solyc05g016390.2.1, Solyc12g049150.1.1, Solyc12g049070.1.1
16	Regulation of autophagy	Solyc11g068940.1.1, Solyc01g007040.2.1, Solyc04g008100.1.1, Solyc04g071030.1.1, Solyc01g007030.2.1, Solyc01g007000.2.1
17	Carotenoid biosynthesis	Solyc01g005500.2.1, Solyc08g078040.2.1, Solyc07g056570.1.1, Solyc02g081330.2.1, Solyc03g006240.2.1
18	Pyrimidine metabolism	Solyc09g097760.2.1, Solyc12g098540.1.1, Solyc12g049090.1.1, Solyc12g044710.1.1, Solyc09g075410.2.1, Solyc12g100100.1.1, Solyc12g049170.1.1, Solyc12g049160.1.1, Solyc05g016390.2.1, Solyc12g049150.1.1, Solyc12g049070.1.1
19	Starch and sucrose metabolism	Solyc11g051150.1.1, Solyc05g016690.2.1, Solyc12g009300.1.1, Solyc06g060600.1.1, Solyc02g071690.1.1, Solyc06g064960.2.1, Solyc01g091050.2.1, Solyc10g006690.2.1, Solyc03g083840.2.1, Solyc02g087350.1.1, Solyc10g083300.1.1, Solyc02g014300.1.1, Solyc04g074380.2.1, Solyc06g064990.2.1, Solyc02g014220.2.1, Solyc12g010540.1.1, Solyc01g091110.2.1, Solyc08g014560.1.1
20	Glutathione metabolism	Solyc07g056510.2.1, Solyc09g011620.1.1, Solyc01g081250.2.1, Solyc09g011550.2.1, Solyc09g011560.2.1, Solyc05g006740.2.1
21	ABC transporters	Solyc09g091670.2.1, Solyc11g051150.1.1, Solyc12g098210.1.1, Solyc11g067310.1.1, Solyc12g019640.1.1, Solyc00g206460.1.1, Solyc12g019620.1.1, Solyc06g009280.1.1, Solyc12g098840.1.1
22	Selenocompound metabolism	Solyc11g005860.1.1, Solyc11g005840.1.1
23	Brassinosteroid biosynthesis	Solyc05g011970.2.1, Solyc05g011940.2.1
24	Aminoacyl-tRNA biosynthesis	Solyc11g068940.1.1, Solyc01g007040.2.1, Solyc04g008100.1.1, Solyc08g081780.1.1, Solyc04g071030.1.1, Solyc01g007030.2.1, Solyc01g007000.2.1
25	Fatty acid metabolism	Solyc08g079900.1.1, Solyc12g100240.1.1, Solyc12g100260.1.1, Solyc12g100250.1.1, Solyc12g049030.1.1, Solyc04g040130.1.1
26	Tryptophan metabolism	Solyc09g092600.2.1, Solyc03g112040.1.1, Solyc03g112030.1.1, Solyc06g076160.2.1
27	Valine, leucine and isoleucine biosynthesis	Solyc09g008670.2.1, Solyc07g021630.2.1, Solyc06g059880.2.1
28	Ether lipid metabolism	Solyc01g100020.2.1, Solyc01g109120.2.1, Solyc05g013880.1.1
29	Plant-pathogen interaction	Solyc00g174340.1.1, Solyc09g007020.1.1, Solyc00g174330.2.1, Solyc05g050350.1.1, Solyc04g072070.2.1, Solyc03g044900.2.1, Solyc05g050380.2.1, Solyc01g094910.2.1, Solyc11g071760.1.1, Solyc03g059080.1.1, Solyc11g071750.1.1, Solyc02g084890.1.1, Solyc11g071740.1.1, Solyc06g062450.2.1, Solyc01g095630.2.1, Solyc03g005570.2.1, Solyc10g006660.2.1, Solyc02g094000.1.1, Solyc00g026160.2.1, Solyc06g068460.2.1,…
30	Cysteine and methionine metabolism	Solyc09g082460.2.1, Solyc07g049530.2.1, Solyc07g021630.2.1, Solyc03g116270.2.1, Solyc01g109860.2.1, Solyc03g116260.2.1
31	Glucosinolate biosynthesis	Solyc09g092600.2.1, Solyc07g021630.2.1
32	Cyanoamino acid metabolism	Solyc11g051150.1.1, Solyc02g071690.1.1, Solyc06g064960.2.1, Solyc10g006690.2.1, Solyc04g074380.2.1, Solyc06g064990.2.1
33	Pentose and glucuronate interconversions	Solyc06g051550.2.1, Solyc01g091050.2.1, Solyc03g083840.2.1, Solyc02g014300.1.1, Solyc04g074380.2.1, Solyc02g080910.2.1, Solyc01g091110.2.1, Solyc08g014560.1.1
34	Indole alkaloid biosynthesis	Solyc01g108740.2.1, Solyc01g108680.2.1
35	Other glycan degradation	Solyc04g077990.2.1, Solyc02g071690.1.1, Solyc06g064960.2.1, Solyc00g206460.1.1, Solyc06g064990.2.1, Solyc03g006240.2.1
36	Phenylalanine metabolism	Solyc05g047530.2.1, Solyc02g081360.2.1, Solyc06g035960.2.1, Solyc00g282510.1.1
37	Butanoate metabolism	Solyc04g025530.2.1, Solyc06g059880.2.1
38	2-Oxocarboxylic acid metabolism	Solyc09g092600.2.1, Solyc07g021630.2.1, Solyc06g059880.2.1, Solyc01g109860.2.1
39	Ubiquinone and other terpenoid-quinone biosynthesis	Solyc05g047530.2.1, Solyc02g081360.2.1, Solyc06g035960.2.1
40	Proteasome	Solyc02g062300.2.1, Solyc05g052890.2.1, Solyc05g015300.2.1
41	Fructose and mannose metabolism	Solyc08g066100.2.1, Solyc07g062480.1.1, Solyc07g062490.1.1, Solyc05g005870.2.1
42	Anthocyanin biosynthesis	Solyc11g007490.1.1, Solyc11g007390.1.1
43	Lipoic acid metabolism	Solyc11g051150.1.1
44	Porphyrin and chlorophyll metabolism	Solyc02g071690.1.1, Solyc06g064960.2.1, Solyc04g074380.2.1, Solyc06g064990.2.1
45	Diterpenoid biosynthesis	Solyc02g090340.2.1, Solyc12g042980.1.1, Solyc08g005720.2.1
46	Pentose phosphate pathway	Solyc08g066100.2.1, Solyc09g005400.2.1, Solyc09g005420.2.1, Solyc05g005870.2.1
47	Carbon fixation in photosynthetic organisms	Solyc09g005400.2.1, Solyc09g005420.2.1, Solyc08g080060.2.1, Solyc05g005870.2.1
48	Ubiquitin mediated proteolysis	Solyc11g068940.1.1, Solyc01g109120.2.1, Solyc05g013880.1.1, Solyc01g007040.2.1, Solyc04g008100.1.1, Solyc04g071030.1.1, Solyc01g007030.2.1, Solyc01g007000.2.1
49	C5-Branched dibasic acid metabolism	Solyc06g059880.2.1
50	Pantothenate and CoA biosynthesis	Solyc07g021630.2.1, Solyc06g059880.2.1
51	Ascorbate and aldarate metabolism	Solyc11g006570.1.1, Solyc06g051550.2.1, Solyc04g074380.2.1
52	Benzoxazinoid biosynthesis	Solyc12g006380.1.1
53	Other types of O-glycan biosynthesis	Solyc04g016180.2.1
54	Monobactam biosynthesis	Solyc01g109860.2.1
55	Phosphatidylinositol signaling system	Solyc06g072400.1.1, Solyc10g006660.2.1, Solyc10g006700.1.1
56	RNA transport	Solyc12g006280.1.1, Solyc02g069960.2.1, Solyc07g045030.2.1, Solyc07g040960.1.1, Solyc04g074470.1.1, Solyc04g076350.1.1, Solyc04g074450.1.1, Solyc00g206460.1.1, Solyc12g009000.1.1, Solyc04g074440.1.1, Solyc04g074420.1.1
57	Lysine biosynthesis	Solyc01g109860.2.1
58	Terpenoid backbone biosynthesis	Solyc02g071690.1.1, Solyc06g064960.2.1, Solyc06g064990.2.1
59	Glycerophospholipid metabolism	Solyc01g009870.2.1, Solyc01g100020.2.1, Solyc08g078090.1.1, Solyc02g077000.2.1
60	Nicotinate and nicotinamide metabolism	Solyc03g112060.2.1
61	Zeatin biosynthesis	Solyc02g079440.1.1, Solyc04g074380.2.1, Solyc08g061920.1.1
62	Base excision repair	Solyc10g050880.1.1, Solyc02g082120.2.1
63	Histidine metabolism	Solyc08g068640.2.1
64	Glycine, serine and threonine metabolism	Solyc09g008670.2.1, Solyc07g045030.2.1, Solyc01g109860.2.1
65	Inositol phosphate metabolism	Solyc11g006570.1.1, Solyc06g072400.1.1
66	Plant hormone signal transduction	Solyc00g174340.1.1, Solyc09g007020.1.1, Solyc00g174330.2.1, Solyc10g050880.1.1, Solyc12g006280.1.1, Solyc09g018460.1.1, Solyc05g013180.2.1, Solyc02g092820.2.1, Solyc06g051550.2.1, Solyc12g010800.1.1, Solyc09g065850.2.1, Solyc08g005050.2.1, Solyc01g100200.2.1, Solyc07g006710.1.1
67	Peroxisome	Solyc06g035960.2.1, Solyc00g206460.1.1, Solyc04g078040.2.1
68	Pyruvate metabolism	Solyc08g079900.1.1, Solyc07g045030.2.1, Solyc08g080060.2.1
69	mRNA surveillance pathway	Solyc07g062480.1.1, Solyc02g069960.2.1, Solyc07g045030.2.1, Solyc07g062490.1.1, Solyc12g014130.1.1, Solyc08g083240.2.1
70	Monoterpenoid biosynthesis	Solyc10g005390.2.1
71	Biosynthesis of amino acids	Solyc08g066100.2.1, Solyc09g008670.2.1, Solyc09g005400.2.1, Solyc07g021630.2.1, Solyc09g005420.2.1, Solyc06g059880.2.1, Solyc01g109860.2.1, Solyc05g005870.2.1
72	Tropane, piperidine and pyridine alkaloid biosynthesis	Solyc04g054950.2.1
73	Protein export	Solyc09g075540.1.1
74	Phagosome	Solyc02g077040.2.1, Solyc09g075540.1.1
75	N-Glycan biosynthesis (no map in kegg database)	Solyc09g065850.2.1
76	Citrate cycle (TCA cycle)	Solyc07g045030.2.1
77	RNA degradation	Solyc08g066100.2.1, Solyc02g069960.2.1, Solyc07g045030.2.1, Solyc06g074030.1.1
78	Glycerolipid metabolism	Solyc02g071690.1.1, Solyc06g064960.2.1, Solyc06g064990.2.1
79	Propanoate metabolism	Solyc08g079900.1.1
80	Carbon metabolism	Solyc08g066100.2.1, Solyc09g008670.2.1, Solyc07g045030.2.1, Solyc09g005400.2.1, Solyc09g005420.2.1, Solyc08g080060.2.1, Solyc05g005870.2.1
81	Nitrogen metabolism	Solyc11g069640.1.1
82	Fatty acid biosynthesis	Solyc08g079900.1.1
83	beta-Alanine metabolism	Solyc04g025530.2.1
84	Galactose metabolism	Solyc08g066100.2.1, Solyc10g083300.1.1
85	Valine, leucine and isoleucine degradation	Solyc07g021630.2.1
86	Tyrosine metabolism	Solyc01g095320.2.1
87	Cutin, suberine and wax biosynthesis	Solyc00g206460.1.1
88	Alanine, aspartate and glutamate metabolism	Solyc04g025530.2.1
89	Glycolysis / Gluconeogenesis	Solyc08g066100.2.1, Solyc07g045030.2.1, Solyc05g005870.2.1
90	Ribosome biogenesis in eukaryotes	Solyc07g040960.1.1, Solyc12g009000.1.1
91	Spliceosome	Solyc12g006280.1.1, Solyc12g038680.1.1, Solyc04g049920.2.1, Solyc10g006700.1.1
92	Glyoxylate and dicarboxylate metabolism	Solyc07g045030.2.1
93	Ribosome	Solyc10g050880.1.1, Solyc02g083200.2.1, Solyc04g051660.2.1, Solyc06g065970.1.1, Solyc08g079190.1.1, Solyc05g005870.2.1
94	Circadian rhythm - plant	Solyc02g089520.1.1
95	Protein processing in endoplasmic reticulum	Solyc08g079900.1.1, Solyc09g075540.1.1, Solyc12g038680.1.1, Solyc08g007600.1.1
96	Oxidative phosphorylation	Solyc01g100390.2.1
