# Supplementary material for: An integrated analysis of mRNA and sRNA transcriptional profiles in tomato root: Insights on tomato wilt disease
Source: PLoS One. 2018 Nov 5;13(11):e0206765. doi: 10.1371/journal.pone.0206765 (PMC6218063; doi:10.1371/journal.pone.0206765)
Supplement: S5 Table — (XLSX) [file pone.0206765.s005.xlsx]

## Sheet: Sheet1
1. MOT_FOL vs MOT_H2O
#	Pathway	DEGs with pathway annotation (469)	All genes with pathway annotation (22043)	Pvalue	Qvalue	Pathway ID
1	Phenylpropanoid biosynthesis	43 (9.17%)	541 (2.45%)	1.23154e-13	1.33006e-11	ko00940
2	Biosynthesis of secondary metabolites	118 (25.16%)	2934 (13.31%)	2.46565e-12	1.33145e-10	ko01110
3	Metabolic pathways	148 (31.56%)	5093 (23.1%)	1.38526e-05	0.000498693	ko01100
4	Sesquiterpenoid and triterpenoid biosynthesis	9 (1.92%)	73 (0.33%)	2.40428e-05	0.000649157	ko00909
5	Stilbenoid, diarylheptanoid and gingerol biosynthesis	15 (3.2%)	227 (1.03%)	0.000113208	0.00244529	ko00945
6	Isoflavonoid biosynthesis	7 (1.49%)	78 (0.35%)	0.00135787	0.0231793	ko00943
7	Regulation of autophagy	10 (2.13%)	151 (0.69%)	0.00150236	0.0231793	ko04140
8	Plant-pathogen interaction	40 (8.53%)	1155 (5.24%)	0.00176081	0.0237709	ko04626
9	Cysteine and methionine metabolism	12 (2.56%)	215 (0.98%)	0.00229198	0.0275038	ko00270
10	Flavonoid biosynthesis	12 (2.56%)	246 (1.12%)	0.00669728	0.0723306	ko00941
11	Amino sugar and nucleotide sugar metabolism	14 (2.99%)	314 (1.42%)	0.00771472	0.0750967	ko00520
12	Tryptophan metabolism	7 (1.49%)	108 (0.49%)	0.00834407	0.0750967	ko00380
13	RNA polymerase	10 (2.13%)	211 (0.96%)	0.0152818	0.126956	ko03020
14	Plant hormone signal transduction	29 (6.18%)	925 (4.2%)	0.0248119	0.191406	ko04075
15	alpha-Linolenic acid metabolism	7 (1.49%)	138 (0.63%)	0.0284086	0.204542	ko00592
16	Other glycan degradation	10 (2.13%)	237 (1.08%)	0.0310371	0.2095	ko00511
17	Carotenoid biosynthesis	6 (1.28%)	116 (0.53%)	0.0377466	0.234935	ko00906
18	Taurine and hypotaurine metabolism	2 (0.43%)	15 (0.07%)	0.0395031	0.234935	ko00430
19	Pentose and glucuronate interconversions	12 (2.56%)	319 (1.45%)	0.0413311	0.234935	ko00040
20	Glucosinolate biosynthesis	3 (0.64%)	40 (0.18%)	0.052959	0.285979	ko00966
21	RNA transport	20 (4.26%)	645 (2.93%)	0.0608367	0.312874	ko03013
22	Ubiquinone and other terpenoid-quinone biosynthesis	5 (1.07%)	106 (0.48%)	0.0760119	0.363601	ko00130
23	Peroxisome	8 (1.71%)	208 (0.94%)	0.0774336	0.363601	ko04146
24	Limonene and pinene degradation	5 (1.07%)	114 (0.52%)	0.0964041	0.40311	ko00903
25	Purine metabolism	14 (2.99%)	446 (2.02%)	0.0966853	0.40311	ko00230
26	Starch and sucrose metabolism	21 (4.48%)	726 (3.29%)	0.097045	0.40311	ko00500
27	ABC transporters	10 (2.13%)	296 (1.34%)	0.102205	0.403116	ko02010
28	Glycerophospholipid metabolism	8 (1.71%)	225 (1.02%)	0.108752	0.403116	ko00564
29	Fatty acid metabolism	7 (1.49%)	189 (0.86%)	0.109751	0.403116	ko01212
30	Butanoate metabolism	3 (0.64%)	55 (0.25%)	0.111977	0.403116	ko00650
31	Terpenoid backbone biosynthesis	6 (1.28%)	163 (0.74%)	0.135286	0.466021	ko00900
32	Glutathione metabolism	6 (1.28%)	164 (0.74%)	0.13808	0.466021	ko00480
33	Glyoxylate and dicarboxylate metabolism	7 (1.49%)	203 (0.92%)	0.143372	0.469217	ko00630
34	Cutin, suberine and wax biosynthesis	5 (1.07%)	136 (0.62%)	0.164682	0.523107	ko00073
35	Valine, leucine and isoleucine biosynthesis	3 (0.64%)	69 (0.31%)	0.181529	0.560146	ko00290
36	Proteasome	4 (0.85%)	106 (0.48%)	0.189637	0.56891	ko03050
37	Pyrimidine metabolism	11 (2.35%)	384 (1.74%)	0.197621	0.576839	ko00240
38	Arachidonic acid metabolism	2 (0.43%)	40 (0.18%)	0.20901	0.577214	ko00590
39	Fatty acid biosynthesis	4 (0.85%)	111 (0.5%)	0.211526	0.577214	ko00061
40	Biosynthesis of unsaturated fatty acids	3 (0.64%)	77 (0.35%)	0.225376	0.577214	ko01040
41	Carbon fixation in photosynthetic organisms	6 (1.28%)	192 (0.87%)	0.226065	0.577214	ko00710
42	Endocytosis	18 (3.84%)	696 (3.16%)	0.230204	0.577214	ko04144
43	Phosphatidylinositol signaling system	5 (1.07%)	154 (0.7%)	0.231251	0.577214	ko04070
44	2-Oxocarboxylic acid metabolism	5 (1.07%)	155 (0.7%)	0.235161	0.577214	ko01210
45	Carbon metabolism	15 (3.2%)	579 (2.63%)	0.253676	0.595134	ko01200
46	Flavone and flavonol biosynthesis	3 (0.64%)	82 (0.37%)	0.253731	0.595134	ko00944
47	Fructose and mannose metabolism	5 (1.07%)	161 (0.73%)	0.258994	0.595134	ko00051
48	Glycolysis / Gluconeogenesis	9 (1.92%)	331 (1.5%)	0.274126	0.616783	ko00010
49	Pyruvate metabolism	6 (1.28%)	209 (0.95%)	0.286517	0.626538	ko00620
50	Inositol phosphate metabolism	4 (0.85%)	128 (0.58%)	0.29021	0.626538	ko00562
51	Linoleic acid metabolism	2 (0.43%)	51 (0.23%)	0.295865	0.626538	ko00591
52	Glycosphingolipid biosynthesis - ganglio series	2 (0.43%)	54 (0.24%)	0.319475	0.653422	ko00604
53	Porphyrin and chlorophyll metabolism	5 (1.07%)	176 (0.8%)	0.320661	0.653422	ko00860
54	Arginine and proline metabolism	3 (0.64%)	97 (0.44%)	0.340796	0.681593	ko00330
55	Aminoacyl-tRNA biosynthesis	6 (1.28%)	227 (1.03%)	0.353696	0.69453	ko00970
56	Glycerolipid metabolism	7 (1.49%)	273 (1.24%)	0.362416	0.698946	ko00561
57	Pentose phosphate pathway	5 (1.07%)	189 (0.86%)	0.375356	0.710796	ko00030
58	Phenylalanine metabolism	4 (0.85%)	147 (0.67%)	0.381724	0.710796	ko00360
59	Propanoate metabolism	3 (0.64%)	108 (0.49%)	0.404424	0.740301	ko00640
60	Selenocompound metabolism	1 (0.21%)	26 (0.12%)	0.428495	0.76729	ko00450
61	Monoterpenoid biosynthesis	2 (0.43%)	69 (0.31%)	0.433377	0.76729	ko00902
62	Glycosaminoglycan degradation	2 (0.43%)	70 (0.32%)	0.440627	0.767543	ko00531
63	Brassinosteroid biosynthesis	1 (0.21%)	28 (0.13%)	0.452584	0.775859	ko00905
64	C5-Branched dibasic acid metabolism	1 (0.21%)	29 (0.13%)	0.464246	0.777327	ko00660
65	Tropane, piperidine and pyridine alkaloid biosynthesis	2 (0.43%)	76 (0.34%)	0.483013	0.777327	ko00960
66	Benzoxazinoid biosynthesis	1 (0.21%)	32 (0.15%)	0.497766	0.777327	ko00402
67	Cyanoamino acid metabolism	5 (1.07%)	219 (0.99%)	0.499812	0.777327	ko00460
68	Protein export	2 (0.43%)	79 (0.36%)	0.503451	0.777327	ko03060
69	Fatty acid elongation	2 (0.43%)	79 (0.36%)	0.503451	0.777327	ko00062
70	Galactose metabolism	5 (1.07%)	220 (1%)	0.503823	0.777327	ko00052
71	Pantothenate and CoA biosynthesis	2 (0.43%)	81 (0.37%)	0.516783	0.778411	ko00770
72	Other types of O-glycan biosynthesis	1 (0.21%)	34 (0.15%)	0.518941	0.778411	ko00514
73	Circadian rhythm - plant	5 (1.07%)	226 (1.03%)	0.527617	0.780583	ko04712
74	Monobactam biosynthesis	1 (0.21%)	36 (0.16%)	0.539225	0.786977	ko00261
75	Ubiquitin mediated proteolysis	9 (1.92%)	423 (1.92%)	0.547031	0.787724	ko04120
76	Alanine, aspartate and glutamate metabolism	3 (0.64%)	137 (0.62%)	0.560391	0.789947	ko00250
77	Ascorbate and aldarate metabolism	3 (0.64%)	139 (0.63%)	0.57023	0.789947	ko00053
78	Lysine biosynthesis	1 (0.21%)	40 (0.18%)	0.577269	0.789947	ko00300
79	Glycine, serine and threonine metabolism	4 (0.85%)	190 (0.86%)	0.577831	0.789947	ko00260
80	Indole alkaloid biosynthesis	1 (0.21%)	42 (0.19%)	0.595098	0.803383	ko00901
81	Fatty acid degradation	2 (0.43%)	96 (0.44%)	0.608956	0.811941	ko00071
82	Histidine metabolism	1 (0.21%)	55 (0.25%)	0.694042	0.914104	ko00340
83	Glycosphingolipid biosynthesis - globo series	1 (0.21%)	59 (0.27%)	0.719325	0.929994	ko00603
84	Base excision repair	2 (0.43%)	119 (0.54%)	0.723329	0.929994	ko03410
85	Anthocyanin biosynthesis	1 (0.21%)	63 (0.29%)	0.742522	0.93947	ko00942
86	beta-Alanine metabolism	2 (0.43%)	125 (0.57%)	0.748096	0.93947	ko00410
87	Diterpenoid biosynthesis	2 (0.43%)	130 (0.59%)	0.76726	0.952461	ko00904
88	Tyrosine metabolism	2 (0.43%)	134 (0.61%)	0.781667	0.959318	ko00350
89	Ether lipid metabolism	1 (0.21%)	74 (0.34%)	0.796915	0.967043	ko00565
90	Phagosome	2 (0.43%)	171 (0.78%)	0.881693	0.999794	ko04145
91	mRNA surveillance pathway	6 (1.28%)	418 (1.9%)	0.882687	0.999794	ko03015
92	N-Glycan biosynthesis	1 (0.21%)	102 (0.46%)	0.889056	0.999794	ko00510
93	Citrate cycle (TCA cycle)	1 (0.21%)	104 (0.47%)	0.893748	0.999794	ko00020
94	Nitrogen metabolism	1 (0.21%)	109 (0.49%)	0.904631	0.999794	ko00910
95	Biosynthesis of amino acids	8 (1.71%)	557 (2.53%)	0.909023	0.999794	ko01230
96	Ribosome biogenesis in eukaryotes	3 (0.64%)	262 (1.19%)	0.919603	0.999794	ko03008
97	Photosynthesis	2 (0.43%)	205 (0.93%)	0.93445	0.999794	ko00195
98	Valine, leucine and isoleucine degradation	1 (0.21%)	129 (0.59%)	0.938115	0.999794	ko00280
99	RNA degradation	4 (0.85%)	349 (1.58%)	0.94121	0.999794	ko03018
100	DNA replication	1 (0.21%)	132 (0.6%)	0.942004	0.999794	ko03030
101	Nucleotide excision repair	1 (0.21%)	142 (0.64%)	0.95329	0.999794	ko03420
102	Mismatch repair	1 (0.21%)	145 (0.66%)	0.956227	0.999794	ko03430
103	Sphingolipid metabolism	1 (0.21%)	165 (0.75%)	0.971616	0.999794	ko00600
104	Zeatin biosynthesis	1 (0.21%)	181 (0.82%)	0.979935	0.999794	ko00908
105	Spliceosome	4 (0.85%)	471 (2.14%)	0.990906	0.999794	ko03040
106	Protein processing in endoplasmic reticulum	5 (1.07%)	600 (2.72%)	0.996217	0.999794	ko04141
107	Ribosome	6 (1.28%)	683 (3.1%)	0.996767	0.999794	ko03010
108	Oxidative phosphorylation	1 (0.21%)	391 (1.77%)	0.999794	0.999794	ko00190
#	Pathway	Differentially expressed genes
1	Phenylpropanoid biosynthesis	Solyc05g047530.2.1, Solyc10g076190.1.1, Solyc01g111900.2.1, Solyc02g081370.2.1, Solyc01g006300.2.1, Solyc10g084240.1.1, Solyc10g078220.1.1, Solyc02g081360.2.1, Solyc03g006810.2.1, Solyc10g076210.1.1, Solyc05g052680.1.1, Solyc02g082880.2.1, Solyc02g071690.1.1, Solyc07g049240.2.1, Solyc06g064960.2.1, Solyc07g047740.2.1, Solyc11g007220.1.1, Solyc07g052540.2.1, Solyc07g052530.2.1, Solyc04g081860.2.1,…
2	Biosynthesis of secondary metabolites (no map in kegg database)	Solyc11g007980.1.1, Solyc09g092600.2.1, Solyc08g079900.1.1, Solyc01g101180.2.1, Solyc01g101190.2.1, Solyc06g066230.2.1, Solyc06g076160.2.1, Solyc05g047530.2.1, Solyc03g112040.1.1, Solyc10g076190.1.1, Solyc01g101170.2.1, Solyc03g112030.1.1, Solyc01g005500.2.1, Solyc04g083140.1.1, Solyc09g008670.2.1, Solyc01g111900.2.1, Solyc07g052370.2.1, Solyc10g050880.1.1, Solyc10g007960.1.1, Solyc02g081370.2.1,…
3	Metabolic pathways (no map in kegg database)	Solyc01g010040.2.1, Solyc09g097760.2.1, Solyc08g079900.1.1, Solyc00g187050.2.1, Solyc06g076160.2.1, Solyc05g047530.2.1, Solyc03g112040.1.1, Solyc10g076190.1.1, Solyc03g112030.1.1, Solyc01g005500.2.1, Solyc08g021820.2.1, Solyc09g008670.2.1, Solyc01g111900.2.1, Solyc10g007960.1.1, Solyc02g081370.2.1, Solyc04g025530.2.1, Solyc05g005170.2.1, Solyc07g005100.2.1, Solyc11g005860.1.1, Solyc06g053510.2.1,…
4	Sesquiterpenoid and triterpenoid biosynthesis	Solyc11g007980.1.1, Solyc01g101180.2.1, Solyc01g101190.2.1, Solyc06g066230.2.1, Solyc01g101170.2.1, Solyc04g083140.1.1, Solyc07g052370.2.1, Solyc01g008640.2.1, Solyc10g017510.2.1
5	Stilbenoid, diarylheptanoid and gingerol biosynthesis	Solyc06g076160.2.1, Solyc05g047530.2.1, Solyc03g112040.1.1, Solyc03g112030.1.1, Solyc01g111900.2.1, Solyc10g078220.1.1, Solyc08g079420.2.1, Solyc05g052680.1.1, Solyc12g088970.1.1, Solyc07g043700.1.1, Solyc07g043710.2.1, Solyc06g074710.1.1, Solyc07g043670.1.1, Solyc01g105590.2.1, Solyc11g067340.1.1
6	Isoflavonoid biosynthesis	Solyc11g007980.1.1, Solyc06g066230.2.1, Solyc04g083140.1.1, Solyc01g111900.2.1, Solyc07g052370.2.1, Solyc10g050880.1.1, Solyc01g008640.2.1
7	Regulation of autophagy	Solyc11g006030.1.1, Solyc03g114160.1.1, Solyc01g007010.2.1, Solyc01g007040.2.1, Solyc01g007030.2.1, Solyc02g072080.1.1, Solyc04g008100.1.1, Solyc04g071030.1.1, Solyc09g056450.2.1, Solyc04g077850.2.1
8	Plant-pathogen interaction	Solyc09g007020.1.1, Solyc09g007010.1.1, Solyc05g050350.1.1, Solyc00g174340.1.1, Solyc00g174330.2.1, Solyc07g054120.1.1, Solyc04g074000.2.1, Solyc04g014400.2.1, Solyc05g050380.2.1, Solyc01g094910.2.1, Solyc03g059080.1.1, Solyc12g099120.1.1, Solyc11g071750.1.1, Solyc11g071760.1.1, Solyc02g084890.1.1, Solyc00g026160.2.1, Solyc10g011910.2.1, Solyc11g071740.1.1, Solyc08g067340.2.1, Solyc01g095630.2.1,…
9	Cysteine and methionine metabolism	Solyc01g010040.2.1, Solyc06g053510.2.1, Solyc12g088220.1.1, Solyc07g049530.2.1, Solyc01g109860.2.1, Solyc02g091990.2.1, Solyc02g036350.2.1, Solyc03g116270.2.1, Solyc08g081540.2.1, Solyc02g089610.1.1, Solyc08g081550.2.1, Solyc01g006580.2.1
10	Flavonoid biosynthesis	Solyc05g047530.2.1, Solyc10g078220.1.1, Solyc08g079420.2.1, Solyc05g052680.1.1, Solyc07g043700.1.1, Solyc01g111080.2.1, Solyc07g043710.2.1, Solyc06g074710.1.1, Solyc07g043670.1.1, Solyc01g105590.2.1, Solyc01g006580.2.1, Solyc11g067340.1.1
11	Amino sugar and nucleotide sugar metabolism	Solyc07g005100.2.1, Solyc07g009500.1.1, Solyc02g082920.2.1, Solyc10g055820.1.1, Solyc12g006840.1.1, Solyc03g118310.2.1, Solyc05g016690.2.1, Solyc07g053360.2.1, Solyc01g097270.2.1, Solyc01g081610.2.1, Solyc02g087350.1.1, Solyc12g008510.1.1, Solyc06g051550.2.1, Solyc09g011860.2.1
12	Tryptophan metabolism	Solyc09g092600.2.1, Solyc06g076160.2.1, Solyc03g112040.1.1, Solyc03g112030.1.1, Solyc10g017510.2.1, Solyc08g079420.2.1, Solyc11g067320.1.1
13	RNA polymerase	Solyc09g097760.2.1, Solyc12g100100.1.1, Solyc12g100090.1.1, Solyc12g044710.1.1, Solyc12g049160.1.1, Solyc12g049150.1.1, Solyc12g049170.1.1, Solyc12g049090.1.1, Solyc09g075410.2.1, Solyc12g049070.1.1
14	Plant hormone signal transduction	Solyc09g007020.1.1, Solyc09g007010.1.1, Solyc11g011030.1.1, Solyc08g036660.2.1, Solyc00g174340.1.1, Solyc08g021820.2.1, Solyc00g174330.2.1, Solyc12g006280.1.1, Solyc08g014030.1.1, Solyc10g050880.1.1, Solyc01g098720.2.1, Solyc02g092820.2.1, Solyc04g074810.2.1, Solyc03g118310.2.1, Solyc05g051200.1.1, Solyc09g018460.1.1, Solyc06g051060.2.1, Solyc02g077060.1.1, Solyc05g009660.2.1, Solyc12g005340.1.1,…
15	alpha-Linolenic acid metabolism	Solyc10g007960.1.1, Solyc06g059740.2.1, Solyc01g109140.2.1, Solyc07g014730.2.1, Solyc02g077000.2.1, Solyc08g078090.1.1, Solyc02g076990.2.1
16	Other glycan degradation	Solyc04g077990.2.1, Solyc01g081610.2.1, Solyc02g071690.1.1, Solyc06g064960.2.1, Solyc12g096620.1.1, Solyc02g090410.2.1, Solyc02g090210.2.1, Solyc03g115960.2.1, Solyc00g206460.1.1, Solyc03g121540.2.1
17	Carotenoid biosynthesis	Solyc01g005500.2.1, Solyc08g078040.2.1, Solyc01g108210.2.1, Solyc12g096620.1.1, Solyc03g007960.2.1, Solyc03g031860.2.1
18	Taurine and hypotaurine metabolism	Solyc04g025530.2.1, Solyc02g067440.2.1
19	Pentose and glucuronate interconversions	Solyc05g005170.2.1, Solyc03g118310.2.1, Solyc09g098270.2.1, Solyc01g109740.2.1, Solyc02g080910.2.1, Solyc01g091050.2.1, Solyc02g014300.1.1, Solyc08g014560.1.1, Solyc03g083870.2.1, Solyc06g051550.2.1, Solyc03g083730.1.1, Solyc03g123620.2.1
20	Glucosinolate biosynthesis	Solyc09g092600.2.1, Solyc12g088220.1.1, Solyc11g067320.1.1
21	RNA transport	Solyc12g006280.1.1, Solyc08g078880.2.1, Solyc02g087520.2.1, Solyc06g051060.2.1, Solyc07g040960.1.1, Solyc12g009000.1.1, Solyc04g074470.1.1, Solyc07g066330.2.1, Solyc06g069710.2.1, Solyc10g085420.1.1, Solyc04g074450.1.1, Solyc04g074400.1.1, Solyc04g074440.1.1, Solyc08g081740.2.1, Solyc04g074420.1.1, Solyc09g011860.2.1, Solyc12g011420.1.1, Solyc06g073050.2.1, Solyc00g206460.1.1, Solyc08g062680.1.1
22	Ubiquinone and other terpenoid-quinone biosynthesis	Solyc05g047530.2.1, Solyc02g081370.2.1, Solyc02g081360.2.1, Solyc02g082880.2.1, Solyc05g046240.1.1
23	Peroxisome	Solyc01g066450.2.1, Solyc07g056540.2.1, Solyc04g078040.2.1, Solyc01g095750.2.1, Solyc12g099930.1.1, Solyc11g067190.1.1, Solyc10g007600.2.1, Solyc00g206460.1.1
24	Limonene and pinene degradation	Solyc06g076160.2.1, Solyc03g112040.1.1, Solyc03g112030.1.1, Solyc08g079420.2.1, Solyc12g088970.1.1
25	Purine metabolism	Solyc09g097760.2.1, Solyc07g053360.2.1, Solyc12g098540.1.1, Solyc12g042980.1.1, Solyc12g100100.1.1, Solyc12g100090.1.1, Solyc12g044710.1.1, Solyc12g049160.1.1, Solyc12g049150.1.1, Solyc12g049170.1.1, Solyc12g049090.1.1, Solyc09g075410.2.1, Solyc12g049070.1.1, Solyc09g011860.2.1
26	Starch and sucrose metabolism	Solyc05g005170.2.1, Solyc05g016690.2.1, Solyc07g053360.2.1, Solyc09g098270.2.1, Solyc01g109740.2.1, Solyc02g071690.1.1, Solyc06g064960.2.1, Solyc01g091050.2.1, Solyc02g014220.2.1, Solyc02g087350.1.1, Solyc02g014300.1.1, Solyc10g006690.2.1, Solyc02g090210.2.1, Solyc08g014560.1.1, Solyc12g008510.1.1, Solyc10g083300.1.1, Solyc03g115960.2.1, Solyc03g083870.2.1, Solyc03g083730.1.1, Solyc09g011860.2.1,…
27	ABC transporters	Solyc09g091670.2.1, Solyc12g098210.1.1, Solyc05g053610.2.1, Solyc12g019640.1.1, Solyc09g005970.1.1, Solyc12g019620.1.1, Solyc06g009280.1.1, Solyc06g065670.2.1, Solyc12g098840.1.1, Solyc00g206460.1.1
28	Glycerophospholipid metabolism	Solyc01g009870.2.1, Solyc07g014730.2.1, Solyc02g077000.2.1, Solyc08g078090.1.1, Solyc01g094700.2.1, Solyc05g008580.2.1, Solyc09g011860.2.1, Solyc02g076990.2.1
29	Fatty acid metabolism	Solyc08g079900.1.1, Solyc03g006970.1.1, Solyc12g100250.1.1, Solyc04g040130.1.1, Solyc12g100260.1.1, Solyc01g094340.2.1, Solyc01g095750.2.1
30	Butanoate metabolism	Solyc04g025530.2.1, Solyc12g011420.1.1, Solyc08g014610.2.1
31	Terpenoid backbone biosynthesis	Solyc02g089250.2.1, Solyc02g071690.1.1, Solyc06g064960.2.1, Solyc02g090210.2.1, Solyc00g136560.2.1, Solyc03g115960.2.1
32	Glutathione metabolism	Solyc07g056510.2.1, Solyc00g187050.2.1, Solyc06g053510.2.1, Solyc12g097080.1.1, Solyc03g116120.1.1, Solyc05g006750.2.1
33	Glyoxylate and dicarboxylate metabolism	Solyc07g056540.2.1, Solyc03g111140.2.1, Solyc03g034220.2.1, Solyc02g085940.2.1, Solyc12g099930.1.1, Solyc07g052480.2.1, Solyc10g007600.2.1
34	Cutin, suberine and wax biosynthesis	Solyc03g065250.2.1, Solyc06g076800.2.1, Solyc11g067190.1.1, Solyc00g206460.1.1, Solyc03g097500.2.1
35	Valine, leucine and isoleucine biosynthesis	Solyc09g008670.2.1, Solyc12g088220.1.1, Solyc12g011420.1.1
36	Proteasome	Solyc02g062300.2.1, Solyc05g052890.2.1, Solyc05g052880.2.1, Solyc05g015300.2.1
37	Pyrimidine metabolism	Solyc09g097760.2.1, Solyc12g098540.1.1, Solyc12g100100.1.1, Solyc12g100090.1.1, Solyc12g044710.1.1, Solyc12g049160.1.1, Solyc12g049150.1.1, Solyc12g049170.1.1, Solyc12g049090.1.1, Solyc09g075410.2.1, Solyc12g049070.1.1
38	Arachidonic acid metabolism	Solyc07g014730.2.1, Solyc01g066450.2.1
39	Fatty acid biosynthesis	Solyc08g079900.1.1, Solyc03g006970.1.1, Solyc01g094340.2.1, Solyc01g095750.2.1
40	Biosynthesis of unsaturated fatty acids	Solyc12g100250.1.1, Solyc04g040130.1.1, Solyc12g100260.1.1
41	Carbon fixation in photosynthetic organisms	Solyc11g005350.1.1, Solyc05g005870.2.1, Solyc03g034220.2.1, Solyc08g080060.2.1, Solyc02g085940.2.1, Solyc06g031710.2.1
42	Endocytosis	Solyc01g102910.2.1, Solyc01g102890.2.1, Solyc08g079900.1.1, Solyc01g102900.2.1, Solyc08g079870.1.1, Solyc02g062300.2.1, Solyc03g006970.1.1, Solyc02g071560.2.1, Solyc06g064960.2.1, Solyc05g015300.2.1, Solyc02g090210.2.1, Solyc04g077980.1.1, Solyc08g007600.1.1, Solyc08g079190.1.1, Solyc10g085590.1.1, Solyc08g007610.1.1, Solyc09g065770.1.1, Solyc12g011420.1.1
43	Phosphatidylinositol signaling system	Solyc08g014580.2.1, Solyc01g005090.2.1, Solyc10g006660.2.1, Solyc12g088200.1.1, Solyc10g006700.1.1
44	2-Oxocarboxylic acid metabolism	Solyc09g092600.2.1, Solyc12g088220.1.1, Solyc01g109860.2.1, Solyc11g067320.1.1, Solyc12g011420.1.1
45	Carbon metabolism	Solyc09g008670.2.1, Solyc11g005350.1.1, Solyc05g005870.2.1, Solyc07g056540.2.1, Solyc03g111140.2.1, Solyc03g034220.2.1, Solyc06g069710.2.1, Solyc08g080060.2.1, Solyc01g094340.2.1, Solyc12g008510.1.1, Solyc02g085940.2.1, Solyc12g099930.1.1, Solyc07g052480.2.1, Solyc10g007600.2.1, Solyc06g031710.2.1
46	Flavone and flavonol biosynthesis	Solyc01g111900.2.1, Solyc09g008510.1.1, Solyc08g079420.2.1
47	Fructose and mannose metabolism	Solyc07g062480.1.1, Solyc11g005350.1.1, Solyc05g005870.2.1, Solyc12g008510.1.1, Solyc06g031710.2.1
48	Glycolysis / Gluconeogenesis	Solyc06g059740.2.1, Solyc02g077240.2.1, Solyc07g053360.2.1, Solyc11g005350.1.1, Solyc05g005870.2.1, Solyc06g069710.2.1, Solyc12g008510.1.1, Solyc06g031710.2.1, Solyc09g011860.2.1
49	Pyruvate metabolism	Solyc08g079900.1.1, Solyc03g006970.1.1, Solyc03g111140.2.1, Solyc06g069710.2.1, Solyc08g080060.2.1, Solyc01g094340.2.1
50	Inositol phosphate metabolism	Solyc11g006570.1.1, Solyc08g014580.2.1, Solyc01g005090.2.1, Solyc12g088200.1.1
51	Linoleic acid metabolism	Solyc08g014000.2.1, Solyc07g014730.2.1
52	Glycosphingolipid biosynthesis - ganglio series	Solyc01g081610.2.1, Solyc03g121540.2.1
53	Porphyrin and chlorophyll metabolism	Solyc02g071690.1.1, Solyc06g064960.2.1, Solyc02g090210.2.1, Solyc03g115960.2.1, Solyc01g106390.2.1
54	Arginine and proline metabolism	Solyc01g010040.2.1, Solyc06g053510.2.1, Solyc02g089610.1.1
55	Aminoacyl-tRNA biosynthesis	Solyc11g006030.1.1, Solyc01g007010.2.1, Solyc01g007040.2.1, Solyc01g007030.2.1, Solyc04g008100.1.1, Solyc04g071030.1.1
56	Glycerolipid metabolism	Solyc02g071690.1.1, Solyc06g064960.2.1, Solyc02g090210.2.1, Solyc01g094700.2.1, Solyc03g115960.2.1, Solyc09g011860.2.1, Solyc01g007100.2.1
57	Pentose phosphate pathway	Solyc07g053360.2.1, Solyc11g005350.1.1, Solyc05g005870.2.1, Solyc06g031710.2.1, Solyc09g011860.2.1
58	Phenylalanine metabolism	Solyc05g047530.2.1, Solyc02g081370.2.1, Solyc02g081360.2.1, Solyc02g082880.2.1
59	Propanoate metabolism	Solyc08g079900.1.1, Solyc03g006970.1.1, Solyc01g094340.2.1
60	Selenocompound metabolism	Solyc11g005860.1.1
61	Monoterpenoid biosynthesis	Solyc07g048000.2.1, Solyc10g005390.2.1
62	Glycosaminoglycan degradation	Solyc01g081610.2.1, Solyc03g121540.2.1
63	Brassinosteroid biosynthesis	Solyc03g121510.2.1
64	C5-Branched dibasic acid metabolism	Solyc12g011420.1.1
65	Tropane, piperidine and pyridine alkaloid biosynthesis	Solyc06g053510.2.1, Solyc04g054950.2.1
66	Benzoxazinoid biosynthesis	Solyc09g089740.2.1
67	Cyanoamino acid metabolism	Solyc02g071690.1.1, Solyc06g064960.2.1, Solyc10g006690.2.1, Solyc02g090210.2.1, Solyc03g115960.2.1
68	Protein export	Solyc09g075540.1.1, Solyc01g065530.2.1
69	Fatty acid elongation	Solyc09g083050.2.1, Solyc03g005320.2.1
70	Galactose metabolism	Solyc07g053360.2.1, Solyc12g008510.1.1, Solyc10g083300.1.1, Solyc09g011860.2.1, Solyc03g121540.2.1
71	Pantothenate and CoA biosynthesis	Solyc12g088220.1.1, Solyc12g011420.1.1
72	Other types of O-glycan biosynthesis	Solyc04g016180.2.1
73	Circadian rhythm - plant	Solyc01g009580.1.1, Solyc01g111080.2.1, Solyc06g073180.2.1, Solyc03g121400.1.1, Solyc12g010170.1.1
74	Monobactam biosynthesis	Solyc01g109860.2.1
75	Ubiquitin mediated proteolysis	Solyc12g044420.1.1, Solyc11g006030.1.1, Solyc08g078880.2.1, Solyc04g077180.1.1, Solyc01g007010.2.1, Solyc01g007040.2.1, Solyc01g007030.2.1, Solyc04g008100.1.1, Solyc04g071030.1.1
76	Alanine, aspartate and glutamate metabolism	Solyc04g025530.2.1, Solyc12g099930.1.1, Solyc08g014610.2.1
77	Ascorbate and aldarate metabolism	Solyc11g006570.1.1, Solyc03g118310.2.1, Solyc06g051550.2.1
78	Lysine biosynthesis	Solyc01g109860.2.1
79	Glycine, serine and threonine metabolism	Solyc09g008670.2.1, Solyc01g109860.2.1, Solyc12g099930.1.1, Solyc04g009960.2.1
80	Indole alkaloid biosynthesis	Solyc01g108680.2.1
81	Fatty acid degradation	Solyc06g059740.2.1, Solyc01g095750.2.1
82	Histidine metabolism	Solyc08g068640.2.1
83	Glycosphingolipid biosynthesis - globo series	Solyc01g081610.2.1
84	Base excision repair	Solyc10g050880.1.1, Solyc02g082120.2.1
85	Anthocyanin biosynthesis	Solyc11g007370.1.1
86	beta-Alanine metabolism	Solyc04g025530.2.1, Solyc06g053510.2.1
87	Diterpenoid biosynthesis	Solyc12g042980.1.1, Solyc07g061720.2.1
88	Tyrosine metabolism	Solyc06g059740.2.1, Solyc01g095320.2.1
89	Ether lipid metabolism	Solyc07g014730.2.1
90	Phagosome	Solyc09g075540.1.1, Solyc01g065530.2.1
91	mRNA surveillance pathway	Solyc07g062480.1.1, Solyc08g083240.2.1, Solyc07g066330.2.1, Solyc06g069710.2.1, Solyc09g011860.2.1, Solyc06g073050.2.1
92	N-Glycan biosynthesis (no map in kegg database)	Solyc08g021820.2.1
93	Citrate cycle (TCA cycle)	Solyc06g069710.2.1
94	Nitrogen metabolism	Solyc11g069640.1.1
95	Biosynthesis of amino acids	Solyc09g008670.2.1, Solyc12g088220.1.1, Solyc11g005350.1.1, Solyc01g109860.2.1, Solyc05g005870.2.1, Solyc06g031710.2.1, Solyc12g011420.1.1, Solyc04g009960.2.1
96	Ribosome biogenesis in eukaryotes	Solyc07g040960.1.1, Solyc12g009000.1.1, Solyc08g062680.1.1
97	Photosynthesis	Solyc11g006910.1.1, Solyc06g083680.2.1
98	Valine, leucine and isoleucine degradation	Solyc12g088220.1.1
99	RNA degradation	Solyc06g074030.1.1, Solyc07g066330.2.1, Solyc06g069710.2.1, Solyc06g073050.2.1
100	DNA replication	Solyc03g111680.2.1
101	Nucleotide excision repair	Solyc03g111680.2.1
102	Mismatch repair	Solyc03g111680.2.1
103	Sphingolipid metabolism	Solyc03g121540.2.1
104	Zeatin biosynthesis (no map in kegg database)	Solyc09g008510.1.1
105	Spliceosome	Solyc12g006280.1.1, Solyc06g051060.2.1, Solyc04g074310.2.1, Solyc10g006700.1.1
106	Protein processing in endoplasmic reticulum	Solyc08g079900.1.1, Solyc09g075540.1.1, Solyc08g007600.1.1, Solyc10g008400.1.1, Solyc01g065530.2.1
107	Ribosome	Solyc10g050880.1.1, Solyc11g005350.1.1, Solyc06g053210.2.1, Solyc05g005870.2.1, Solyc08g079190.1.1, Solyc06g031710.2.1
108	Oxidative phosphorylation	Solyc01g100390.2.1
