# Supplementary material for: An integrated analysis of mRNA and sRNA transcriptional profiles in tomato root: Insights on tomato wilt disease
Source: PLoS One. 2018 Nov 5;13(11):e0206765. doi: 10.1371/journal.pone.0206765 (PMC6218063; doi:10.1371/journal.pone.0206765)
Supplement: S6 Table — (XLSX) [file pone.0206765.s006.xlsx]

## Sheet: Targets of Known miRNAs
miRNA	Targets
sly-miR156a	Solyc01g088620.2.1 Solyc02g070280.2.1 Solyc02g077920.2.1 Solyc03g114850.2.1 Solyc04g045560.2.1 Solyc05g012040.2.1 Solyc05g015510.2.1 Solyc05g015840.2.1 Solyc10g078700.1.1 Solyc11g005660.1.1 Solyc12g038520.1.1
sly-miR156b	Solyc01g088620.2.1 Solyc02g070280.2.1 Solyc02g077920.2.1 Solyc03g114850.2.1 Solyc04g045560.2.1 Solyc05g012040.2.1 Solyc05g015510.2.1 Solyc05g015840.2.1 Solyc10g078700.1.1 Solyc11g005660.1.1 Solyc12g038520.1.1
sly-miR156c	Solyc01g088620.2.1 Solyc02g070280.2.1 Solyc02g077920.2.1 Solyc03g114850.2.1 Solyc04g045560.2.1 Solyc05g012040.2.1 Solyc05g015510.2.1 Solyc05g015840.2.1 Solyc10g078700.1.1 Solyc11g005660.1.1 Solyc12g038520.1.1
sly-miR156d-5p	Solyc02g077920.2.1 Solyc03g114850.2.1 Solyc03g117540.2.1 Solyc04g045560.2.1 Solyc05g012040.2.1 Solyc05g015510.2.1 Solyc05g015840.2.1 Solyc07g005640.2.1 Solyc07g062980.2.1 Solyc10g009080.2.1 Solyc10g078700.1.1 Solyc12g038520.1.1
sly-miR156e-5p	Solyc01g005080.2.1 Solyc01g105270.2.1 Solyc02g079040.2.1 Solyc03g114850.2.1 Solyc04g009020.2.1 Solyc04g045560.2.1 Solyc05g012040.2.1 Solyc05g015510.2.1 Solyc05g015840.2.1 Solyc07g062980.2.1 Solyc08g078560.2.1 Solyc10g005450.1.1 Solyc10g009080.2.1 Solyc10g078700.1.1 Solyc12g038520.1.1
sly-miR160a	Solyc06g075150.2.1 Solyc09g007810.2.1 Solyc10g086130.1.1 Solyc11g013470.1.1 Solyc11g069500.1.1 Solyc09g082560.2.1 Solyc02g024070.2.1 Solyc02g069830.2.1 Solyc03g120910.2.1 Solyc05g008940.2.1 Solyc08g066500.2.1 Solyc11g069470.1.1 Solyc12g044410.1.1
sly-miR166b	Solyc02g024070.2.1 Solyc02g069830.2.1 Solyc03g120910.2.1 Solyc05g008940.2.1 Solyc08g066500.2.1 Solyc11g069470.1.1 Solyc12g044410.1.1
sly-miR166c-3p	Solyc03g120910.2.1 Solyc05g008940.2.1 Solyc08g066500.2.1 Solyc11g069470.1.1 Solyc12g044410.1.1
sly-miR166c-5p	Solyc05g005890.2.1 Solyc05g005900.2.1
sly-miR167a	Solyc06g035710.1.1 Solyc06g036780.2.1 Solyc08g065360.2.1
sly-miR168a-5p	Solyc06g072300.2.1 Solyc08g005690.1.1 Solyc06g072300.2.1
sly-miR168b-5p	Solyc08g005690.1.1
sly-miR1919a	Solyc06g065850.2.1
sly-miR1919b	Solyc06g065850.2.1
sly-miR1919c-3p	Solyc06g065850.2.1
sly-miR1919c-5p	Solyc08g067560.1.1 Solyc08g067580.1.1 Solyc12g017620.1.1
sly-miR319a	Solyc01g009070.2.1 Solyc02g079010.2.1 Solyc06g073640.2.1
sly-miR319c-3p	Solyc01g009070.2.1
sly-miR390b-5p	Solyc01g091230.2.1 Solyc04g005390.1.1 Solyc04g015600.2.1 Solyc09g061930.2.1 Solyc09g091900.2.1
sly-miR394-5p	Solyc05g015520.2.1
sly-miR396a-3p	Solyc06g063080.1.1 Solyc08g079810.2.1
sly-miR396a-5p	Solyc01g066730.2.1 Solyc02g062740.2.1 Solyc06g007320.2.1 Solyc07g052390.2.1 Solyc08g068020.1.1 Solyc09g082510.2.1
sly-miR396b	Solyc01g108340.2.1 Solyc02g032870.2.1 Solyc02g062740.2.1 Solyc02g071230.1.1 Solyc02g093040.2.1 Solyc03g117630.1.1 Solyc06g065030.2.1 Solyc07g056470.2.1 Solyc07g063240.2.1 Solyc10g078190.1.1 Solyc11g020100.1.1 Solyc12g088670.1.1 Solyc12g088700.1.1
sly-miR477-5p	Solyc01g081080.1.1 Solyc01g089910.2.1
sly-miR5300	Solyc05g008650.1.1
sly-miR6027-3p	Solyc04g009090.1.1 Solyc04g009150.1.1 Solyc04g026110.2.1 Solyc09g098130.1.1 Solyc10g047320.1.1 Solyc11g069020.1.1
sly-miR9470-3p	Solyc02g091900.2.1 Solyc06g033850.2.1 Solyc07g063970.2.1 Solyc10g005080.2.1 Solyc10g080970.1.1 Solyc11g042580.1.1
sly-miR9471b-3p	Solyc09g061750.1.1
sly-miR5302	Solyc07g054650.1.1 Solyc04g077050.2.1 Solyc01g107690.2.1 Solyc02g063000.2.1 Solyc08g062330.2.1 Solyc02g080670.2.1 Solyc10g006420.2.1 Solyc07g063270.2.1 Solyc02g080260.2.1 Solyc02g088000.2.1 Solyc03g097580.2.1 Solyc12g007010.1.1 Solyc03g098290.2.1 Solyc02g091120.2.1 Solyc04g051410.2.1 Solyc08g078530.2.1 Solyc06g009050.2.1 Solyc08g007210.2.1 Solyc04g056360.2.1 Solyc08g075850.2.1 Solyc07g041970.2.1 …
sly-miR5303	Solyc01g094210.2.1 Solyc05g007570.2.1 Solyc01g010250.2.1 Solyc09g008790.2.1 Solyc07g005730.2.1 Solyc11g007360.1.1 Solyc09g009550.2.1 Solyc05g055480.2.1 Solyc03g097450.2.1 Solyc06g052080.2.1 Solyc08g079800.2.1 Solyc10g051170.1.1 Solyc01g099560.2.1 Solyc12g007100.1.1 Solyc04g082000.2.1 Solyc04g007830.2.1 Solyc07g018290.2.1 Solyc05g054720.2.1 Solyc01g008100.2.1 Solyc05g053750.1.1 Solyc06g082300.2.1 …
sly-miR5304	Solyc04g076150.2.1
sly-miR4376	Solyc05g016330.2.1
sly-miR6022	Solyc01g009700.1.1 Solyc01g005720.2.1 Solyc01g005780.1.1 Solyc01g005870.1.1 Solyc01g006550.2.1 Solyc01g009690.1.1 Solyc01g005730.2.1 Solyc01g005760.2.1 Solyc01g016370.1.1 Solyc01g008410.1.1 Solyc12g100020.1.1 Solyc01g008390.1.1 Solyc03g113040.2.1 Solyc02g087840.2.1 Solyc09g018230.1.1 Solyc07g065320.2.1 Solyc12g040740.1.1 Solyc04g074130.2.1
sly-miR6023	Solyc01g014930.1.1 Solyc01g014150.1.1 Solyc01g009700.1.1 Solyc01g005780.1.1 Solyc01g005870.1.1 Solyc01g009690.1.1 Solyc01g005710.2.1 Solyc01g008720.1.1 Solyc01g014160.1.1 Solyc01g008710.2.1 Solyc03g082780.1.1 Solyc01g006550.2.1 Solyc01g005730.2.1 Solyc10g007210.1.1 Solyc01g005760.2.1 Solyc07g005150.1.1 Solyc10g076440.1.1 Solyc12g009200.1.1 Solyc07g051800.1.1 Solyc12g099980.1.1 Solyc12g100010.1.1 …
sly-miR6024	Solyc05g008070.2.1 Solyc12g005970.1.1 Solyc02g070410.1.1 Solyc11g006520.1.1 Solyc11g069020.1.1 Solyc11g065780.1.1 Solyc11g070000.1.1 Solyc10g008230.1.1 Solyc04g015220.2.1 Solyc11g006640.1.1 Solyc11g006630.1.1 Solyc10g008240.2.1 Solyc11g071420.1.1 Solyc05g006620.2.1 Solyc11g043070.1.1 Solyc11g071430.1.1 Solyc09g092290.1.1 Solyc02g084890.1.1 Solyc09g018220.1.1 Solyc04g011960.1.1 Solyc01g087200.2.1 …
sly-miR6026	Solyc01g006200.2.1 Solyc06g048960.2.1 Solyc02g070750.1.1 Solyc05g050020.2.1 Solyc09g092290.1.1 Solyc09g018220.1.1 Solyc11g010840.1.1 Solyc01g067590.2.1 Solyc01g111180.2.1 Solyc01g110700.2.1 Solyc10g047640.1.1 Solyc01g065690.2.1 Solyc01g108740.2.1 Solyc09g092300.2.1 Solyc09g092310.1.1
sly-miR6027	Solyc10g049340.1.1 Solyc03g007010.2.1 Solyc12g009550.1.1 Solyc05g055140.1.1 Solyc07g047990.1.1 Solyc03g005960.2.1 Solyc02g068680.1.1 Solyc01g100790.1.1 Solyc08g006010.2.1 Solyc04g008190.1.1 Solyc11g069020.1.1 Solyc04g008140.1.1 Solyc09g098130.1.1 Solyc04g008120.1.1 Solyc02g027080.1.1 Solyc04g009090.1.1 Solyc04g026110.2.1 Solyc04g007070.2.1 Solyc05g013280.2.1 Solyc10g047320.1.1 Solyc05g012890.1.1 …
sly-miR1919	Solyc08g067580.1.1 Solyc08g067560.1.1 Solyc12g017620.1.1 Solyc05g015980.2.1
sly-miR9471	Solyc12g009620.1.1 Solyc03g114870.1.1 Solyc09g061750.1.1 Solyc08g082850.2.1 Solyc03g114870.1.1 Solyc03g111100.1.1

## Sheet: Targets of novel miRNAs
miRNA	Targets
novel_mir_100	Solyc05g015850.2.1
novel_mir_101	Solyc00g230080.1.1 Solyc07g008990.1.1 Solyc09g031730.1.1
novel_mir_103	Solyc01g095310.1.1 Solyc02g077790.1.1 Solyc02g077810.1.1 Solyc05g008270.2.1 Solyc06g049060.2.1
novel_mir_105	Solyc08g062920.2.1 Solyc08g078760.1.1
novel_mir_108	Solyc03g120080.2.1
novel_mir_109	Solyc03g005790.2.1
novel_mir_10	Solyc01g010250.2.1 Solyc01g091370.2.1 Solyc01g094210.2.1 Solyc04g082000.2.1 Solyc05g007570.2.1 Solyc05g055480.2.1 Solyc07g018290.2.1 Solyc08g079800.2.1 Solyc10g008470.2.1
novel_mir_111	Solyc01g095860.2.1 Solyc02g062550.2.1 Solyc03g033790.2.1 Solyc03g033840.2.1 Solyc06g084460.2.1
novel_mir_112	Solyc01g110700.2.1 Solyc01g111180.2.1
novel_mir_113	Solyc03g005340.2.1 Solyc06g070910.2.1
novel_mir_114	Solyc01g103090.2.1
novel_mir_117	Solyc05g055190.1.1 Solyc10g083540.1.1 Solyc11g042630.1.1
novel_mir_118	Solyc01g095750.2.1 Solyc02g079780.1.1 Solyc04g076870.2.1 Solyc06g010170.2.1 Solyc07g018350.2.1
novel_mir_11	Solyc07g052640.2.1
novel_mir_121	Solyc02g093940.2.1
novel_mir_125	Solyc01g009070.2.1 Solyc06g073640.2.1
novel_mir_127	Solyc02g094060.2.1 Solyc06g066370.2.1
novel_mir_128	Solyc02g069830.2.1 Solyc03g120910.2.1 Solyc12g044410.1.1
novel_mir_131	Solyc12g095830.1.1
novel_mir_133	Solyc03g118430.2.1
novel_mir_137	Solyc01g106940.2.1 Solyc03g026020.2.1 Solyc08g006130.1.1 Solyc11g051080.1.1
novel_mir_138	Solyc10g078610.1.1
novel_mir_139	Solyc06g042960.1.1
novel_mir_14	Solyc03g111760.2.1 Solyc10g007640.2.1
novel_mir_151	Solyc03g110950.1.1 Solyc08g007560.1.1 Solyc09g008200.2.1
novel_mir_152	Solyc01g110700.2.1 Solyc01g111180.2.1
novel_mir_153	Solyc01g009720.1.1
novel_mir_154	Solyc01g094210.2.1 Solyc04g082000.2.1 Solyc05g007570.2.1 Solyc06g052080.2.1 Solyc07g005730.2.1 Solyc07g062460.2.1 Solyc08g007420.2.1 Solyc09g075040.2.1 Solyc10g008470.2.1 Solyc10g050470.1.1 Solyc11g007360.1.1
novel_mir_155	Solyc03g058890.2.1 Solyc04g007310.1.1
novel_mir_157	Solyc02g071150.2.1
novel_mir_159	Solyc01g110700.2.1 Solyc01g111180.2.1 Solyc02g087930.2.1 Solyc07g045070.2.1
novel_mir_15	Solyc01g073990.2.1 Solyc04g078340.2.1 Solyc05g054430.2.1
novel_mir_161	Solyc01g098430.2.1 Solyc04g072830.2.1 Solyc05g021090.2.1
novel_mir_163	Solyc01g010250.2.1 Solyc01g091370.2.1 Solyc03g034060.2.1 Solyc04g007830.2.1 Solyc05g007570.2.1 Solyc08g079800.2.1 Solyc09g005500.2.1 Solyc09g091200.2.1 Solyc09g098180.2.1
novel_mir_164	Solyc01g099190.2.1 Solyc04g051690.2.1 Solyc04g054450.1.1 Solyc04g081400.2.1 Solyc07g063230.2.1
novel_mir_165	Solyc01g006760.2.1
novel_mir_165	Solyc01g060010.1.1 Solyc01g110700.2.1 Solyc01g111180.2.1 Solyc10g007080.2.1
novel_mir_168	Solyc09g092180.2.1
novel_mir_16	Solyc01g110700.2.1 Solyc01g111180.2.1 Solyc02g094060.2.1 Solyc04g071800.2.1
novel_mir_170	Solyc01g006220.2.1 Solyc01g009500.2.1 Solyc01g010410.2.1 Solyc01g091900.2.1 Solyc02g087770.2.1 Solyc04g076610.1.1 Solyc05g053490.2.1 Solyc06g052080.2.1 Solyc07g065010.2.1 Solyc08g005860.2.1 Solyc09g075070.2.1 Solyc10g007710.2.1
novel_mir_173	Solyc09g075440.2.1
novel_mir_175	Solyc04g007660.1.1 Solyc05g008130.2.1
novel_mir_178	Solyc01g060150.2.1 Solyc12g020050.1.1
novel_mir_179	Solyc01g006310.2.1 Solyc01g009230.2.1 Solyc01g044480.2.1 Solyc03g031780.2.1 Solyc05g007290.1.1 Solyc05g008790.2.1 Solyc05g010450.1.1 Solyc05g012520.2.1 Solyc05g054720.2.1 Solyc05g054870.2.1 Solyc05g055200.2.1 Solyc06g008520.2.1 Solyc07g041910.2.1 Solyc08g005860.2.1 Solyc08g007540.2.1 Solyc08g008480.2.1 Solyc08g066340.1.1 Solyc09g007100.2.1 Solyc09g009530.2.1
novel_mir_17	Solyc04g011330.1.1 Solyc09g008090.2.1 Solyc09g009740.1.1 Solyc09g072500.1.1
novel_mir_180	Solyc08g067620.2.1 Solyc09g007150.2.1 Solyc11g043070.1.1 Solyc12g009480.1.1 Solyc12g010330.1.1
novel_mir_181	Solyc11g056480.1.1
novel_mir_182	Solyc01g034090.1.1 Solyc09g072810.2.1
novel_mir_183	Solyc01g060150.2.1
novel_mir_185	Solyc05g051080.1.1
novel_mir_188	Solyc07g065170.2.1
novel_mir_189	Solyc01g110700.2.1 Solyc01g111180.2.1 Solyc10g007080.2.1
novel_mir_191	Solyc01g008100.2.1 Solyc01g091370.2.1 Solyc02g090310.1.1 Solyc03g006050.2.1 Solyc05g007290.1.1 Solyc05g008940.2.1 Solyc05g052290.1.1 Solyc05g055200.2.1 Solyc06g005620.2.1 Solyc06g008520.2.1 Solyc07g006730.2.1 Solyc08g007420.2.1 Solyc09g009510.2.1 Solyc12g042860.1.1
novel_mir_193	Solyc04g071670.1.1
novel_mir_195	Solyc01g060150.2.1
novel_mir_196	Solyc01g059980.2.1 Solyc03g034280.2.1
novel_mir_197	Solyc01g006520.2.1 Solyc01g049690.2.1 Solyc01g110700.2.1 Solyc01g111180.2.1 Solyc05g009490.2.1 Solyc12g087900.1.1
novel_mir_19	Solyc01g110700.2.1 Solyc01g111180.2.1 Solyc02g080670.2.1 Solyc03g025330.2.1 Solyc06g048910.1.1 Solyc08g069010.2.1 Solyc08g083120.2.1
novel_mir_1	Solyc04g071440.2.1 Solyc09g090270.2.1 Solyc12g009690.1.1
novel_mir_201	Solyc06g009100.1.1
novel_mir_202	Solyc01g110700.2.1 Solyc01g111180.2.1
novel_mir_203	Solyc04g072640.2.1 Solyc05g013120.2.1 Solyc06g060380.2.1
novel_mir_205	Solyc04g077490.2.1
novel_mir_206	Solyc06g059910.2.1
novel_mir_207	Solyc01g059980.2.1 Solyc01g059990.2.1 Solyc11g072580.1.1 Solyc12g035860.1.1
novel_mir_20	Solyc04g008610.2.1
novel_mir_214	Solyc01g111180.2.1
novel_mir_215	Solyc01g005720.2.1 Solyc01g005730.2.1 Solyc01g005760.2.1 Solyc01g005780.1.1 Solyc01g005870.1.1 Solyc01g006550.2.1 Solyc01g009690.1.1 Solyc01g009700.1.1 Solyc01g016370.1.1 Solyc03g082780.1.1 Solyc06g008270.2.1 Solyc06g008300.2.1 Solyc12g006020.1.1 Solyc12g049200.1.1 Solyc12g099870.1.1 Solyc12g099950.1.1 Solyc12g099980.1.1 Solyc12g100010.1.1 Solyc12g100030.1.1
novel_mir_216	Solyc05g007290.1.1 Solyc08g007420.2.1 Solyc09g007100.2.1
novel_mir_219	Solyc09g015230.1.1
novel_mir_21	Solyc05g017940.2.1
novel_mir_222	Solyc07g055810.2.1
novel_mir_224	Solyc01g109330.2.1 Solyc05g014000.2.1
novel_mir_225	Solyc01g006220.2.1 Solyc01g009230.2.1 Solyc01g009500.2.1 Solyc01g010410.2.1 Solyc01g091900.2.1 Solyc04g076610.1.1 Solyc05g007570.2.1 Solyc05g052860.2.1 Solyc05g053490.2.1 Solyc05g053760.2.1 Solyc06g052080.2.1 Solyc07g065010.2.1 Solyc08g005860.2.1 Solyc09g075070.2.1 Solyc10g007710.2.1
novel_mir_229	Solyc01g111180.2.1 Solyc04g039950.2.1 Solyc06g009520.2.1 Solyc06g053350.2.1 Solyc06g064510.2.1 Solyc07g065040.2.1 Solyc08g079250.2.1 Solyc10g080220.1.1
novel_mir_22	Solyc09g098300.2.1 Solyc09g098310.2.1
novel_mir_232	Solyc01g016460.2.1 Solyc04g079460.1.1
novel_mir_233	Solyc01g088190.1.1
novel_mir_236	Solyc01g010480.2.1 Solyc02g088800.1.1 Solyc08g061500.1.1 Solyc08g081890.2.1
novel_mir_237	Solyc05g056620.1.1
novel_mir_239	Solyc05g006620.2.1 Solyc05g007780.2.1
novel_mir_240	Solyc03g005600.2.1 Solyc03g117410.2.1 Solyc04g008000.2.1 Solyc04g015590.2.1 Solyc04g064920.2.1 Solyc07g063270.2.1 Solyc10g081340.1.1
novel_mir_241	Solyc03g025540.2.1
novel_mir_242	Solyc12g038920.1.1
novel_mir_246	Solyc01g091510.2.1 Solyc06g068270.2.1
novel_mir_249	Solyc03g113380.2.1
novel_mir_250	Solyc11g010650.2.1
novel_mir_251	Solyc06g066570.2.1 Solyc07g005150.1.1
novel_mir_252	Solyc09g075000.2.1 Solyc12g055840.1.1
novel_mir_254	Solyc11g028020.1.1
novel_mir_255	Solyc09g011030.2.1
novel_mir_256	Solyc05g008250.1.1
novel_mir_259	Solyc05g053560.2.1
novel_mir_260	Solyc09g061390.1.1
novel_mir_262	Solyc03g033720.2.1
novel_mir_263	Solyc01g010970.2.1 Solyc01g091200.2.1 Solyc01g100530.2.1 Solyc01g110700.2.1 Solyc01g111180.2.1 Solyc03g026290.2.1 Solyc04g054620.1.1 Solyc05g052350.2.1 Solyc06g007360.2.1 Solyc06g050560.2.1 Solyc06g071200.2.1 Solyc08g075820.2.1 Solyc08g079040.1.1 Solyc09g010280.2.1
novel_mir_264	Solyc04g078290.2.1 Solyc04g078860.2.1
novel_mir_267	Solyc12g006180.1.1
novel_mir_268	Solyc01g100450.1.1 Solyc01g110700.2.1 Solyc01g111180.2.1 Solyc05g005940.2.1 Solyc06g053980.2.1
novel_mir_269	Solyc01g112100.2.1 Solyc08g081300.2.1 Solyc11g069890.1.1
novel_mir_26	Solyc03g006270.2.1 Solyc04g080180.1.1 Solyc04g082090.2.1 Solyc05g047470.1.1 Solyc09g092140.2.1
novel_mir_270	Solyc11g028010.1.1
novel_mir_272	Solyc02g063190.2.1 Solyc07g009520.1.1
novel_mir_273	Solyc03g031970.2.1
novel_mir_276	Solyc07g056260.2.1 Solyc09g082580.2.1 Solyc11g017130.1.1 Solyc12g056550.1.1
novel_mir_278	Solyc02g080210.2.1
novel_mir_279	Solyc09g007190.2.1
novel_mir_280	Solyc12g042740.1.1
novel_mir_281	Solyc04g024330.1.1 Solyc08g062730.1.1
novel_mir_282	Solyc06g065540.2.1 Solyc12g019570.1.1
novel_mir_290	Solyc05g009290.2.1
novel_mir_291	Solyc01g104030.2.1 Solyc02g064650.2.1 Solyc04g026060.1.1 Solyc06g054490.2.1 Solyc07g045480.2.1
novel_mir_292	Solyc11g065770.1.1
novel_mir_293	Solyc01g110700.2.1 Solyc01g111180.2.1 Solyc05g052280.2.1 Solyc09g055930.2.1
novel_mir_294	Solyc04g008230.2.1 Solyc08g013880.2.1 Solyc08g045680.1.1
novel_mir_295	Solyc04g050750.1.1 Solyc04g080910.1.1 Solyc10g076370.1.1 Solyc10g076380.1.1 Solyc10g080310.1.1 Solyc12g056590.1.1
novel_mir_2	Solyc08g062920.2.1
novel_mir_30	Solyc09g007910.2.1
novel_mir_303	Solyc01g006710.2.1 Solyc01g006970.2.1 Solyc01g106940.2.1 Solyc01g110700.2.1 Solyc01g111180.2.1 Solyc02g067390.2.1 Solyc04g026030.2.1 Solyc05g008070.2.1 Solyc05g012270.2.1 Solyc06g031710.2.1 Solyc06g071560.2.1 Solyc08g013830.1.1 Solyc09g059360.1.1
novel_mir_305	Solyc01g007000.2.1 Solyc01g007010.2.1 Solyc01g007020.2.1 Solyc01g007030.2.1 Solyc01g110700.2.1 Solyc01g111180.2.1
novel_mir_306	Solyc03g120110.2.1
novel_mir_307	Solyc09g019970.2.1
novel_mir_308	Solyc01g081060.2.1 Solyc02g072220.1.1 Solyc02g079980.2.1 Solyc04g048920.1.1 Solyc04g080170.2.1 Solyc08g044450.1.1 Solyc08g068880.1.1 Solyc09g005890.2.1 Solyc10g080670.1.1 Solyc10g086430.1.1 Solyc11g020830.1.1 Solyc12g094560.1.1
novel_mir_309	Solyc02g091650.2.1 Solyc03g019960.2.1 Solyc04g077990.2.1
novel_mir_30	Solyc09g082540.2.1
novel_mir_314	Solyc01g009070.2.1
novel_mir_315	Solyc04g064530.1.1
novel_mir_316	Solyc02g077800.1.1
novel_mir_317	Solyc00g125580.1.1 Solyc01g058390.2.1 Solyc01g059760.1.1 Solyc07g037940.1.1 Solyc09g014340.1.1 Solyc10g044490.1.1 Solyc11g010310.1.1 Solyc12g044970.1.1
novel_mir_31	Solyc01g081080.1.1 Solyc02g082050.2.1 Solyc02g082910.2.1 Solyc03g110950.1.1 Solyc11g028100.1.1 Solyc11g071840.1.1
novel_mir_320	Solyc04g008590.2.1 Solyc06g053830.2.1 Solyc06g074010.2.1 Solyc08g016750.2.1 Solyc12g095960.1.1
novel_mir_322	Solyc01g110700.2.1 Solyc01g111180.2.1
novel_mir_323	Solyc02g090820.2.1 Solyc08g075880.2.1
novel_mir_324	Solyc01g090580.2.1 Solyc04g054250.2.1
novel_mir_325	Solyc01g044480.2.1 Solyc10g078800.1.1 Solyc11g050910.1.1
novel_mir_328	Solyc10g084500.1.1
novel_mir_329	Solyc01g110700.2.1 Solyc01g111180.2.1 Solyc02g089170.2.1 Solyc10g007080.2.1
novel_mir_32	Solyc02g082110.2.1 Solyc03g044100.2.1 Solyc05g053480.2.1
novel_mir_331	Solyc06g059910.2.1
novel_mir_334	Solyc07g062500.2.1
novel_mir_335	Solyc01g006710.2.1
novel_mir_337	Solyc01g110700.2.1 Solyc01g111180.2.1 Solyc02g085060.1.1 Solyc03g095980.2.1 Solyc07g065660.2.1 Solyc09g007030.2.1 Solyc10g008770.2.1 Solyc10g083550.1.1
novel_mir_338	Solyc01g006310.2.1 Solyc01g044480.2.1 Solyc02g087770.2.1 Solyc03g005630.2.1 Solyc03g031780.2.1 Solyc05g008790.2.1 Solyc05g012520.2.1 Solyc05g052860.2.1 Solyc06g008520.2.1 Solyc07g041910.2.1 Solyc07g045480.2.1 Solyc08g005860.2.1 Solyc08g007540.2.1 Solyc08g066340.1.1 Solyc08g079800.2.1 Solyc09g009530.2.1
novel_mir_33	Solyc02g024070.2.1 Solyc02g069830.2.1
novel_mir_340	Solyc01g110700.2.1 Solyc01g111180.2.1 Solyc03g114640.2.1
novel_mir_341	Solyc03g082660.2.1 Solyc04g076060.2.1 Solyc05g052520.2.1 Solyc07g015860.2.1
novel_mir_342	Solyc01g110700.2.1 Solyc01g111180.2.1 Solyc09g007770.2.1
novel_mir_343	Solyc01g110700.2.1 Solyc01g111180.2.1
novel_mir_344	Solyc05g053980.1.1
novel_mir_349	Solyc05g009130.2.1
novel_mir_34	Solyc01g096350.2.1 Solyc02g092780.1.1 Solyc03g065220.1.1 Solyc06g048910.1.1 Solyc08g007250.1.1 Solyc09g020080.1.1
novel_mir_350	Solyc02g082110.2.1
novel_mir_353	Solyc07g056660.2.1
novel_mir_354	Solyc10g007170.1.1
novel_mir_355	Solyc01g079840.2.1 Solyc12g038160.1.1
novel_mir_357	Solyc02g077540.2.1 Solyc11g013280.1.1
novel_mir_358	Solyc01g006310.2.1 Solyc01g008100.2.1 Solyc01g009230.2.1 Solyc01g044480.2.1 Solyc02g078400.2.1 Solyc03g005630.2.1 Solyc03g031780.2.1 Solyc04g076610.1.1 Solyc05g007290.1.1 Solyc05g008790.2.1 Solyc05g010450.1.1 Solyc05g012520.2.1 Solyc05g052860.2.1 Solyc05g053760.2.1 Solyc05g054720.2.1 Solyc05g054870.2.1 Solyc05g055200.2.1 Solyc06g008520.2.1 Solyc07g041910.2.1 Solyc08g005860.2.1 Solyc08g007420.2.1 …
novel_mir_35	Solyc07g042680.2.1 Solyc10g050540.1.1 Solyc10g081240.1.1
novel_mir_360	Solyc01g006710.2.1 Solyc01g106940.2.1 Solyc06g031710.2.1 Solyc06g059910.2.1
novel_mir_363	Solyc12g070190.1.1
novel_mir_367	Solyc04g007280.2.1 Solyc05g050960.2.1
novel_mir_368	Solyc06g069400.2.1 Solyc07g049680.2.1 Solyc10g005640.2.1 Solyc11g008810.1.1 Solyc12g027770.1.1
novel_mir_370	Solyc09g007330.2.1 Solyc12g010900.1.1
novel_mir_371	Solyc04g010110.2.1 Solyc07g062470.2.1 Solyc09g011120.1.1
novel_mir_372	Solyc06g069440.2.1
novel_mir_373	Solyc01g110700.2.1 Solyc01g111180.2.1
novel_mir_375	Solyc01g006760.2.1 Solyc01g110700.2.1 Solyc01g111080.2.1 Solyc01g111180.2.1 Solyc10g007080.2.1
novel_mir_376	Solyc01g006600.1.1
novel_mir_377	Solyc03g006480.1.1
novel_mir_378	Solyc00g066150.1.1
novel_mir_379	Solyc03g097920.1.1 Solyc06g069230.2.1 Solyc07g005960.2.1 Solyc09g082120.2.1 Solyc11g071570.1.1
novel_mir_37	Solyc05g051630.2.1
novel_mir_386	Solyc01g009230.2.1 Solyc01g009500.2.1 Solyc01g044480.2.1 Solyc01g065490.2.1 Solyc01g091370.2.1 Solyc03g031780.2.1 Solyc04g015460.2.1 Solyc04g082000.2.1 Solyc05g007290.1.1 Solyc05g008790.2.1 Solyc05g012520.2.1 Solyc05g052860.2.1 Solyc05g054720.2.1 Solyc05g054870.2.1 Solyc05g055200.2.1 Solyc06g008520.2.1 Solyc07g041910.2.1 Solyc08g005860.2.1 Solyc08g008480.2.1 Solyc08g066340.1.1 Solyc08g079800.2.1 …
novel_mir_389	Solyc11g008740.1.1
novel_mir_390	Solyc03g093560.1.1 Solyc09g005080.1.1 Solyc09g005090.1.1 Solyc09g064670.1.1 Solyc12g009510.1.1 Solyc12g040740.1.1 Solyc12g099950.1.1 Solyc12g100010.1.1 Solyc12g100020.1.1 Solyc12g100030.1.1
novel_mir_391	Solyc01g110700.2.1 Solyc01g111180.2.1 Solyc06g071610.1.1 Solyc12g011400.1.1
novel_mir_394	Solyc01g006710.2.1 Solyc01g110700.2.1 Solyc01g111180.2.1 Solyc06g031710.2.1
novel_mir_397	Solyc01g110700.2.1 Solyc01g111180.2.1 Solyc10g008990.2.1
novel_mir_398	Solyc03g044100.2.1 Solyc09g092710.2.1
novel_mir_39	Solyc02g067210.2.1 Solyc05g015390.2.1
novel_mir_400	Solyc01g110700.2.1 Solyc01g111180.2.1
novel_mir_401	Solyc07g066130.1.1
novel_mir_402	Solyc01g110700.2.1 Solyc01g111180.2.1
novel_mir_403	Solyc06g082570.1.1 Solyc07g064290.2.1
novel_mir_404	Solyc02g068940.1.1
novel_mir_405	Solyc03g078300.1.1 Solyc07g056650.2.1 Solyc08g068710.1.1 Solyc08g068770.1.1 Solyc08g068790.1.1 Solyc08g083130.2.1
novel_mir_406	Solyc02g082210.2.1 Solyc08g063040.2.1 Solyc11g068950.1.1 Solyc01g007800.2.1 Solyc01g009500.2.1 Solyc01g010250.2.1 Solyc01g010410.2.1 Solyc01g091370.2.1 Solyc01g094930.2.1 Solyc02g087770.2.1 Solyc02g089930.2.1 Solyc03g034060.2.1 Solyc03g043600.1.1 Solyc03g095310.2.1 Solyc03g097450.2.1 Solyc04g007830.2.1 Solyc04g082000.2.1 Solyc05g007570.2.1 Solyc05g008910.2.1 Solyc05g008980.2.1 Solyc05g051580.2.1 …
novel_mir_413	Solyc01g110700.2.1 Solyc01g111180.2.1
novel_mir_414	Solyc12g098830.1.1
novel_mir_416	Solyc06g065930.2.1
novel_mir_417	Solyc00g045570.1.1 Solyc00g144470.1.1 Solyc02g067130.1.1 Solyc04g054230.1.1 Solyc05g041800.1.1 Solyc05g047740.1.1 Solyc06g035480.2.1 Solyc06g050660.1.1 Solyc06g051110.1.1 Solyc07g042120.1.1 Solyc08g014220.1.1 Solyc08g066370.1.1 Solyc09g011460.1.1 Solyc09g061690.1.1 Solyc11g065560.1.1
novel_mir_419	Solyc04g009330.2.1
novel_mir_420	Solyc06g005310.2.1 Solyc07g042900.2.1 Solyc09g091030.2.1
novel_mir_421	Solyc01g102580.2.1 Solyc06g053430.2.1 Solyc06g076090.2.1 Solyc09g005570.2.1
novel_mir_422	Solyc09g007750.2.1
novel_mir_423	Solyc02g071710.2.1 Solyc09g007910.2.1 Solyc11g069170.1.1
novel_mir_424	Solyc02g093100.2.1 Solyc03g119140.2.1
novel_mir_426	Solyc01g110700.2.1 Solyc01g111080.2.1 Solyc01g111180.2.1
novel_mir_429	Solyc01g059980.2.1
novel_mir_42	Solyc09g064850.2.1
novel_mir_430	Solyc06g018090.1.1
novel_mir_432	Solyc01g059980.2.1 Solyc08g062920.2.1
novel_mir_435	Solyc02g064600.2.1 Solyc02g064610.2.1 Solyc02g064620.2.1 Solyc12g036170.1.1
novel_mir_438	Solyc04g050450.1.1
novel_mir_439	Solyc01g110700.2.1 Solyc01g111180.2.1 Solyc05g005940.2.1
novel_mir_43	Solyc01g100490.2.1 Solyc01g110700.2.1 Solyc01g111180.2.1 Solyc09g089720.1.1 Solyc09g089740.2.1 Solyc10g007080.2.1 Solyc11g010490.1.1
novel_mir_440	Solyc02g065610.2.1
novel_mir_441	Solyc01g006220.2.1 Solyc01g007800.2.1 Solyc01g009230.2.1 Solyc01g091370.2.1 Solyc01g094210.2.1 Solyc03g097450.2.1 Solyc04g015460.2.1 Solyc04g072530.2.1 Solyc05g007570.2.1 Solyc05g008910.2.1 Solyc05g053490.2.1 Solyc05g054720.2.1 Solyc05g055760.2.1 Solyc06g050160.2.1 Solyc06g052080.2.1 Solyc07g005730.2.1 Solyc07g006740.2.1 Solyc07g018290.2.1 Solyc08g005860.2.1 Solyc08g061020.1.1 Solyc08g079800.2.1 …
novel_mir_443	Solyc10g005790.2.1
novel_mir_444	Solyc02g081870.2.1 Solyc03g093380.1.1 Solyc03g114850.2.1 Solyc03g114950.2.1 Solyc04g045560.2.1 Solyc05g012040.2.1 Solyc05g015510.2.1 Solyc05g015840.2.1 Solyc07g062980.2.1 Solyc09g098130.1.1 Solyc10g009080.2.1 Solyc10g078700.1.1 Solyc12g038520.1.1
novel_mir_446	Solyc04g016510.2.1 Solyc06g062890.2.1 Solyc09g082260.1.1
novel_mir_447	Solyc01g067310.1.1 Solyc01g110700.2.1 Solyc01g111180.2.1
novel_mir_448	Solyc08g041870.2.1
novel_mir_44	Solyc05g021410.1.1
novel_mir_450	Solyc06g034350.1.1
novel_mir_452	Solyc05g054370.2.1 Solyc06g034350.1.1 Solyc06g083520.2.1 Solyc07g054640.1.1 Solyc09g061430.2.1 Solyc10g078280.2.1
novel_mir_453	Solyc00g125580.1.1 Solyc01g006280.2.1 Solyc01g058390.2.1 Solyc01g059760.1.1 Solyc07g037940.1.1 Solyc09g014340.1.1 Solyc10g044490.1.1 Solyc11g010310.1.1 Solyc12g044970.1.1
novel_mir_454	Solyc01g006710.2.1 Solyc01g106940.2.1 Solyc01g110700.2.1 Solyc01g111180.2.1 Solyc07g056500.2.1
novel_mir_455	Solyc01g098170.2.1
novel_mir_456	Solyc01g111250.2.1 Solyc03g093480.2.1 Solyc06g054380.2.1 Solyc07g041900.2.1 Solyc07g063300.2.1 Solyc10g083150.1.1 Solyc11g008540.1.1 Solyc12g088470.1.1 Solyc12g088500.1.1 Solyc12g088520.1.1 Solyc12g088530.1.1
novel_mir_457	Solyc05g015610.2.1
novel_mir_458	Solyc01g110700.2.1 Solyc01g111180.2.1 Solyc10g007080.2.1
novel_mir_459	Solyc01g096380.1.1 Solyc08g062800.2.1 Solyc12g087850.1.1
novel_mir_45	Solyc01g110700.2.1 Solyc01g111180.2.1
novel_mir_461	Solyc12g009520.1.1
novel_mir_462	Solyc12g100010.1.1
novel_mir_464	Solyc12g014560.1.1
novel_mir_466	Solyc01g079710.2.1 Solyc02g069770.2.1 Solyc02g079210.2.1 Solyc02g079770.2.1 Solyc02g082460.2.1 Solyc02g093580.2.1 Solyc05g008190.2.1 Solyc05g041240.1.1 Solyc06g060670.2.1 Solyc06g076360.2.1 Solyc07g042330.1.1 Solyc07g062440.1.1 Solyc07g063580.2.1 Solyc08g078600.2.1 Solyc08g081800.1.1 Solyc11g020870.1.1
novel_mir_468	Solyc00g179640.1.1
novel_mir_469	Solyc10g009080.2.1 Solyc11g065770.1.1
novel_mir_46	Solyc01g110700.2.1 Solyc01g111180.2.1
novel_mir_470	Solyc01g100600.2.1 Solyc01g100850.2.1
novel_mir_471	Solyc05g021410.1.1
novel_mir_472	Solyc02g080210.2.1
novel_mir_476	Solyc05g048770.2.1 Solyc09g007910.2.1 Solyc10g005130.2.1
novel_mir_477	Solyc01g012600.1.1 Solyc01g012640.1.1 Solyc01g013940.1.1 Solyc01g096170.2.1 Solyc06g048960.2.1 Solyc11g008530.1.1 Solyc11g008540.1.1
novel_mir_478	Solyc02g078570.2.1 Solyc06g066280.2.1 Solyc07g007200.2.1
novel_mir_47	Solyc10g045320.1.1
novel_mir_481	Solyc01g060150.2.1
novel_mir_485	Solyc01g104210.2.1
novel_mir_486	Solyc01g068320.1.1 Solyc01g110700.2.1 Solyc01g111180.2.1
novel_mir_487	Solyc06g076980.2.1
novel_mir_490	Solyc11g072710.1.1 Solyc12g096770.1.1 Solyc12g096790.1.1
novel_mir_491	Solyc01g110700.2.1 Solyc01g111180.2.1
novel_mir_492	Solyc02g071150.2.1 Solyc07g032100.2.1
novel_mir_493	Solyc07g008110.2.1 Solyc07g008120.2.1
novel_mir_494	Solyc07g022920.2.1
novel_mir_495	Solyc08g006380.2.1
novel_mir_496	Solyc01g095860.2.1 Solyc01g109260.2.1 Solyc02g082770.2.1 Solyc03g058330.2.1 Solyc04g078150.2.1 Solyc05g011920.2.1 Solyc06g084100.2.1 Solyc08g069030.2.1 Solyc09g008820.2.1 Solyc10g007880.2.1
novel_mir_497	Solyc02g071150.2.1
novel_mir_498	Solyc01g008100.2.1 Solyc01g009230.2.1 Solyc01g009500.2.1 Solyc01g044480.2.1 Solyc03g031780.2.1 Solyc05g008790.2.1 Solyc05g012520.2.1 Solyc05g054720.2.1 Solyc05g055200.2.1 Solyc06g008520.2.1 Solyc07g041910.2.1 Solyc08g005860.2.1 Solyc08g007420.2.1 Solyc08g008480.2.1 Solyc08g066340.1.1 Solyc08g079800.2.1 Solyc09g007100.2.1
novel_mir_499	Solyc01g102330.2.1
novel_mir_49	Solyc06g064750.1.1
novel_mir_500	Solyc09g074950.2.1
novel_mir_501	Solyc02g036270.2.1 Solyc02g068280.2.1 Solyc08g067340.2.1
novel_mir_502	Solyc01g014840.2.1 Solyc02g087410.2.1 Solyc03g097440.2.1 Solyc06g007590.2.1 Solyc07g006530.2.1 Solyc08g005680.2.1 Solyc08g006500.2.1 Solyc09g008440.1.1
novel_mir_503	Solyc01g006310.2.1 Solyc01g009230.2.1 Solyc01g044480.2.1 Solyc02g087770.2.1 Solyc03g005630.2.1 Solyc03g006050.2.1 Solyc03g031780.2.1 Solyc05g008790.2.1 Solyc05g012520.2.1 Solyc05g054720.2.1 Solyc06g008520.2.1 Solyc07g041910.2.1 Solyc08g005860.2.1 Solyc09g007100.2.1 Solyc09g007920.2.1 Solyc11g010690.1.1
novel_mir_505	Solyc07g026900.1.1 Solyc10g005130.2.1
novel_mir_507	Solyc01g095990.2.1 Solyc04g016510.2.1 Solyc04g076150.2.1
novel_mir_50	Solyc01g006710.2.1 Solyc01g007050.1.1 Solyc01g087260.2.1 Solyc01g106940.2.1 Solyc01g110700.2.1 Solyc01g111180.2.1 Solyc03g033720.2.1 Solyc06g031710.2.1
novel_mir_510	Solyc01g060150.2.1
novel_mir_511	Solyc00g017880.1.1 Solyc01g006380.2.1 Solyc01g060150.2.1 Solyc02g071710.2.1 Solyc07g014730.2.1
novel_mir_512	Solyc04g007610.2.1 Solyc05g055650.2.1
novel_mir_513	Solyc02g055400.1.1
novel_mir_514	Solyc08g079330.1.1
novel_mir_515	Solyc02g005000.1.1 Solyc03g111180.2.1 Solyc05g013050.2.1 Solyc05g051390.2.1 Solyc10g076920.1.1
novel_mir_517	Solyc01g006310.2.1 Solyc01g009230.2.1 Solyc01g044480.2.1 Solyc03g005630.2.1 Solyc03g031780.2.1 Solyc05g007290.1.1 Solyc05g008790.2.1 Solyc05g012520.2.1 Solyc05g052860.2.1 Solyc05g054720.2.1 Solyc06g008520.2.1 Solyc07g041910.2.1 Solyc08g005860.2.1 Solyc08g008480.2.1 Solyc08g066340.1.1 Solyc08g081560.1.1 Solyc09g007100.2.1 Solyc09g075070.2.1
novel_mir_518	Solyc10g007640.2.1
novel_mir_519	Solyc08g081730.2.1
novel_mir_51	Solyc03g116530.2.1
novel_mir_521	Solyc01g110700.2.1 Solyc01g111180.2.1 Solyc04g074980.2.1 Solyc10g007080.2.1
novel_mir_526	Solyc02g069850.2.1 Solyc05g007280.2.1
novel_mir_527	Solyc01g006710.2.1 Solyc01g110700.2.1 Solyc01g111180.2.1 Solyc06g031710.2.1
novel_mir_528	Solyc01g006310.2.1 Solyc01g044480.2.1 Solyc02g087770.2.1 Solyc03g031780.2.1 Solyc04g082000.2.1 Solyc05g007290.1.1 Solyc05g008790.2.1 Solyc05g012520.2.1 Solyc05g052860.2.1 Solyc06g008520.2.1 Solyc07g041910.2.1 Solyc08g005860.2.1 Solyc08g066340.1.1 Solyc09g007100.2.1
novel_mir_531	Solyc02g088570.1.1
novel_mir_532	Solyc01g105970.2.1 Solyc01g110460.2.1 Solyc01g110700.2.1 Solyc01g111180.2.1
novel_mir_535	Solyc01g006310.2.1 Solyc01g044480.2.1 Solyc03g031780.2.1 Solyc05g008790.2.1 Solyc05g012520.2.1 Solyc05g052860.2.1 Solyc05g053760.2.1 Solyc05g054720.2.1 Solyc06g008520.2.1 Solyc07g041910.2.1 Solyc08g005860.2.1 Solyc08g066340.1.1 Solyc08g079800.2.1 Solyc09g075070.2.1
novel_mir_536	Solyc03g120060.2.1
novel_mir_537	Solyc05g026140.2.1
novel_mir_539	Solyc01g066310.2.1
novel_mir_53	Solyc01g110700.2.1 Solyc01g111180.2.1 Solyc08g067850.2.1
novel_mir_540	Solyc01g007690.2.1
novel_mir_541	Solyc01g011090.2.1
novel_mir_543	Solyc02g085930.2.1
novel_mir_546	Solyc01g110700.2.1 Solyc01g111180.2.1 Solyc05g054810.2.1
novel_mir_548	Solyc01g094410.2.1
novel_mir_549	Solyc01g006600.1.1
novel_mir_54	Solyc06g066280.2.1
novel_mir_550	Solyc00g007270.2.1 Solyc05g051830.2.1 Solyc07g007970.2.1
novel_mir_552	Solyc04g054730.2.1
novel_mir_553	Solyc01g079230.2.1 Solyc02g071130.2.1 Solyc05g014960.1.1 Solyc06g005900.2.1
novel_mir_555	Solyc06g071730.2.1
novel_mir_556	Solyc02g070410.1.1 Solyc06g048560.1.1
novel_mir_557	Solyc08g069010.2.1
novel_mir_560	Solyc03g082480.2.1 Solyc06g054420.2.1 Solyc08g029200.2.1 Solyc08g078460.2.1 Solyc09g061420.2.1 Solyc09g065810.2.1 Solyc09g092410.2.1 Solyc10g083700.2.1
novel_mir_561	Solyc05g008930.2.1 Solyc09g010380.2.1
novel_mir_562	Solyc06g074130.2.1
novel_mir_564	Solyc02g089530.2.1 Solyc07g045020.2.1 Solyc10g007730.2.1
novel_mir_565	Solyc07g047910.1.1 Solyc10g007080.2.1 Solyc10g009520.2.1 Solyc10g044480.1.1
novel_mir_566	Solyc10g050840.1.1
novel_mir_567	Solyc01g094350.2.1 Solyc02g063070.2.1 Solyc05g048850.2.1
novel_mir_568	Solyc03g082570.2.1 Solyc07g042330.1.1 Solyc08g081800.1.1 Solyc11g007540.1.1
novel_mir_569	Solyc10g017580.2.1
novel_mir_570	Solyc01g096920.2.1
novel_mir_573	Solyc02g086350.2.1
novel_mir_577	Solyc01g006220.2.1 Solyc01g010250.2.1 Solyc01g010410.2.1 Solyc01g044480.2.1 Solyc03g031780.2.1 Solyc04g082000.2.1 Solyc04g082440.2.1 Solyc05g054720.2.1 Solyc05g054870.2.1 Solyc06g052080.2.1 Solyc07g005730.2.1 Solyc08g079800.2.1 Solyc09g005500.2.1 Solyc09g008790.2.1
novel_mir_57	Solyc03g121740.1.1
novel_mir_580	Solyc05g050850.2.1 Solyc09g073000.2.1
novel_mir_583	Solyc06g050510.2.1 Solyc09g090210.2.1
novel_mir_585	Solyc01g006710.2.1 Solyc01g106940.2.1 Solyc02g090560.2.1 Solyc05g014370.2.1 Solyc06g031710.2.1 Solyc12g006270.1.1
novel_mir_586	Solyc01g006090.2.1 Solyc05g052530.1.1 Solyc06g053290.1.1 Solyc06g073160.2.1
novel_mir_58	Solyc01g110700.2.1 Solyc01g111180.2.1
novel_mir_590	Solyc09g056410.1.1
novel_mir_592	Solyc01g006400.2.1
novel_mir_593	Solyc01g009070.2.1 Solyc02g079010.2.1 Solyc08g048390.1.1
novel_mir_596	Solyc01g006220.2.1 Solyc01g009230.2.1 Solyc01g009500.2.1 Solyc01g010410.2.1 Solyc03g006050.2.1 Solyc04g076610.1.1 Solyc06g052080.2.1 Solyc07g005730.2.1 Solyc08g005860.2.1 Solyc09g075070.2.1 Solyc10g007710.2.1
novel_mir_597	Solyc01g059980.2.1 Solyc09g055230.2.1
novel_mir_598	Solyc01g110700.2.1 Solyc01g111180.2.1
novel_mir_59	Solyc04g082000.2.1 Solyc05g054870.2.1 Solyc06g052080.2.1 Solyc09g008790.2.1 Solyc09g075040.2.1
novel_mir_602	Solyc01g087260.2.1 Solyc01g110700.2.1 Solyc01g111180.2.1 Solyc03g025330.2.1 Solyc05g015490.2.1
novel_mir_603	Solyc01g006710.2.1 Solyc01g106940.2.1 Solyc01g110700.2.1 Solyc01g111180.2.1 Solyc04g056430.2.1 Solyc06g031710.2.1
novel_mir_605	Solyc01g007640.2.1 Solyc01g017110.1.1 Solyc01g080710.1.1 Solyc02g011930.1.1 Solyc04g024540.1.1 Solyc05g014060.1.1 Solyc12g019590.1.1 Solyc12g019880.1.1 Solyc12g035790.1.1
novel_mir_606	Solyc01g006710.2.1 Solyc01g110700.2.1 Solyc01g111180.2.1 Solyc04g056430.2.1 Solyc05g005940.2.1 Solyc08g044560.1.1 Solyc12g006930.1.1
novel_mir_607	Solyc04g009910.2.1 Solyc04g074250.1.1
novel_mir_608	Solyc01g110700.2.1 Solyc01g111080.2.1 Solyc01g111180.2.1
novel_mir_609	Solyc01g010250.2.1 Solyc01g010410.2.1 Solyc01g091370.2.1 Solyc03g034060.2.1 Solyc03g097450.2.1 Solyc04g007830.2.1 Solyc05g007570.2.1 Solyc05g008910.2.1 Solyc05g008980.2.1 Solyc05g051580.2.1 Solyc05g055480.2.1 Solyc06g052080.2.1 Solyc06g082300.2.1 Solyc07g005730.2.1 Solyc08g079800.2.1 Solyc08g082860.2.1 Solyc09g005500.2.1 Solyc09g008790.2.1 Solyc09g009510.2.1 Solyc11g007360.1.1
novel_mir_611	Solyc01g105180.2.1 Solyc02g076910.2.1 Solyc04g078410.2.1 Solyc07g063740.2.1 Solyc08g006220.2.1 Solyc10g045620.1.1
novel_mir_615	Solyc02g091240.1.1
novel_mir_616	Solyc04g051010.1.1 Solyc06g074300.2.1 Solyc12g056650.1.1
novel_mir_619	Solyc01g011470.1.1 Solyc05g047520.2.1
novel_mir_61	Solyc01g104480.2.1 Solyc01g104540.2.1
novel_mir_621	Solyc06g008030.2.1 Solyc10g012370.2.1
novel_mir_622	Solyc04g009760.1.1
novel_mir_623	Solyc08g066720.1.1
novel_mir_624	Solyc01g014970.1.1 Solyc01g081540.2.1 Solyc01g107410.2.1 Solyc09g010960.2.1 Solyc09g083050.2.1 Solyc10g078600.1.1
novel_mir_625	Solyc01g110700.2.1 Solyc01g111180.2.1 Solyc05g054810.2.1 Solyc10g078200.1.1
novel_mir_627	Solyc05g025680.1.1 Solyc10g006710.2.1
novel_mir_628	Solyc01g107220.2.1 Solyc09g009080.2.1
novel_mir_629	Solyc01g110700.2.1 Solyc01g111080.2.1 Solyc01g111180.2.1 Solyc09g098620.1.1 Solyc10g007080.2.1
novel_mir_630	Solyc07g048110.2.1
novel_mir_631	Solyc01g005260.2.1 Solyc02g069090.2.1 Solyc06g051780.2.1 Solyc09g091350.1.1 Solyc11g006130.1.1
novel_mir_632	Solyc01g110700.2.1 Solyc01g111180.2.1
novel_mir_633	Solyc03g093190.1.1 Solyc03g115540.1.1 Solyc06g074640.1.1 Solyc07g052630.1.1
novel_mir_636	Solyc02g069200.1.1
novel_mir_637	Solyc01g005720.2.1 Solyc01g005730.2.1 Solyc01g005780.1.1 Solyc01g008410.1.1 Solyc01g009690.1.1 Solyc01g009700.1.1 Solyc01g009930.1.1 Solyc01g012690.1.1 Solyc01g013880.1.1 Solyc01g014020.1.1 Solyc01g014130.1.1 Solyc01g014300.1.1 Solyc01g014310.1.1 Solyc01g016370.1.1 Solyc02g077270.2.1 Solyc03g082780.1.1 Solyc12g099870.1.1 Solyc12g100010.1.1
novel_mir_638	Solyc01g008720.1.1
novel_mir_639	Solyc01g073840.1.1 Solyc01g073860.2.1 Solyc02g064960.2.1 Solyc02g093150.2.1 Solyc03g044300.2.1 Solyc04g049800.2.1 Solyc06g075510.2.1 Solyc09g007260.2.1 Solyc09g007700.2.1 Solyc09g075970.2.1 Solyc10g084340.1.1 Solyc11g072600.1.1
novel_mir_640	Solyc07g008150.2.1
novel_mir_641	Solyc01g009480.2.1
novel_mir_642	Solyc01g104210.2.1
novel_mir_643	Solyc01g067310.1.1 Solyc01g110700.2.1 Solyc01g111180.2.1
novel_mir_649	Solyc01g104210.2.1 Solyc07g064260.2.1
novel_mir_64	Solyc02g085370.2.1
novel_mir_651	Solyc04g039950.2.1 Solyc06g064510.2.1
novel_mir_652	Solyc02g071980.2.1
novel_mir_654	Solyc01g091370.2.1 Solyc04g014560.2.1 Solyc09g098330.2.1
novel_mir_656	Solyc01g110700.2.1 Solyc10g084630.1.1
novel_mir_658	Solyc03g078150.2.1 Solyc05g007120.2.1
novel_mir_659	Solyc01g006310.2.1 Solyc01g009230.2.1 Solyc01g044480.2.1 Solyc02g078400.2.1 Solyc02g087770.2.1 Solyc03g031780.2.1 Solyc05g007290.1.1 Solyc05g008790.2.1 Solyc05g010450.1.1 Solyc05g012520.2.1 Solyc05g054720.2.1 Solyc05g054870.2.1 Solyc05g055200.2.1 Solyc06g008520.2.1 Solyc07g041910.2.1 Solyc08g005860.2.1 Solyc08g008480.2.1 Solyc08g066340.1.1 Solyc09g007100.2.1 Solyc09g009530.2.1
novel_mir_672	Solyc02g069680.2.1
novel_mir_674	Solyc01g065500.2.1
novel_mir_675	Solyc11g045170.1.1
novel_mir_678	Solyc01g044560.1.1 Solyc10g028540.1.1
novel_mir_679	Solyc02g068710.2.1 Solyc02g084780.2.1 Solyc03g078060.2.1
novel_mir_680	Solyc01g007640.2.1 Solyc04g024540.1.1 Solyc06g017930.1.1 Solyc08g062850.1.1 Solyc12g035770.1.1
novel_mir_684	Solyc02g069470.2.1 Solyc08g068520.2.1
novel_mir_687	Solyc06g070910.2.1
novel_mir_689	Solyc05g053810.2.1 Solyc06g006080.2.1
novel_mir_68	Solyc06g060160.1.1 Solyc07g007460.1.1
novel_mir_690	Solyc01g109330.2.1 Solyc04g078070.2.1
novel_mir_691	Solyc07g018000.2.1 Solyc12g056990.1.1
novel_mir_693	Solyc06g066220.1.1
novel_mir_694	Solyc04g077040.2.1
novel_mir_696	Solyc03g114850.2.1 Solyc04g045560.2.1 Solyc05g012040.2.1 Solyc05g015510.2.1 Solyc05g015840.2.1 Solyc07g062980.2.1 Solyc10g009080.2.1 Solyc10g078700.1.1 Solyc12g038520.1.1
novel_mir_699	Solyc08g081300.2.1
novel_mir_69	Solyc01g087560.2.1
novel_mir_6	Solyc05g021410.1.1 Solyc07g065200.2.1
novel_mir_700	Solyc02g088690.2.1 Solyc09g055260.2.1
novel_mir_701	Solyc01g106420.2.1 Solyc03g095600.1.1 Solyc06g064800.1.1 Solyc09g090320.1.1
novel_mir_703	Solyc02g069450.2.1 Solyc06g009520.2.1
novel_mir_704	Solyc11g006410.1.1
novel_mir_707	Solyc01g110700.2.1 Solyc01g111180.2.1
novel_mir_708	Solyc01g006310.2.1 Solyc01g008100.2.1 Solyc01g009230.2.1 Solyc01g044480.2.1 Solyc01g091370.2.1 Solyc05g007290.1.1 Solyc05g008790.2.1 Solyc05g010450.1.1 Solyc05g053760.2.1 Solyc05g054720.2.1 Solyc05g055200.2.1 Solyc06g008520.2.1 Solyc08g005860.2.1 Solyc08g008480.2.1 Solyc09g009510.2.1 Solyc09g009530.2.1
novel_mir_710	Solyc01g096620.2.1 Solyc01g096630.2.1 Solyc04g078050.2.1 Solyc04g082450.2.1 Solyc08g005400.2.1 Solyc09g075500.2.1 Solyc10g080470.1.1
novel_mir_712	Solyc01g110610.2.1 Solyc07g014730.2.1
novel_mir_713	Solyc01g100050.2.1 Solyc03g117360.2.1 Solyc07g066200.2.1 Solyc12g045020.1.1
novel_mir_714	Solyc01g049750.1.1
novel_mir_715	Solyc01g011090.2.1
novel_mir_717	Solyc05g051830.2.1
novel_mir_719	Solyc04g054270.2.1 Solyc06g083480.2.1 Solyc06g083490.2.1
novel_mir_71	Solyc01g110700.2.1 Solyc01g111180.2.1 Solyc12g042460.1.1
novel_mir_720	Solyc01g067310.1.1 Solyc01g110700.2.1 Solyc01g111180.2.1
novel_mir_721	Solyc06g054010.2.1 Solyc11g010620.1.1
novel_mir_724	Solyc06g034200.1.1 Solyc07g053710.2.1 Solyc09g007340.2.1
novel_mir_726	Solyc01g006310.2.1 Solyc01g044480.2.1 Solyc01g065490.2.1 Solyc01g091370.2.1 Solyc02g087770.2.1 Solyc03g031780.2.1 Solyc04g082000.2.1 Solyc05g008790.2.1 Solyc05g012520.2.1 Solyc05g052860.2.1 Solyc06g008520.2.1 Solyc07g041910.2.1 Solyc07g064900.2.1 Solyc08g005860.2.1 Solyc08g013970.1.1 Solyc08g066340.1.1 Solyc08g079800.2.1
novel_mir_730	Solyc01g008800.1.1 Solyc01g066020.1.1 Solyc02g085110.2.1 Solyc04g058070.2.1 Solyc06g043250.2.1 Solyc08g005510.1.1 Solyc09g010870.2.1 Solyc09g098090.2.1 Solyc11g011090.1.1 Solyc11g012340.1.1
novel_mir_731	Solyc01g009600.2.1 Solyc01g091170.2.1 Solyc07g064360.1.1
novel_mir_732	Solyc01g106230.2.1
novel_mir_734	Solyc02g081290.2.1 Solyc02g087810.2.1 Solyc03g059420.2.1
novel_mir_736	Solyc06g083200.1.1 Solyc09g098250.2.1
novel_mir_737	Solyc04g005140.2.1
novel_mir_738	Solyc03g006770.2.1
novel_mir_73	Solyc05g011840.2.1 Solyc05g011870.1.1 Solyc10g007080.2.1 Solyc12g100200.1.1
novel_mir_741	Solyc01g106230.2.1
novel_mir_743	Solyc01g006400.2.1 Solyc01g110700.2.1 Solyc01g111180.2.1 Solyc05g051690.2.1
novel_mir_746	Solyc08g006430.2.1
novel_mir_747	Solyc01g009760.2.1 Solyc01g091100.2.1 Solyc01g098980.2.1 Solyc02g070640.2.1 Solyc04g018210.1.1 Solyc08g007600.1.1 Solyc09g010360.2.1
novel_mir_749	Solyc08g005890.2.1
novel_mir_74	Solyc01g110700.2.1 Solyc01g111180.2.1
novel_mir_750	Solyc01g110700.2.1 Solyc01g111180.2.1
novel_mir_754	Solyc01g006710.2.1 Solyc01g106940.2.1 Solyc01g110700.2.1 Solyc01g111180.2.1 Solyc04g026030.2.1 Solyc04g056430.2.1 Solyc06g031710.2.1
novel_mir_755	Solyc02g080390.2.1 Solyc04g078170.1.1 Solyc11g011040.1.1
novel_mir_756	Solyc01g110700.2.1 Solyc01g111180.2.1 Solyc04g057950.1.1 Solyc05g005790.2.1 Solyc07g043130.2.1
novel_mir_758	Solyc02g070760.2.1 Solyc06g054060.1.1 Solyc09g092380.2.1
novel_mir_75	Solyc02g091240.1.1 Solyc03g120240.2.1 Solyc05g009070.2.1 Solyc12g008690.1.1
novel_mir_762	Solyc04g008590.2.1 Solyc06g053830.2.1 Solyc08g016750.2.1
novel_mir_764	Solyc02g090820.2.1
novel_mir_765	Solyc00g014960.1.1 Solyc04g082560.2.1
novel_mir_766	Solyc01g110700.2.1 Solyc01g111180.2.1 Solyc06g009750.2.1
novel_mir_767	Solyc01g091040.2.1
novel_mir_768	Solyc01g110700.2.1 Solyc01g111180.2.1 Solyc03g096350.2.1 Solyc06g069850.2.1 Solyc12g006610.1.1
novel_mir_769	Solyc01g106720.1.1 Solyc02g087460.1.1 Solyc06g060950.1.1 Solyc07g063980.1.1 Solyc09g011160.2.1 Solyc09g011580.2.1 Solyc10g009490.1.1
novel_mir_770	Solyc09g009170.2.1 Solyc12g014430.1.1
novel_mir_771	Solyc01g016390.2.1 Solyc02g021730.1.1 Solyc03g063410.1.1 Solyc03g113030.2.1 Solyc08g078580.1.1 Solyc09g015350.2.1
novel_mir_772	Solyc03g097880.1.1 Solyc05g021410.1.1
novel_mir_774	Solyc01g006310.2.1 Solyc01g009230.2.1 Solyc01g044480.2.1 Solyc02g078400.2.1 Solyc03g005630.2.1 Solyc03g031780.2.1 Solyc04g015460.2.1 Solyc04g082000.2.1 Solyc05g007290.1.1 Solyc05g008790.2.1 Solyc05g012520.2.1 Solyc05g053760.2.1 Solyc05g054720.2.1 Solyc05g054870.2.1 Solyc05g055200.2.1 Solyc06g008520.2.1 Solyc07g006680.1.1 Solyc07g041910.2.1 Solyc08g005860.2.1 Solyc08g007420.2.1 Solyc08g007540.2.1 …
novel_mir_775	Solyc01g110700.2.1 Solyc07g064420.2.1
novel_mir_776	Solyc03g097880.1.1 Solyc04g005210.1.1 Solyc05g021410.1.1 Solyc12g088900.1.1
novel_mir_777	Solyc03g005920.2.1 Solyc03g113060.2.1 Solyc08g006440.2.1 Solyc08g008240.2.1 Solyc09g008920.2.1
novel_mir_778	Solyc07g005730.2.1
novel_mir_779	Solyc10g044740.1.1
novel_mir_780	Solyc01g009150.2.1
novel_mir_781	Solyc04g009650.2.1 Solyc10g086430.1.1
novel_mir_783	Solyc01g110040.2.1 Solyc01g110700.2.1 Solyc01g111180.2.1
novel_mir_785	Solyc08g076830.1.1
novel_mir_786	Solyc09g011770.2.1
novel_mir_788	Solyc03g062910.2.1 Solyc03g094080.2.1 Solyc09g008130.2.1
novel_mir_789	Solyc03g006480.1.1
novel_mir_78	Solyc02g077920.2.1 Solyc03g114850.2.1 Solyc04g045560.2.1 Solyc05g012040.2.1 Solyc05g015510.2.1 Solyc05g015840.2.1 Solyc10g078700.1.1 Solyc12g038520.1.1
novel_mir_791	Solyc01g006710.2.1 Solyc01g106940.2.1 Solyc01g110700.2.1 Solyc05g055200.2.1 Solyc06g031710.2.1 Solyc06g072530.2.1
novel_mir_792	Solyc01g006760.2.1
novel_mir_794	Solyc03g063210.2.1 Solyc10g018330.1.1 Solyc10g055450.1.1
novel_mir_796	Solyc01g010500.1.1 Solyc02g067670.2.1
novel_mir_79	Solyc01g081050.2.1 Solyc04g015970.2.1
novel_mir_7	Solyc05g021410.1.1
novel_mir_801	Solyc01g009230.2.1 Solyc01g009500.2.1 Solyc01g044480.2.1 Solyc02g087770.2.1 Solyc03g031780.2.1 Solyc04g082000.2.1 Solyc05g008790.2.1 Solyc05g008940.2.1 Solyc05g012520.2.1 Solyc05g054720.2.1 Solyc05g054870.2.1 Solyc05g055200.2.1 Solyc06g008520.2.1 Solyc07g006730.2.1 Solyc08g005860.2.1 Solyc08g007420.2.1 Solyc09g007100.2.1 Solyc09g008790.2.1
novel_mir_802	Solyc04g011330.1.1 Solyc04g012200.1.1 Solyc07g047800.2.1 Solyc09g008520.2.1 Solyc09g009740.1.1 Solyc09g072500.1.1 Solyc10g083800.1.1
novel_mir_803	Solyc04g007110.2.1 Solyc05g006200.2.1 Solyc09g008040.2.1
novel_mir_804	Solyc08g067760.2.1
novel_mir_806	Solyc01g098740.2.1 Solyc01g102510.2.1 Solyc02g077960.1.1 Solyc03g007710.2.1 Solyc04g080840.1.1 Solyc05g009570.2.1 Solyc07g066300.2.1 Solyc09g005880.1.1 Solyc09g074190.1.1 Solyc09g075640.2.1 Solyc11g018730.1.1
novel_mir_807	Solyc01g008100.2.1 Solyc01g044480.2.1 Solyc03g006050.2.1 Solyc05g007290.1.1 Solyc05g008790.2.1 Solyc06g008520.2.1 Solyc08g005860.2.1 Solyc08g007420.2.1 Solyc09g007100.2.1
novel_mir_80	Solyc07g005680.2.1
novel_mir_811	Solyc01g079810.2.1 Solyc10g012220.1.1
novel_mir_813	Solyc11g010630.2.1
novel_mir_814	Solyc01g006220.2.1 Solyc01g009230.2.1 Solyc01g009500.2.1 Solyc01g010410.2.1 Solyc03g006050.2.1 Solyc04g076610.1.1 Solyc05g051250.2.1 Solyc05g053490.2.1 Solyc06g052080.2.1 Solyc08g005860.2.1 Solyc09g075070.2.1 Solyc09g090470.2.1 Solyc09g098180.2.1 Solyc10g007710.2.1 Solyc11g010690.1.1
novel_mir_815	Solyc01g006310.2.1 Solyc01g006870.2.1 Solyc01g008100.2.1 Solyc01g009230.2.1 Solyc01g044480.2.1 Solyc01g110040.2.1 Solyc03g006050.2.1 Solyc03g031780.2.1 Solyc04g076610.1.1 Solyc05g008790.2.1 Solyc05g053760.2.1 Solyc05g054720.2.1 Solyc06g008520.2.1 Solyc06g052080.2.1 Solyc08g007420.2.1 Solyc08g007540.2.1 Solyc09g007100.2.1 Solyc09g090470.2.1
novel_mir_819	Solyc12g089340.1.1
novel_mir_81	Solyc07g047950.1.1 Solyc09g010360.2.1
novel_mir_820	Solyc03g119290.2.1 Solyc07g054840.2.1
novel_mir_823	Solyc00g007960.1.1 Solyc00g008060.1.1 Solyc00g008080.1.1 Solyc00g008100.1.1 Solyc00g008110.1.1 Solyc00g008270.1.1 Solyc00g009650.1.1 Solyc00g014190.1.1 Solyc00g318030.1.1 Solyc01g028980.1.1 Solyc02g005570.1.1 Solyc12g076310.1.1
novel_mir_824	Solyc05g013010.2.1 Solyc09g061290.2.1
novel_mir_825	Solyc01g109590.2.1
novel_mir_826	Solyc05g053960.2.1
novel_mir_831	Solyc01g009600.2.1 Solyc02g071220.2.1
novel_mir_832	Solyc12g041940.1.1 Solyc12g041960.1.1
novel_mir_833	Solyc01g014410.1.1 Solyc11g008530.1.1 Solyc11g008540.1.1
novel_mir_837	Solyc01g067310.1.1 Solyc01g110700.2.1 Solyc01g111180.2.1 Solyc04g081870.2.1
novel_mir_838	Solyc06g007110.2.1 Solyc06g050610.1.1 Solyc06g061020.2.1 Solyc12g056260.1.1
novel_mir_83	Solyc08g079600.2.1
novel_mir_843	Solyc04g054340.1.1
novel_mir_845	Solyc01g006220.2.1 Solyc04g009040.2.1 Solyc04g082000.2.1 Solyc05g010740.1.1 Solyc06g052080.2.1 Solyc09g090470.2.1 Solyc10g005640.2.1 Solyc11g007360.1.1
novel_mir_848	Solyc05g045630.1.1
novel_mir_84	Solyc01g006760.2.1 Solyc09g098620.1.1
novel_mir_851	Solyc00g011180.1.1 Solyc06g024280.1.1
novel_mir_852	Solyc04g016170.1.1 Solyc07g021230.1.1 Solyc09g015430.2.1 Solyc12g032970.1.1 Solyc12g033050.1.1
novel_mir_854	Solyc04g078550.2.1
novel_mir_856	Solyc04g081540.2.1
novel_mir_857	Solyc11g012340.1.1
novel_mir_859	Solyc01g008800.1.1 Solyc05g007850.1.1 Solyc08g005510.1.1 Solyc11g011350.1.1
novel_mir_861	Solyc01g079360.2.1 Solyc01g110700.2.1
novel_mir_862	Solyc01g109010.2.1 Solyc01g110700.2.1 Solyc01g111180.2.1 Solyc05g056530.2.1 Solyc10g050110.1.1
novel_mir_866	Solyc06g076100.2.1
novel_mir_867	Solyc01g110700.2.1 Solyc01g111180.2.1 Solyc10g007080.2.1
novel_mir_868	Solyc01g049860.1.1 Solyc01g104460.2.1
novel_mir_86	Solyc11g008350.1.1 Solyc12g098990.1.1
novel_mir_871	Solyc01g110700.2.1 Solyc01g111180.2.1
novel_mir_874	Solyc01g007670.2.1 Solyc01g017400.1.1 Solyc01g018060.1.1 Solyc09g050080.1.1 Solyc10g074930.1.1 Solyc11g020830.1.1 Solyc11g021130.1.1 Solyc12g100290.1.1
novel_mir_877	Solyc02g080210.2.1
novel_mir_878	Solyc04g011350.2.1
novel_mir_880	Solyc03g044100.2.1 Solyc05g053480.2.1
novel_mir_88	Solyc01g106940.2.1 Solyc01g110700.2.1
novel_mir_89	Solyc00g009090.2.1 Solyc02g062760.2.1 Solyc02g090230.2.1 Solyc03g005190.2.1 Solyc05g018490.2.1 Solyc05g023710.2.1 Solyc05g051690.2.1 Solyc06g073330.2.1 Solyc11g040150.1.1
novel_mir_8	Solyc01g110700.2.1 Solyc01g111180.2.1 Solyc09g056270.1.1 Solyc11g066140.1.1
novel_mir_90	Solyc01g006310.2.1 Solyc01g008100.2.1 Solyc01g009230.2.1 Solyc01g044480.2.1 Solyc02g078400.2.1 Solyc03g005630.2.1 Solyc03g006050.2.1 Solyc03g031780.2.1 Solyc05g007290.1.1 Solyc05g008790.2.1 Solyc05g012520.2.1 Solyc05g052860.2.1 Solyc05g054720.2.1 Solyc05g054870.2.1 Solyc05g055200.2.1 Solyc06g008520.2.1 Solyc07g041910.2.1 Solyc07g045480.2.1 Solyc08g005860.2.1 Solyc08g007420.2.1 Solyc08g007540.2.1 …
novel_mir_91	Solyc01g111870.1.1 Solyc08g062920.2.1 Solyc08g078760.1.1
novel_mir_92	Solyc03g116240.2.1
novel_mir_94	Solyc01g110700.2.1 Solyc01g111180.2.1 Solyc05g054810.2.1
novel_mir_96	Solyc00g005150.1.1 Solyc00g006600.1.1 Solyc00g147770.1.1 Solyc02g036210.1.1 Solyc02g043850.1.1 Solyc02g050160.1.1 Solyc04g016500.1.1 Solyc04g025680.1.1 Solyc06g036530.1.1 Solyc07g032720.1.1 Solyc08g021900.1.1 Solyc11g013540.1.1 Solyc11g050830.1.1 Solyc12g021300.1.1 Solyc12g056870.1.1 Solyc12g076330.1.1
novel_mir_99	Solyc06g034330.2.1
novel_mir_9	Solyc06g068120.2.1 Solyc08g081710.2.1

## Sheet: Total number of targets
Number of targets of Known miRNAs
#Sample	miRNA number	Target gene number
MM_FOL	67	275
MM_H2O	73	302
MOT_FOL	73	306
MOT_H2O	72	296
Total		1179
Number of targets of Novel miRNAs
#Sample	miRNA number	Target gene number
MM_FOL	263	633
MM_H2O	334	780
MOT_FOL	214	507
MOT_H2O	284	695
Total		2615
