# Supplementary material for: An integrated analysis of mRNA and sRNA transcriptional profiles in tomato root: Insights on tomato wilt disease
Source: PLoS One. 2018 Nov 5;13(11):e0206765. doi: 10.1371/journal.pone.0206765 (PMC6218063; doi:10.1371/journal.pone.0206765)
Supplement: S7 Table — (XLSX) [file pone.0206765.s007.xlsx]

## Sheet: Sheet1
	MIR156	MIR159	MIR160	MIR162_1	MIR164	MIR166	MIR167_1	MIR168	MIR169_2	MIR171_1	MIR172	MIR169_1	MIR390	MIR394	MIR395	MIR396	MIR397	MIR399	undef	MIR403	MIR482	MIR1919	MIR5302	MIR5303	MIR5304	MIR4376	MIR6022	MIR6023	MIR6024	MIR6026	MIR6027	MIR9471
Arabidopsis_thaliana	+	+	+	+	+	+	+	+	+	+	+	+	+	+	+	+	+	+	+	+	+	-	-	-	-	-	-	-	-	-	-	-
Oryza_sativa	+	+	+	-	+	+	+	+	+	+	+	+	+	+	+	+	+	+	+	-	-	-	-	-	-	-	-	-	-	-	-	-
Zea_mays	+	+	+	-	+	+	+	+	+	+	+	+	+	+	+	+	+	+	+	-	-	-	-	-	-	-	-	-	-	-	-	-
Sorghum_bicolor	+	+	+	-	+	+	+	+	+	+	+	+	+	+	+	+	+	+	+	-	-	-	-	-	-	-	-	-	-	-	-	-
Medicago_truncatula	+	+	+	+	+	+	+	+	+	+	+	-	+	-	+	+	+	+	+	-	+	-	-	-	-	-	-	-	-	-	-	-
Saccharum_officinarum	+	+	-	-	-	-	-	+	-	-	-	-	-	-	-	+	-	-	-	-	-	-	-	-	-	-	-	-	-	-	-	-
Glycine_max	+	+	+	+	+	+	+	+	+	+	+	+	+	+	+	+	+	+	+	+	+	-	-	-	-	-	-	-	-	-	-	-
Populus_trichocarpa	+	+	+	+	+	+	+	+	+	+	+	+	+	+	+	+	+	+	+	+	+	-	-	-	-	-	-	-	-	-	-	-
Physcomitrella_patens	+	+	+	-	-	+	-	-	-	+	-	-	+	-	-	-	-	-	+	-	-	-	-	-	-	-	-	-	-	-	-	-
Gossypium_hirsutum	+	-	+	+	+	+	+	-	+	-	+	+	+	+	-	+	-	+	+	-	+	-	-	-	-	-	-	-	-	-	-	-
Gossypium_raimondii	+	-	-	-	+	+	+	-	-	-	+	-	-	-	-	-	-	+	+	-	+	-	-	-	-	-	-	-	-	-	-	-
Gossypium_herbaceum	-	-	-	-	-	-	-	-	-	-	-	+	-	-	-	-	-	-	-	-	-	-	-	-	-	-	-	-	-	-	-	-
Chlamydomonas_reinhardtii	-	-	-	-	-	-	-	-	-	-	-	-	-	-	-	-	-	-	+	-	-	-	-	-	-	-	-	-	-	-	-	-
Brassica_napus	+	+	+	+	+	+	+	+	+	+	+	+	+	+	+	+	+	+	+	+	-	-	-	-	-	-	-	-	-	-	-	-
Pinus_taeda	+	+	-	-	-	+	-	-	-	-	-	-	+	-	-	+	-	-	+	-	+	-	-	-	-	-	-	-	-	-	-	-
Selaginella_moellendorffii	+	+	+	-	-	+	-	-	-	+	-	-	-	-	-	+	-	-	+	-	-	-	-	-	-	-	-	-	-	-	-	-
Triticum_aestivum	+	+	+	-	+	-	+	-	-	+	-	+	-	-	+	-	+	+	+	-	-	-	-	-	-	-	-	-	-	-	-	-
Carica_papaya	+	+	+	+	+	+	+	-	+	+	+	-	+	+	+	+	-	-	+	-	-	-	-	-	-	-	-	-	-	-	-	-
Brassica_oleracea	+	-	-	-	-	-	-	-	-	+	+	-	-	-	-	-	-	-	+	-	-	-	-	-	-	-	-	-	-	-	-	-
Brassica_rapa	+	+	+	+	+	-	+	+	-	+	+	-	+	-	+	+	-	-	+	+	-	-	-	-	-	-	-	-	-	-	-	-
Vitis_vinifera	+	+	+	+	+	+	+	+	+	+	+	+	+	+	+	+	+	+	+	+	+	-	-	-	-	-	-	-	-	-	-	-
Solanum_lycopersicum	+	+	+	+	+	+	+	+	+	+	+	+	+	+	+	+	+	+	+	+	+	+	+	+	+	+	+	+	+	+	+	+
Lotus_japonicus	-	-	-	-	-	-	+	-	-	+	+	-	+	-	-	+	+	-	+	-	-	-	-	-	-	-	-	-	-	-	-	-
Vigna_unguiculata	+	+	+	+	+	-	-	+	+	-	+	-	-	-	+	-	-	+	-	-	+	-	-	-	-	-	-	-	-	-	-	-
Malus_domestica	+	+	+	+	+	+	+	+	+	+	+	+	+	+	+	+	+	+	+	+	+	-	-	-	-	-	-	-	-	-	-	-
Phaseolus_vulgaris	-	+	-	-	-	+	-	-	-	-	-	-	-	-	-	-	-	+	+	-	+	-	-	-	-	-	-	-	-	-	-	-
Brachypodium_distachyon	+	+	+	-	+	+	+	+	+	+	+	+	+	+	+	+	+	+	+	-	-	-	-	-	-	-	-	-	-	-	-	-
Aquilegia_caerulea	+	+	+	-	-	+	+	-	+	+	+	+	-	-	+	+	-	+	+	-	+	-	-	-	-	-	-	-	-	-	-	-
Populus_euphratica	-	-	-	-	-	-	-	-	-	-	-	-	-	-	-	-	-	-	+	-	-	-	-	-	-	-	-	-	-	-	-	-
Citrus_trifoliata	+	+	-	-	+	+	+	-	-	+	-	-	-	-	-	-	-	-	-	-	-	-	-	-	-	-	-	-	-	-	-	-
Citrus_sinensis	+	+	+	+	+	+	+	-	+	+	+	-	+	+	+	+	+	+	+	+	+	-	-	-	-	-	-	-	-	-	-	-
Citrus_clementina	-	-	-	-	-	-	+	+	-	+	-	-	-	-	-	+	-	-	-	-	-	-	-	-	-	-	-	-	-	-	-	-
Citrus_reticulata	-	-	-	-	-	+	-	+	-	+	-	-	-	-	-	-	-	-	-	-	-	-	-	-	-	-	-	-	-	-	-	-
Ricinus_communis	+	+	+	+	+	+	+	+	+	+	+	-	+	-	+	+	+	+	-	+	-	-	-	-	-	-	-	-	-	-	-	-
Gossypium_arboreum	-	-	-	-	-	-	-	-	-	-	-	-	-	-	-	-	-	-	+	-	-	-	-	-	-	-	-	-	-	-	-	-
Arabidopsis_lyrata	+	+	+	+	+	+	+	+	+	+	+	+	+	+	+	+	+	+	+	+	+	-	-	-	-	-	-	-	-	-	-	-
Arachis_hypogaea	+	+	+	-	-	-	+	-	-	-	-	-	-	+	-	-	-	-	+	-	-	-	-	-	-	-	-	-	-	-	-	-
Glycine_soja	-	-	-	-	-	-	+	-	-	-	-	-	-	-	-	-	-	-	-	-	+	-	-	-	-	-	-	-	-	-	-	-
Picea_abies	-	-	+	-	-	+	-	-	-	-	-	-	-	-	+	+	+	-	+	-	+	-	-	-	-	-	-	-	-	-	-	-
Hordeum_vulgare	+	+	-	-	-	+	-	+	-	+	-	-	-	-	-	-	+	-	+	-	-	-	-	-	-	-	-	-	-	-	-	-
Triticum_turgidum	-	-	+	-	-	-	-	-	-	-	-	-	-	-	-	-	-	-	-	-	-	-	-	-	-	-	-	-	-	-	-	-
Festuca_arundinacea	+	+	+	-	-	+	-	-	-	+	-	+	-	-	-	+	-	-	+	-	-	-	-	-	-	-	-	-	-	-	-	-
Bruguiera_gymnorhiza	+	-	-	-	-	-	-	-	-	-	-	-	-	-	-	+	-	-	-	-	-	-	-	-	-	-	-	-	-	-	-	-
Bruguiera_cylindrica	+	-	-	-	-	-	-	-	-	-	-	-	-	-	-	+	-	-	-	-	-	-	-	-	-	-	-	-	-	-	-	-
Theobroma_cacao	+	-	+	+	+	+	+	+	+	+	+	+	+	+	+	+	+	+	-	+	-	-	-	-	-	-	-	-	-	-	-	-
Rehmannia_glutinosa	-	-	-	-	+	-	-	-	-	-	-	-	-	-	-	-	-	-	+	-	-	-	-	-	-	-	-	-	-	-	-	-
Cucumis_melo	+	+	+	+	+	+	+	+	+	+	+	+	+	+	+	+	+	+	+	-	-	-	-	-	-	-	-	-	-	-	-	-
Saccharum_sp.	+	+	-	-	-	+	-	+	-	-	-	+	-	-	-	+	-	-	+	-	-	-	-	-	-	-	-	-	-	-	-	-
Acacia_auriculiformis	-	+	+	+	-	-	-	+	-	-	+	-	-	-	-	+	-	-	-	-	-	-	-	-	-	-	-	-	-	-	-	-
Acacia_mangium	-	+	-	-	-	-	-	-	-	-	-	-	-	-	-	+	-	-	-	-	-	-	-	-	-	-	-	-	-	-	-	-
Salvia_sclarea	+	-	-	-	+	+	-	-	-	+	+	-	-	+	-	+	+	+	+	-	-	-	-	-	-	-	-	-	-	-	-	-
Digitalis_purpurea	+	-	+	-	-	+	+	-	-	-	+	-	-	-	-	+	+	-	-	-	-	-	-	-	-	-	-	-	-	-	-	-
Nicotiana_tabacum	+	+	+	+	+	+	+	+	+	+	+	+	+	+	+	+	+	+	+	-	+	+	-	+	-	-	-	-	+	-	-	-
Solanum_tuberosum	+	+	+	+	+	+	+	-	-	+	+	+	+	+	+	+	+	+	+	-	+	+	-	+	+	+	+	+	+	+	+	-
Elaeis_guineensis	-	-	-	-	-	-	-	-	-	-	+	-	-	-	-	-	-	-	-	-	-	-	-	-	-	-	-	-	-	-	-	-
Manihot_esculenta	+	+	+	+	+	+	+	+	+	+	+	+	+	+	+	+	+	+	+	+	+	-	-	-	-	-	-	-	-	-	-	-
Cynara_cardunculus	+	+	+	-	+	-	+	+	-	+	+	+	+	+	+	+	-	+	+	-	-	-	-	-	-	-	-	-	-	-	-	-
Linum_usitatissimum	+	+	+	+	+	+	+	+	+	+	+	+	+	+	+	+	+	+	-	-	-	-	-	-	-	-	-	-	-	-	-	-
Panax_ginseng	-	-	-	-	-	-	-	-	-	-	-	-	-	-	-	-	-	-	+	-	+	-	-	-	-	-	-	-	-	-	-	-
Hevea_brasiliensis	+	+	-	-	-	+	-	-	-	-	-	-	-	-	-	+	-	-	+	-	+	-	-	-	-	-	-	-	-	-	-	-
Prunus_persica	+	+	+	+	+	+	+	+	+	+	+	+	+	+	+	+	+	+	+	+	+	-	-	-	-	-	-	-	-	-	-	-
Pinus_densata	-	+	-	+	-	+	-	-	+	+	-	-	+	-	-	+	-	-	+	-	+	-	-	-	-	-	-	-	-	-	-	-
Helianthus_annuus	+	-	+	-	-	-	-	-	-	-	-	-	-	-	-	-	-	-	+	-	-	-	-	-	-	-	-	-	-	-	-	-
Helianthus_ciliaris	+	-	-	-	-	-	-	-	-	-	-	-	-	-	-	-	-	-	+	-	-	-	-	-	-	-	-	-	-	-	-	-
Helianthus_tuberosus	+	+	+	+	-	-	-	-	-	+	-	-	-	-	-	-	-	-	+	+	-	-	-	-	-	-	-	-	-	-	-	-
Helianthus_argophyllus	+	-	-	-	-	-	-	-	-	-	-	-	-	-	-	-	-	-	+	+	-	-	-	-	-	-	-	-	-	-	-	-
Helianthus_paradoxus	+	-	-	-	-	+	-	-	-	+	-	-	-	-	-	-	-	-	-	-	-	-	-	-	-	-	-	-	-	-	-	-
Helianthus_petiolaris	-	-	-	+	-	+	-	-	-	-	-	-	-	-	-	-	-	-	-	+	-	-	-	-	-	-	-	-	-	-	-	-
Helianthus_exilis	-	-	-	-	-	-	-	-	-	-	-	-	+	-	-	-	-	-	-	-	-	-	-	-	-	-	-	-	-	-	-	-
Cunninghamia_lanceolata	-	-	-	+	+	+	-	-	-	-	-	-	-	-	-	-	-	-	+	-	-	-	-	-	-	-	-	-	-	-	-	-
Avicennia_marina	+	-	-	-	-	-	-	-	-	-	-	-	-	-	-	+	-	-	-	-	-	-	-	-	-	-	-	-	-	-	-	-
Amborella_trichopoda	+	+	+	-	+	+	+	+	-	+	+	+	+	+	+	+	+	-	+	-	-	-	-	-	-	-	-	-	-	-	-	-
Aegilops_tauschii	+	+	+	-	+	+	+	+	+	+	+	+	+	+	+	+	-	+	+	-	-	-	-	-	-	-	-	-	-	-	-	-
