# Supplementary material for: An integrated analysis of mRNA and sRNA transcriptional profiles in tomato root: Insights on tomato wilt disease
Source: PLoS One. 2018 Nov 5;13(11):e0206765. doi: 10.1371/journal.pone.0206765 (PMC6218063; doi:10.1371/journal.pone.0206765)
Supplement: S9 Table — (XLSX) [file pone.0206765.s009.xlsx]

## Sheet: Sheet1
miRNA ID	Location	Energy	Stem-loop sequence	Mature sequence (5p)	Mature sequence (3p)	Structure
novel_mir_273	SL2.50ch07:24849299:24849622:+	-84.41	GAAGAAAGAGUCUGAGGUCGGGUUGGACGACAUACAUCUUGGUUGGUUCCACCAGCACUAGAGAUUGGACAUAUGUAUAAUCUUUCUUCUAAAAAAGGGAUUCUUAUAUAUAUUUUUUGAAAAUAGCUGCAAAACAAAAACCAAAAGCCCUUCUUUUAUUGUUGUUCCUCCCAGAUACAUGGCUUACAUACACUGCUAAACAUUCUUGGAAAACAAUCGAAUUGAGGGUUUGUGAACCUAUAAGUGGAACGUUUGCUAUGCUAUAAGGAAUGUGCGCCUACCCAGACUAGCUUUGUUGUCGCACCCGUGUUGGGGUCAGUCUAU	UCUGAGGUCGGGUUGGACGACA	-
novel_mir_469	SL2.50ch00:16208358:16208559:-	-49.6	UUAAAAGCCCAUUACUAUGUGAUCUACUGCUCCAUUUGAAGAUACUUCUUGAACUUCAACUUUUCUGUUAAAUUCUUCAGUUUGCUACAGUGGAUACAUGUUUAAUGUAGAACAUGUUGAGACGUCUGAACUUAAGUAUAAUAUGAAGACUCUUUGGAGCACCCAAGGAUGUGGCCUAGUGAUCAAUGAAGUGGGUGCAAAC	-	GUGGCCUAGUGAUCAAUGAAGU
novel_mir_365	SL2.50ch10:60364099:60364249:+	-22	AUUAUUAUUUCGGCUGAUUAAACUUUGAUGAUCCAAAAUUCGAGCUUUUUAAAACUGAUGCCUUUCAAUUUCUAUAAUUCUUAAGGAACUAAGUUUUAGUUUUACUUUAAUUCGAUUUAAUUAUCGAGUAUAUUUUUGCCUUUAUCUGGAC	CGGCUGAUUAAACUUUGAUGAUC	-
novel_mir_675	SL2.50ch06:1372116:1372284:-	-53.9	GAGGGAUCUGUAAAGCUCAGGAGGGAUAGCGCCAUGAAAAAUAAUAUGAUGUUUUCUUUUUAAUUAUUUUAUUGGUACAUAAAUUCAUCUUUUUAAUUGUUAUUAUUUUCGGUAUAAUAAAUUCAUCAAUUAUAUUUGGCGCUAUCCAUCCUGAGUUCUACGGCUCUUU	-	CGCUAUCCAUCCUGAGUUCU
novel_mir_504	SL2.50ch01:7162492:7162567:-	-26.4	AGAAAGGAUGCGGAGGGGGGGAGGGGGUUUUCUUAUAAUAAAGGGGGUACUCUCUUCUCUGAUGUGCUUUAUAUAA	-	GGGGUACUCUCUUCUCUGAUGUG
novel_mir_762	SL2.50ch09:8274512:8274610:+	-49.1	CAUGCCUAAAUAAUUAAUUGUUCAGCUCUUCCUCCACAUCCAUUCAAAUGGUUUGAAUGGCCAUGGAGGAAGAGCUGAGUAAUUAAUUAUUAAUGUUGU	UAAUUAAUUGUUCAGCUCUUC	AGAGCUGAGUAAUUAAUUAUU
