# Supplementary material for: An integrated analysis of mRNA and sRNA transcriptional profiles in tomato root: Insights on tomato wilt disease
Source: PLoS One. 2018 Nov 5;13(11):e0206765. doi: 10.1371/journal.pone.0206765 (PMC6218063; doi:10.1371/journal.pone.0206765)
Supplement: S10 Table — (XLSX) [file pone.0206765.s010.xlsx]

## Sheet: Sheet1
miRNA	Targets	Annotation
sly-miR160a	Solyc06g075150.2.1	Auxin response factors 10B
	Solyc09g007810.2.1	Auxin response factors 16A
	Solyc10g086130.1.1	Auxin response factors 16B
	Solyc11g013470.1.1	Auxin response factors 17
	Solyc11g069500.1.1	Auxin response factors 10A
	Solyc09g082560.2.1	SUN-like protein 26
	Solyc02g024070.2.1	Class III homeodomain-leucine zipper
	Solyc02g069830.2.1	Class III homeodomain-leucine zipper
	Solyc03g120910.2.1	Class III homeodomain-leucine zipper
	Solyc05g008940.2.1	Receptor-like kinase
	Solyc08g066500.2.1	Class III homeodomain-leucine zipper
	Solyc11g069470.1.1	Class III homeodomain-leucine zipper
	Solyc12g044410.1.1	Class III homeodomain-leucine zipper
sly-miR477-5p	Solyc01g081080.1.1	Replication factor C subunit
	Solyc01g089910.2.1	Flotillin domain protein
sly-miR167a	Solyc06g035710.1.1	Multidrug resistance protein mdtK
	Solyc06g036780.2.1	Protein of unknown function DUF6
	Solyc08g065360.2.1	Glutathione-regulated potassium-efflux system protein
novel_mir_273	Solyc03g031970.2.1	NONE
novel_mir_469	Solyc10g009080.2.1	Squamosa promoter binding protein 3
	Solyc11g065770.1.1	Cytochrome P450
novel_mir_365	NONE
novel_mir_675	Solyc11g045170.1.1	Vacuolar protein sorting-associated protein 13 family protein
novel_mir_504	NONE
novel_mir_762	Solyc04g008590.2.1	Pyruvate dehydrogenase E1 component subunit beta
	Solyc06g053830.2.1	Auxin-regulated IAA7
	Solyc08g016750.2.1	Pyruvate dehydrogenase E1 component subunit beta
